# Supplementary material for: The alternative splicing program of differentiated smooth muscle cells involves concerted non-productive splicing of post-transcriptional regulators
Source: Nucleic Acids Res. 2016 Jun 17;44(18):8933–50. doi: 10.1093/nar/gkw560 (PMC5062968; doi:10.1093/nar/gkw560)
Supplement: SUPPLEMENTARY DATA [file supp_gkw560_nar-01411-a-2016-File010.xlsx]

## Sheet: Table description
Table description
MJAY Alternative Splicing. All splicing events with |dIrank| >1
rowID - refers to the probe reference in the HJAY
TIGR Transcript Cluster
Ensembl Gene ID - Gene identification in the Ensembl database
mm9 in - Genome coordinates of the included exon in UCSC genome browser mm9 version
mm9 skip - Genome coordinates of the skipped product in UCSC genome browser mm9 version
Gene Symbol
Strand mm9 - direction of the transcription in the UCSC genome browser using mm9 version
Genomic skip
Genomic in
Duplicate
mRNA in
annotated exons - alternative splicing event type
dT - difference in transcript levels between triplicate sample sets
I_1 Aorta D-Aorta differentiated sample replicate 1 predicted inclusion level
I_2 Aorta D-Aorta differentiated sample replicate 2 predicted inclusion level
I_3 Aorta D-Aorta differentiated sample replicate 3 predicted inclusion level
I_1 Aorta P - Aorta proliferative sample replicate 3 predicted inclusion level
I_2 Aorta P - Aorta proliferative sample replicate 2 predicted inclusion level
I_3 Aorta P - Aorta proliferative sample replicate 3 predicted inclusion level
dI - difference in inclusion between triplicate sample sets
dIrank - modified t-test to sort the data based on significance of change
I_1 Bladder D-Bladder differentiated sample replicate 1 predicted inclusion level
I_2 Bladder D-Bladder differentiated sample replicate 2 predicted inclusion level
I_3 Bladder D-Bladder differentiated sample replicate 3 predicted inclusion level
I_1 Bladder P-Bladder proliferative sample replicate 3 predicted inclusion level
I_2 Bladder P-Bladder proliferative sample replicate 2 predicted inclusion level
I_3 Bladder P-Bladder proliferative sample replicate 3 predicted inclusion level
dI - difference in inclusion between Bladder Differentiated and Proliferative
I_1 Bladder - Bladder differentiated sample replicate 1 predicted inclusion level
I_2 Bladder - Bladder differentiated sample replicate 2 predicted inclusion level
I_3 Bladder - Bladder differentiated sample replicate 3 predicted inclusion level
I_1 Aorta - Aorta differentiated sample replicate 1 predicted inclusion level
I_2 Aorta - Aorta differentiated sample replicate 2 predicted inclusion level
I_3 Aorta - Aorta differentiated sample replicate 3 predicted inclusion level

## Sheet: Aorta splicing-change
rowID	TIGR Transcript Cluster	Ensembl Gene ID	mm9 in	mm9 skip	Gene Symbol	Strand mm9	Genomic skip	Genomic in	Duplicate	mRNA in	annotated exons	dT	I_1 Aorta D	I_2 Aorta D	I_3 Aorta D	I_1 Aorta P	I_2 Aorta P	I_3 Aorta P	dI	dIrank
31647	TC1800654	ENSMUSG00000032735	chr18:61981528-61981682	chr18:61979572-61983521	'Ablim3	-	E11-E14	E12		E11alt	Terminal	1.76	18.23	19.12	19.47	91	89.31	91.07	-71.52	-34.59
18302	TC0X00363	ENSMUSG00000045103	chrX:82293753-82293798	chrX:82220105-82299310	'Dmd	+	E69-E71	E70		E61alt	Promoter	3.32	11.96	10.77	13.51	77.43	78.39	76.14	-65.24	-34.15
7322	TC0401073	ENSMUSG00000028464	chr4:43531517-43531591	chr4:43531337-43531875	'Tpm2	-	E6-E10	E9		E6	Cassette Exon	1.07	6.79	4.35	4.5	48.81	51.66	55.58	-46.8	-24.69
11649	TC0601426	ENSMUSG00000030168	chr6:119338501-119338752	chr6:119320427-119367438	'Adipor2	-	E1-E3	E2		E1alt	Promoter	2.35	20.05	30.05	22.85	95.39	95.38	94.96	-70.92	-21.25
8491	TC0500288	ENSMUSG00000037736	chr5:67289671-67289862	chr5:67273208-67344908	'Limch1	+	E3-E5	E4		E1alt	Promoter	2.76	17.52	11.44	12.26	80.45	75.58	76.58	-63.8	-20.85
32204	TC1900451	ENSMUSG00000024981	chr19:55328426-55328656	chr19:55326567-55343134	'Acsl5	+	E1-E3	E2		E2alt	Promoter	1.85	36.45	40.29	36.89	99.16	98.4	99.32	-61.08	-17.77
27524	TC1500561	ENSMUSG00000022197	chr15:12518271-12518418	chr15:12388055-12521836	'Pdzd2	-	E4-E9	E5		E1alt	Terminal	3.11	59.66	50.19	58.25	94.25	95.36	90.35	-37.28	-17.44
12195	TC0700262	ENSMUSG00000030483	chr7:26710393-26710418	chr7:26702449-26711087	'Cyp2b10	+	E8-E10	E9		E9alt	Cassette Exon	7.58	19.08	26.67	39.42	93.38	95.54	93.4	-65.71	-16.44
2426	TC0200268	ENSMUSG00000026879	chr2:35138181-35138241	chr2:35138122-35139425	'Gsn	+	E4-E6	E5		E1alt	Cassette Exon	3.68	11.45	11.44	15.24	73.23	77.06	83.22	-65.13	-16.1
30271	TC1700805	ENSMUSG00000035435	chr17:24422562-24422597	chr17:24422044-24424595	'Abca17	-	E25-E28	E27		E22alt	Cassette Exon	1.27	24.01	21.94	27.81	82.4	100	87.98	-65.54	-15.78
8042	TC0401781	ENSMUSG00000014592	chr4:150445536-150445565	chr4:150436965-150448097	'Camta1	-	E32-E34	E33		E18var_alt	Cassette Exon	3.15	11.29	10.77	13.23	69.36	68.57	69.31	-57.32	-15.59
5592	TC0300957	ENSMUSG00000027792	chr3:73510462-73510516	chr3:73506022-73512057	'Bche	-	E1-E3	E2		E1alt	Terminal	6.06	12.87	15.01	12.97	65.8	70.49	68.14	-54.53	-15.57
28469	TC1600220	ENSMUSG00000022836	chr16:34995003-34995160	chr16:34989092-34995160	'Mylk	+	E35-E37	E36		E23var_alt	Bleeding Promoter	2.75	21.29	19.38	16.88	100	87.03	90.95	-73.48	-15.42
17681	TC0901353	ENSMUSG00000034898	chr9:79809719-79809789	chr9:79746284-79825263	'Filip1	-	E1-E3	E2		E1var_alt	Promoter	5.99	24.01	14.07	21.96	71.78	73.26	69.49	-51.5	-15.1
15800	TC0801217	ENSMUSG00000031652	chr8:89377059-89377188	chr8:89368941-89384325	'N4bp1	-	E3-E8	E4		E3alt	Terminal	0.66	22.63	18.74	21.83	59.43	65.51	74.11	-45.28	-15
3180	TC0201044	ENSMUSG00000001403	chr2:164598005-164598371	chr2:164597727-164602690	'Ube2c	+	E5-E7	E6		E6	Terminal	0.04	8.31	9.23	11.28	71.11	68.31	71.97	-60.86	-14.8
30531	TC1700964	ENSMUSG00000036594	chr17:34420802-34421035	chr17:34420802-34421233	'H2-Ea	-	E3-E5	E4		E2var_alt	3 Prime	8.78	17.07	18.24	17.9	72.19	76.52	69.15	-54.88	-14.55
14753	TC0800235	ENSMUSG00000031636	chr8:46999052-46999314	chr8:46994011-47000483	'Pdlim3	+	E5-E8	E7		E3alt	Promoter	4.95	25.42	27.52	27.54	88.84	92.73	100	-67.03	-14.47
30272	TC1700805	ENSMUSG00000035435	chr17:24422598-24422719	chr17:24422044-24424595	'Abca17	-	E25-E28	E26		E21var	Cassette Exon	1.27	33.73	42.82	44.87	94.75	100	94.73	-56.01	-13.87
10960	TC0600684	ENSMUSG00000023505	chr6:124781381-124781384	chr6:124780669-124781384	'Cdca3	+	E3-E5	E4		E2var	3 Prime	0.58	21.5	12.14	14.42	69.87	78.04	84.47	-61.44	-13.7
23545	TC1200172	ENSMUSG00000061603	chr12:53955672-53955978	chr12:53897188-53981626	'Akap6	+	E2-E4	E3		E2alt	Promoter	3.79	22.12	15.97	17.87	68.71	67.28	77.04	-52.35	-13.59
24223	TC1200863	ENSMUSG00000015143	chr12:81271674-81271753	chr12:81271236-81272716	'Actn1	-	E18-E20	E19		E19alt	Cassette Exon	1.21	14.05	10.97	12.29	59.67	60.21	56.68	-46.42	-12.99
4262	TC0201983	ENSMUSG00000027318	chr2:130888266-130888311	chr2:130886959-130889151	'Adam33	-	E1-E3	E2		E1alt	Cassette Exon	3	47	47.58	46.11	91.58	90.35	89.26	-43.5	-12.98
22029	TC1101051	ENSMUSG00000025135	chr11:120459963-120460184	chr11:120459919-120460556	'Anapc11	+	E1-E3	E2		E1alt	Promoter	0.72	15.44	14.4	15.48	48.21	46.81	48.39	-32.7	-12.91
13821	TC0701755	ENSMUSG00000046179	chr7:56123530-56123661	chr7:56123529-56126457	'E2f8	-	E11-E14	E13		E10var	Cassette Exon	0.3	24.66	24.33	23.99	71.16	78.07	65.65	-47.3	-12.89
1441	TC0101238	ENSMUSG00000038608	chr1:80518761-80518765	chr1:80512211-80520291	'Dock10	-	E54-E56	E55		E50alt	Terminal	8.26	50.97	44.82	47.24	84.07	82.95	84.77	-36.25	-12.8
5978	TC0301315	ENSMUSG00000028007	chr3:117503760-117503911	chr3:117485295-117532495	'Snx7	-	E7-E9	E8		E8var_alt	Cassette Exon	0.4	33.23	30.26	34.16	74.99	73.97	78.77	-43.36	-12.52
13532	TC0701518		chr7:30045077-30045148	chr7:30044472-30045390		-	E3-E5	E4		E3alt	Cassette Exon	4.25	8.5	7.65	9.89	39.91	43.78	38.29	-31.98	-12.41
9561	TC0501177	ENSMUSG00000037685			'Atp8a1		E1-E4	E2		E1var_alt	Promoter	3.27	20.71	23.45	22.8	59.14	75.74	73.24	-47.05	-12.12
5845	TC0301186	ENSMUSG00000038170	chr3:97570398-97570978	chr3:97562854-97596662	'Pde4dip	-	E14-E17	E16		E5alt	Promoter	2.09	40.17	38.48	38.75	97.42	100	91.17	-57.07	-11.63
24994	TC1300614	ENSMUSG00000021313			'Ryr2		E10-E12	E11		E10alt	3 Prime	5.72	18.35	17.04	23.95	85.61	81.63	78.44	-62.11	-11.61
21765	TC1100847	ENSMUSG00000063316	chr11:101303946-101304037	chr11:101303771-101304037	'Rpl27	+	E1-E3	E2		E1var_alt	Bleeding Promoter	0.85	25.35	26.21	25.22	100	95.55	96.13	-71.64	-11.57
8815	TC0500530	ENSMUSG00000050017	chr5:111814541-111814624	chr5:111812131-111815523	'Pitpnb	+	E15-E17	E16		E11alt	Cassette Exon	0.89	42.97	42.55	41.73	74.47	76.19	75.42	-32.94	-10.78
1497	TC0101297	ENSMUSG00000048126	chr1:92709793-92710391	chr1:92708409-92712528	'Col6a3	-	E5-E7	E6		E4alt	Cassette Exon	0.84	17.75	15.2	15.55	46.28	47.27	43.58	-29.54	-10.63
23198	TC1102091	ENSMUSG00000025574	chr11:117686916-117686946	chr11:117686096-117687028	'Tk1	-	E1-E3	E2		E2alt	Cassette Exon	0.18	26.25	33.24	34.15	78.8	79.56	79.03	-47.92	-10.52
17554	TC0901235	ENSMUSG00000032289	chr9:59988795-59988942	chr9:59904863-60100457	'Thsd4	-	E11-E14	E13		E1alt	Promoter	8.36	21.5	14.85	17.21	62.12	62.43	61.61	-44.2	-10.35
3026	TC0200914	ENSMUSG00000027469	chr2:152702413-152702428	chr2:152702413-152705840	'Tpx2	+	E11-E13	E12		E7var_alt	5 Prime	0.19	47.2	60.13	49.39	91.36	91.8	92.29	-39.58	-10.09
1498	TC0101297	ENSMUSG00000048126	chr1:92718380-92718981	chr1:92713113-92726720	'Col6a3	-	E2-E5	E4		E3alt	Cassette Exon	0.84	44.73	43.06	42.07	74.43	77.14	75.74	-32.48	-10.08
20554	TC1001187	ENSMUSG00000019961	chr10:90616024-90616142	chr10:90615926-90621493	'Tmpo	-	E8-E11	E10		E2alt	Cassette Exon	0.65	68.04	69.52	69.49	91.05	91.46	91.89	-22.46	-10
24009	TC1200567	ENSMUSG00000041992	chr12:118927351-118927621	chr12:118927156-118927621	'Rapgef5	+	E15-E17	E16		E9var_alt	Bleeding Promoter	7.53	9.97	10.98	9.62	50.95	50.2	51.09	-40.56	-10
30835	TC1701242	ENSMUSG00000047407	chr17:71200213-71200538	chr17:71195739-71200650	'Tgif1	-	E2-E5	E3		E1var_alt	Promoter	0.37	38.74	43.93	42.13	79.42	79.38	80.93	-38.31	-9.94
1990	TC0101720	ENSMUSG00000022995	chr1:183841729-183841790	chr1:183838508-183843438	'Enah	-	E14-E16	E15		E11alt	Cassette Exon	3.47	24.71	19.16	22.15	90.29	96.36	100	-73.54	-9.92
11642	TC0601423	ENSMUSG00000051331	chr6:118624574-118624632	chr6:118624424-118625838	'Cacna1c	-	E24-E26	E25		E19alt	Cassette Exon	1.16	29.37	30.33	33.78	65.98	68.44	69.53	-36.82	-9.9
22065	TC1101077	ENSMUSG00000020439	chr11:3420756-3420919	chr11:3417831-3421820	'Smtn	-	E22-E24	E23		E20var_alt	Cassette Exon	5.01	16.17	17.2	15.85	100	96.95	99.34	-82.36	-9.81
3468	TC0201275	ENSMUSG00000004113	chr2:24498374-24498378	chr2:24494731-24503999	'Cacna1b	-	E36-E38	E37		E32alt	Strange Splice	1.2	7.16	0	0	93.45	86.28	100	-90.85	-9.74
17604	TC0901287	ENSMUSG00000032366	chr9:66880274-66880348	chr9:66879834-66880601	'Tpm1	-	E9-E13	E11		E2alt	Cassette Exon	0.83	44.43	33.06	43.04	87.96	100	95.69	-54.37	-9.73
32074	TC1900325	ENSMUSG00000024989	chr19:38147789-38147791	chr19:38146381-38147791	'Cep55	+	E13-E15	E14		E10var_alt	3 Prime	0.26	45.16	38.5	42.48	84.05	85.05	86.65	-43.2	-9.71
14072	TC0702076	ENSMUSG00000052749	chr7:111511222-111512216	chr7:111508279-111512216	'A530023O14Rik	-	E3-E5	E4		E2var_alt	5 Prime	0.66	8.71	13.8	14.93	82.56	100	85.8	-76.97	-9.64
18570	TC0X00670	ENSMUSG00000041020	chrX:155898200-155898297	chrX:155897416-155900046	'Mtap7d2	+	E5-E7	E6		E2alt	Cassette Exon	2.54	30.69	21.69	27.17	85	88.45	76.72	-56.87	-9.56
24066	TC1200661	ENSMUSG00000020641	chr12:27136839-27137272	chr12:27135641-27138883	'Rsad2	-	E3-E5	E4		E2alt	Cassette Exon	5.05	30.25	31.33	32.25	88.9	92.62	85.55	-57.75	-9.47
27802	TC1500801	ENSMUSG00000033565	chr15:76983961-76983986	chr15:76963372-77061817	'Rbm9	-	E3-E5	E4		E2alt	Promoter	0.88	24.45	22.17	30.65	61.46	57.86	62.16	-34.74	-9.44
22763	TC1101741	ENSMUSG00000003949	chr11:90250911-90250962	chr11:90249436-90251564	'Hlf	-	E1-E3	E2		E1alt	Promoter	3.21	27.31	28.08	20.82	76.73	76.13	67.58	-48.07	-9.34
28975	TC1600723	ENSMUSG00000047746			'Fbxo40		E3-E6	E5		E2var_alt	Promoter	4.21	10.91	5.95	12.2	53.38	51.71	61.29	-45.77	-9.32
8712	TC0500459	ENSMUSG00000029304	chr5:104867246-104867286	chr5:104866755-104868284	'Spp1	+	E7-E9	E8		E4alt	Cassette Exon	0.1	26.9	10.01	33.46	94.83	95.1	95.69	-71.75	-9.07
2482	TC0200349	ENSMUSG00000026991	chr2:59053088-59053517	chr2:59053088-59104445	'Pkp4	+	E5-E7	E6		E2var_alt	Bleeding Terminal	3.94	36.6	31.51	36.32	74.9	77.1	73.53	-40.37	-8.86
27201	TC1500313	ENSMUSG00000022389	chr15:81635451-81635781	chr15:81633317-81645374	'Tef	+	E2-E6	E3		E2alt	Terminal	2.58	51.76	39.87	40.76	79.87	85.13	77.68	-36.76	-8.83
5429	TC0300717	ENSMUSG00000028175	chr3:159191964-159191969	chr3:159191094-159191969	'Depdc1a	+	E11-E13	E12		E11var_alt	3 Prime	0.28	4.62	5.88	2.48	59.44	64.92	59.9	-57.1	-8.8
24323	TC1200960	ENSMUSG00000033530	chr12:101585626-101585644	chr12:101578758-101586146	'Ttc7b	-	E17-E20	E18		E17alt	Terminal	2.1	18.51	11.68	16.3	49.04	52.66	52.79	-36	-8.65
665	TC0100566	ENSMUSG00000026447	chr1:134972598-134972624	chr1:134972119-134972653	'Pik3c2b	+	E16-E19	E18		E6var_alt	Cassette Exon	3.09	34.52	33.32	34.17	99.99	100	80.28	-59.42	-8.62
12647	TC0700652	ENSMUSG00000038943	chr7:87456058-87456066	chr7:87456058-87457103	'Prc1	+	E16-E19	E17		E10var_alt	5 Prime	0.11	23.71	28.82	15.35	86.89	100	88.77	-69.26	-8.6
3399	TC0201211	ENSMUSG00000025816	chr2:5798902-5799054	chr2:5798048-5803627	'Sec61a2	-	E7-E10	E9		E5alt	Cassette Exon	0.82	29.84	21.79	33.95	81.22	95.31	100	-63.65	-8.39
28583	TC1600310	ENSMUSG00000033031	chr16:48997485-48997631	chr16:48994493-48999068	'C330027C09Rik	+	E1-E3	E2		E2alt	Cassette Exon	0.19	54.53	49.44	48.12	90.78	90.27	88.67	-39.21	-8.37
2144	TC0200081	ENSMUSG00000057914	chr2:14795284-14795572	chr2:14535984-14796397	'Cacnb2	+	E3-E8	E7		E1alt	Promoter	4.27	15.73	19.39	20.68	90.39	100	93.17	-75.92	-8.36
2146	TC0200081	ENSMUSG00000057914	chr2:14795284-14795572	chr2:14685620-14796397	'Cacnb2	+	E5-E8	E7	duplicate	E1alt	Promoter	4.27	15.73	19.39	20.68	90.39	100	93.17	-75.92	-8.36
2147	TC0200081	ENSMUSG00000057914	chr2:14795284-14795572	chr2:14745934-14796397	'Cacnb2	+	E6-E8	E7	duplicate	E1alt	Promoter	4.27	15.73	19.39	20.68	90.39	100	93.17	-75.92	-8.36
8838	TC0500552	ENSMUSG00000042010	chr5:114625916-114626199	chr5:114616150-114634059	'Acacb	+	E1-E3	E2		E1alt	Promoter	9.94	20.98	31.32	25.01	68.46	68.93	75	-45.03	-8.23
28033	TC1500990	ENSMUSG00000022483	chr15:97828731-97828834	chr15:97827821-97828976	'Col2a1	-	E13-E15	E14		E5	Cassette Exon	0.29	56.29	49.76	54.12	91.55	91.56	90.44	-37.79	-8.22
23865	TC1200423	ENSMUSG00000041449	chr12:105477246-105477518	chr12:105455698-105489682	'Serpina3h	+	E6-E19	E15		E1alt	Terminal	0.71	25.67	19.13	20.21	95.95	84.66	100	-71.87	-8.21
23866	TC1200423	ENSMUSG00000041449	chr12:105477246-105477518	chr12:105474529-105488350	'Serpina3h	+	E10-E18	E15	duplicate	E1alt	Terminal	0.71	25.67	19.13	20.21	95.95	84.66	100	-71.87	-8.21
26324	TC1400726	ENSMUSG00000063142	chr14:24268423-24268433	chr14:24261302-24270821	'Kcnma1	-	E19-E21	E20		E17alt	Cassette Exon	8.99	44.52	40.79	40.39	85.11	88.16	79.84	-42.47	-8.21
30532	TC1700964	ENSMUSG00000036594	chr17:34423493-34423917	chr17:34421482-34424627	'H2-Ea	-	E1-E3	E2		E1alt	Terminal	8.78	19.42	21.48	25.61	74.12	81.3	77.24	-55.38	-8.16
25415	TC1301064	ENSMUSG00000021614	chr13:89842524-89845402	chr13:89833107-89851810	'Vcan	-	E6-E9	E8		E5alt	Cassette Exon	0.62	27.3	27.97	36.89	92.08	100	93.13	-64.35	-8.08
30439	TC1700903	ENSMUSG00000043557	chr17:29976495-29976517	chr17:29975535-29976750	'Mdga1	-	E15-E17	E16		E10alt	Cassette Exon	0.81	36.16	38.93	35.19	71.65	66.92	71.43	-33.24	-8.01
25257	TC1300924	ENSMUSG00000021557	chr13:59633270-59633374	chr13:59632565-59633374	'Agtpbp1	-	E9-E11	E10		E4alt	Bleeding Terminal	1.65	18.43	17.22	17.29	67.16	53.38	59.1	-42.23	-7.99
11001	TC0600701	ENSMUSG00000001930	chr6:125553569-125553907	chr6:125553538-125554148	'Vwf	+	E18-E20	E19		E14var_alt	Promoter	4.31	12.72	11.7	11.99	54.66	46.14	55.33	-39.91	-7.95
15413	TC0800785	ENSMUSG00000051906	chr8:4103735-4103822	chr8:4103735-4104102	'Cd209f	-	E7-E9	E8		E6var_alt	3 Prime	11.77	32.75	39.09	31.98	92.28	82.39	85.64	-52.16	-7.91
26725	TC1401160	ENSMUSG00000022021	chr14:87514822-87514853	chr14:87490962-87540805	'Diap3	-	E1-E3	E2		E2alt	Cassette Exon	0.35	23.51	36.91	24.1	81.84	79.46	83.96	-53.58	-7.91
31472	TC1800449	ENSMUSG00000044252	chr18:13050677-13050798	chr18:13040787-13056712	'Osbpl1a	-	E12-E14	E13		E1alt	Cassette Exon	1.46	43.55	48.55	49.22	81.19	81.67	80.43	-33.99	-7.9
3027	TC0200915	ENSMUSG00000027470	chr2:152737336-152737375	chr2:152737336-152737776	'Mylk2	+	E1-E3	E2		E1var_alt	Bleeding Terminal	6.39	49.92	49.64	50.13	82.88	82.47	84.63	-33.43	-7.89
12932	TC0700964	ENSMUSG00000070396	chr7:127696883-127696910	chr7:127696883-127697028	'AC099930.11	+	E1-E3	E2		E1var_alt	Bleeding Terminal	1.33	35.2	27.42	34.07	100	81.83	83.25	-56.13	-7.88
2126	TC0200068	ENSMUSG00000023206	chr2:11627476-11627571	chr2:11627206-11639891	'Il15ra	+	E2-E4	E3		E1alt	Promoter	2.72	37.24	35.13	41.09	66.62	67.46	69.08	-29.9	-7.71
27040	TC1500184	ENSMUSG00000071747	chr15:63720507-63720628	chr15:63719064-63753137		+	E10-E19	E11		E1alt	Terminal	1	50.29	35.14	38.89	100	88.13	91.62	-51.81	-7.68
17553	TC0901235	ENSMUSG00000032289	chr9:59849149-59849392	chr9:59847845-59850658	'Thsd4	-	E15-E17	E16		E3alt	Promoter	8.36	12.24	10.81	11.38	56.06	58.19	55.31	-45.04	-7.59
31004	TC1800041	ENSMUSG00000002477	chr18:10626825-10626947	chr18:10623706-10626947	'Snrpd1	+	E2-E4	E3		E3var_alt	3 Prime	0.64	32.78	23.56	27.44	81.01	77.33	75.86	-50.14	-7.52
25853	TC1400228	ENSMUSG00000037628	chr14:47382204-47382285	chr14:47380324-47384199	'Cdkn3	+	E1-E3	E2		E2alt	Cassette Exon	0.29	40.53	45.65	36.71	79.65	84.32	87.26	-42.78	-7.5
15558	TC0800967	ENSMUSG00000045636	chr8:42139842-42139876	chr8:42135471-42139876	'Mtus1	-	E7-E9	E8		E1alt	5 Prime	4.67	25.16	27.33	26.64	100	97.48	90.05	-69.47	-7.48
27613	TC1500668	ENSMUSG00000022425	chr15:54709332-54709486	chr15:54707316-54713685	'Enpp2	-	E11-E13	E12		E11alt	Cassette Exon	6.73	6.17	8.97	8.32	41.82	34.41	42.44	-31.73	-7.41
26625	TC1401068	ENSMUSG00000022051	chr14:67607738-67607778	chr14:67606613-67607972	'Bnip3l	-	E6-E8	E7		E5var_alt	Cassette Exon	0.91	20.75	12.64	14.18	87.43	90.34	100	-76.73	-7.4
17556	TC0901235	ENSMUSG00000032289	chr9:60358649-60358693	chr9:60358318-60358693	'Thsd4	-	E3-E5	E4		E1alt	Bleeding Terminal	8.36	29.99	34.21	32.7	100	84.01	91.42	-59.51	-7.39
8052	TC0401781	ENSMUSG00000014592	chr4:151166529-151166611	chr4:151013900-151204527	'Camta1	-	E3-E6	E4		E2alt	Cassette Exon	3.15	48.55	49.01	54.85	93.57	100	89.91	-43.69	-7.35
21147	TC1100286	ENSMUSG00000037533	chr11:54507773-54508074	chr11:54505243-54509582	'Rapgef6	+	E29-E31	E30		E28alt	Cassette Exon	1.35	71.41	66.53	65.68	91.44	92.62	92.44	-24.29	-7.35
15844	TC0801280	ENSMUSG00000031673	chr8:105244314-105244430	chr8:105203912-105308796	'Cdh11	-	E1-E3	E2		E2alt	Cassette Exon	0.2	44.45	39.28	38.17	80.19	79.12	83.43	-40.28	-7.33
1387	TC0101197	ENSMUSG00000055322	chr1:74009486-74009619	chr1:74000525-74027488	'Tns1	-	E22-E25	E24		E1var_alt	Promoter	3.18	46.16	32.37	35.92	100	99.61	96.73	-60.63	-7.25
6502	TC0400395	ENSMUSG00000057722	chr4:101467559-101468587	chr4:101464676-101483953	'Lepr	+	E22-E24	E23		E18alt	Terminal	4.36	43.76	47.83	40.87	81.63	79.37	81.24	-36.59	-7.25
3817	TC0201507	ENSMUSG00000034903	chr2:65076653-65076683	chr2:65076547-65077040	'Cobll1	-	E2-E5	E4		E1var_alt	Promoter	2.2	46.28	49.39	44.47	100	98.07	88.17	-48.7	-7.07
15284	TC0800686	ENSMUSG00000031825	chr8:122526627-122526751	chr8:122516501-122534334	'Crispld2	+	E1-E3	E2		E1alt	Promoter	3.03	19.86	19.44	23.9	57.6	65.31	66.18	-41.96	-7.05
27860	TC1500852	ENSMUSG00000000489	chr15:79843521-79843633	chr15:79835996-79844366	'Pdgfb	-	E1-E3	E2		E1alt	Promoter	2.58	30.03	34.19	25.31	84.24	74.44	65.16	-44.77	-7.05
21786	TC1100861	ENSMUSG00000017309	chr11:101908169-101908420	chr11:101904619-101908420	'Cd300lg	+	E2-E5	E4		E2var_alt	3 Prime	5.12	43.78	50.99	44.42	86.88	85.86	87.93	-40.49	-7.04
13262	TC0701220	ENSMUSG00000019254			'Ppp1r12c		E19-E25	E24		E4alt	Promoter	3.32	38.77	34.43	35.03	85.56	98.83	100	-58.72	-6.99
16937	TC0900767	ENSMUSG00000033392	chr9:113721705-113721884	chr9:113702585-113722260	'Clasp2	+	E8-E10	E9		E1alt	Promoter	1.01	11.93	13.1	12.05	46.65	46.3	47.8	-34.56	-6.94
17719	TC0901379	ENSMUSG00000032422	chr9:88350490-88351201	chr9:88349134-88351201	'Snx14	-	E12-E14	E13		E9var_alt	Bleeding Terminal	0.86	45.33	38.14	45.93	71.06	72.21	68.86	-27.57	-6.93
20397	TC1001039	ENSMUSG00000001435	chr10:76575705-76576421	chr10:76559281-76629035	'Col18a1	-	E2-E5	E3		E2alt	Promoter	5.05	18.95	20.11	20.07	91.44	88.03	100	-73.45	-6.92
17317	TC0901020	ENSMUSG00000032113	chr9:36531383-36531605	chr9:36530411-36533382	'Chek1	-	E2-E4	E3		E3alt	Cassette Exon	0.48	35.45	32.1	30.1	57.72	67.17	68.53	-31.92	-6.7
27525	TC1500561	ENSMUSG00000022197	chr15:12528741-12528811	chr15:12522666-12645897	'Pdzd2	-	E2-E4	E3		E1alt	Promoter	3.11	30.53	31.56	27.95	97.35	100	85.46	-64.25	-6.69
14649	TC0800147	ENSMUSG00000031543	chr8:24249543-24249967	chr8:24246307-24250617	'Ank1	+	E46-E49	E48		E40var_alt	Promoter	1.49	28.93	14.91	12.97	49.24	48.36	50.12	-30.3	-6.65
6284	TC0400146	ENSMUSG00000028456	chr4:43246777-43246781	chr4:43245481-43247538	'Unc13b	+	E14-E16	E15		E12alt	Terminal	3	25.36	29.65	28.46	92	100	96.32	-68.28	-6.63
27486	TC1500542	ENSMUSG00000071793	chr8:19994880-19995046	chr8:19991126-19996955	'AC152164.15-2	-	E11-E15	E13		E3var	Cassette Exon	1.06	18.6	16.08	16.75	60.3	61.25	61.7	-43.94	-6.63
8563	TC0500331	ENSMUSG00000063820	chr5:77438487-77438502	chr5:77436433-77439437	'Arl9	+	E4-E6	E5		E5alt	Terminal	1.35	7.06	1.03	2.91	61.05	67.74	73.13	-63.64	-6.58
24645	TC1300243	ENSMUSG00000000579	chr17:6649169-6649230	chr17:6647023-6649580	'Dynlt1c	+	E3-E10	E5		E3var_alt	Terminal	0.69	52.04	46.67	43.18	100	96.37	88.12	-47.53	-6.51
24646	TC1300243	ENSMUSG00000000579	chr17:6649169-6649230	chr17:6647020-6649580	'Dynlt1c	+	E3-E11	E5	duplicate	E3var_alt	Terminal	0.69	52.04	46.67	43.18	100	96.37	88.12	-47.53	-6.51
31210	TC1800198	ENSMUSG00000051401	chr18:40678578-40678634	chr18:40418847-40690306	'Kctd16	+	E1-E4	E3		E1alt	Cassette Exon	2.17	21.29	17.99	19.46	54.81	60.97	58.28	-38.44	-6.51
22921	TC1101922	ENSMUSG00000017146	chr11:101395254-101395341	chr11:101393474-101396842	'Brca1	-	E4-E6	E5		E5alt	Cassette Exon	0.72	22.89	25.02	26.76	82.24	100	87.04	-64.87	-6.5
31035	TC1800088	ENSMUSG00000024302	chr18:23762467-23762731	chr18:23761176-23768965	'Dtna	+	E20-E22	E21		E11alt	Terminal	4.7	24	18.93	18.08	100	86.02	89.76	-71.59	-6.49
15775	TC0801189	ENSMUSG00000001911	chr8:87297254-87297295	chr8:87296215-87323897	'Nfix	-	E1-E3	E2		E1alt	Promoter	0.98	12.66	14.35	15.17	33.41	35.05	34.58	-20.28	-6.47
31285	TC1800292	ENSMUSG00000024621	chr18:61280203-61280545	chr18:61278722-61283853	'Csf1r	+	E12-E14	E13		E11alt	Terminal	4.24	25.9	30.91	21.26	63.92	59.18	64.6	-36.55	-6.44
24883	TC1300493	ENSMUSG00000049586	chr13:97716308-97716343	chr13:97716292-97716343		+	E5-E7	E6		E2var_alt	Bleeding Promoter	0.15	29.02	36.67	29.72	82.97	80.59	88.48	-52.21	-6.43
27018	TC1500179		chr15:61870779-61871002	chr15:61869757-61938703		+	E1-E3	E2		E1alt	Promoter	0.53	19.93	13.68	27.37	69.27	65.55	65.88	-46.57	-6.4
24740	TC1300322	ENSMUSG00000055254	chr13:58909262-58909374	chr13:58908214-58909746	'Ntrk2	+	E2-E5	E4		E1var_alt	Promoter	14.57	16.58	14.75	14.24	86.34	93.11	100	-77.96	-6.36
8035	TC0401773	ENSMUSG00000028980	chr4:149377142-149377286	chr4:149370491-149382860	'H6pd	-	E1-E5	E2		E2alt	Promoter	0.6	42.06	38.5	38.77	61.34	60.95	61.35	-21.43	-6.32
13822	TC0701755	ENSMUSG00000046179	chr7:56126062-56126457	chr7:56123529-56126457	'E2f8	-	E11-E14	E12		E10var	Bleeding Terminal	0.3	39.35	42.13	37.63	73.11	78.81	67.64	-33.48	-6.3
13284	TC0701240	ENSMUSG00000051550	chr7:4946515-4946942	chr7:4946515-4947606	'Zfp579	-	E1-E3	E2		E1alt	Bleeding Promoter	0.95	33.47	27.97	33.37	56.3	56.25	48.62	-22.12	-6.29
19556	TC1000241	ENSMUSG00000019916	chr10:58817089-58817158	chr10:58815008-58824609	'P4ha1	+	E9-E12	E10		E9alt	Cassette Exon	0.3	59.39	59.82	64.6	85.66	87.19	90.49	-26.51	-6.25
12379	TC0700478	ENSMUSG00000038738	chr7:51581816-51581818	chr7:51581657-51581818	'Shank1	+	E17-E19	E18		E2var_alt	3 Prime	1.74	46.77	46.76	54.19	100	97.34	88.75	-46.12	-6.22
14476	TC0702491	ENSMUSG00000031075	chr7:151834481-151834545	chr7:151833985-151836408	'Ano1	-	E8-E10	E9		E7alt	Cassette Exon	4.86	42.45	35.26	38.42	67.92	67.74	74.88	-31.47	-6.17
14745	TC0800234	ENSMUSG00000031626	chr8:46870624-46870679	chr8:46861058-46875330	'Sorbs2	+	E25-E30	E29		E11alt	Cassette Exon	2.48	25.64	15.55	15.84	45.75	44.66	41.83	-25.07	-6.17
31036	TC1800088	ENSMUSG00000024302	chr18:23769566-23769657	chr18:23761176-23779888	'Dtna	+	E20-E24	E23		E11alt	Cassette Exon	4.7	15.49	13.88	16.11	81.09	100	81.64	-72.42	-6.16
13476	TC0701486	ENSMUSG00000003363	chr7:28326706-28326847	chr7:28326288-28326933	'Pld3	-	E6-E8	E7		E5alt	Cassette Exon	0.36	38.28	40.43	49.3	71.7	70.88	77.51	-30.69	-6.15
680	TC0100569	ENSMUSG00000041757	chr1:135166034-135166155	chr1:135163244-135166577	'Plekha6	+	E7-E9	E8		E6alt	Promoter	2.06	45.93	46.28	46.58	77.28	78.45	78.35	-31.76	-6.13
14951	TC0800405	ENSMUSG00000031618	chr8:79651913-79652047	chr8:79609566-79679101	'Nr3c2	+	E7-E9	E8		E2alt	Promoter	4.69	8.87	7.79	9.29	39.65	37.88	38.65	-30.08	-6.09
26420	TC1400797	ENSMUSG00000021798	chr14:35386177-35386198	chr14:35385108-35390817	'Ldb3	-	E6-E9	E8		E4var_alt	Cassette Exon	3.17	60.49	53.05	60.89	89.41	87.73	86.79	-29.84	-6.02
3897	TC0201562	ENSMUSG00000042587	chr2:76741121-76741683	chr2:76656874-76744311		-	E49-E182	E50		E1alt	Cassette Exon	0.49	34.98	12.53	11.36	81.78	89.83	100	-70.91	-5.98
3558	TC0201336	ENSMUSG00000052406	chr2:26815745-26815937	chr2:26814088-26816123	'Rexo4	-	E3-E5	E4		E4alt	Cassette Exon	0.81	34.46	28.75	30.67	60.34	66.32	67.8	-33.53	-5.97
17608	TC0901287	ENSMUSG00000032366	chr9:66895594-66895718	chr9:66883936-66895931	'Tpm1	-	E2-E5	E3		E1alt	Promoter	0.83	14.4	9.47	14.7	70.21	68.18	67	-55.61	-5.97
9463	TC0501075	ENSMUSG00000029096	chr5:36013875-36014201	chr5:36013781-36021593	'Htra3	-	E1-E3	E2		E1alt	Promoter	6.26	15.89	14.11	14.18	46.07	44.99	46.25	-31.04	-5.96
1459	TC0101250	ENSMUSG00000026163			'Sphkap		E1-E4	E2		E1var_alt	Cassette Exon	4.93	32.54	29.08	33.76	77.17	80.17	76.06	-46.01	-5.95
26557	TC1400973	ENSMUSG00000022221	chr14:56407202-56407218	chr14:56407202-56407454	'Ripk3	-	E1-E3	E2		E1var	3 Prime	0.21	56.44	59.38	50.47	90.53	89.95	90.68	-34.96	-5.95
14762	TC0800243	ENSMUSG00000018796	chr8:47557228-47557403	chr8:47556585-47578154	'Acsl1	+	E2-E6	E3		E1alt	Cassette Exon	11.88	23.55	20.08	24.13	56.66	63.12	60.16	-37.39	-5.92
20062	TC1000706	ENSMUSG00000025348	chr10:128378879-128378997	chr10:128378633-128379864	'Itga7	+	E5-E7	E6		E5alt	Cassette Exon	3.78	34.3	22.69	32.67	70.06	71.31	64.7	-38.8	-5.92
16301	TC0900295	ENSMUSG00000032135	chr9:43943185-43943358	chr9:43942840-43944601	'Mcam	+	E1-E3	E2		E1alt	Cassette Exon	4.98	37.85	40.84	39.19	97.17	100	98.45	-59.25	-5.9
9530	TC0501144	ENSMUSG00000029189	chr5:53591891-53592017	chr5:53591711-53604369	'2310045A20Rik	-	E1-E3	E2		E1alt	Cassette Exon	3.42	36.11	35.15	37.8	69.35	72.49	71.31	-34.69	-5.87
11546	TC0601347	ENSMUSG00000030064	chr6:97346421-97346698	chr6:97346272-97362482	'Frmd4b	-	E6-E8	E7		E5alt	Promoter	2.58	36.67	43.45	40.93	74.59	81.29	72.37	-35.73	-5.87
26112	TC1400494	ENSMUSG00000033595	chr14:70932654-70932909	chr14:70932654-70932984	'Lgi3	+	E4-E6	E5		E4var_alt	Bleeding Terminal	1.76	37.88	45.66	38.09	73.38	73.76	80.23	-35.25	-5.87
25799	TC1400145	ENSMUSG00000021903	chr14:32865633-32865641	chr14:32865616-32865971	'Galntl2	+	E8-E10	E9		E7var_alt	Promoter	6.15	10.4	11.15	8.19	44.42	46.92	47.44	-36.35	-5.81
464	TC0100388	ENSMUSG00000026254	chr1:89124377-89124632	chr1:89122809-89128978	'Eif4e2	+	E8-E10	E9		E6alt	Terminal	0.54	61.49	61.34	56.34	82.41	82.58	82.94	-22.92	-5.8
2584	TC0200449	ENSMUSG00000026999	chr2:80479024-80479089	chr2:80464518-80482782	'Nup35	+	E6-E11	E10		E2var_alt	Promoter	0.62	59.84	53.52	45.74	100	96.48	96.43	-44.6	-5.78
9756	TC0501365	ENSMUSG00000029298			'BC057170		E42-E58	E52		E1alt	Promoter	2.19	52.94	47.05	47.42	78.78	83.36	74.31	-29.68	-5.77
23867	TC1200423	ENSMUSG00000041449	chr12:105478458-105478607	chr12:105456690-105490895	'Serpina3h	+	E7-E20	E16		E1alt	Terminal	0.71	61.33	54.85	55.8	85.85	84.87	84.04	-27.59	-5.77
3931	TC0201578	ENSMUSG00000034101	chr2:84452690-84452706	chr2:84452250-84453093	'Ctnnd1	-	E12-E14	E13		E10alt	Terminal	0.48	51.45	45.09	48.41	83.47	95.47	100	-44.66	-5.69
24332	TC1200964	ENSMUSG00000021182	chr12:102220444-102220568	chr12:102209490-102222110	'Ccdc88c	-	E5-E7	E6		E5alt	Promoter	2.32	35.46	38.69	39.83	67.42	71.76	72.87	-32.69	-5.64
28393	TC1600176	ENSMUSG00000022514	chr16:26714788-26716652	chr16:26712347-26722442	'Il1rap	+	E11-E14	E12		E10var_alt	Terminal	0.47	50	47.43	52.15	90.49	93.52	100	-44.81	-5.54
30599	TC1701017	ENSMUSG00000056116	chr17:36177171-36177274	chr17:36167640-36177423	'H2-T22	-	E36-E50	E37		E2var_alt	Cassette Exon	1.24	23.62	31.72	28.13	56.21	57.51	54.73	-28.33	-5.52
31646	TC1800654	ENSMUSG00000032735	chr18:61978644-61978741	chr18:61973987-61979445	'Ablim3	-	E14-E17	E15		E14alt	Terminal	1.76	42.44	54.33	58.24	87.94	88.17	88.36	-36.49	-5.52
1881	TC0101628	ENSMUSG00000026656	chr1:172893457-172893596	chr1:172891365-172895833	'Fcgr2b	-	E6-E8	E7		E4alt	Cassette Exon	3.91	30.64	28.73	36.52	92.1	87.62	100	-61.28	-5.5
31648	TC1800654	ENSMUSG00000032735	chr18:61986488-61986708	chr18:61986214-61999344	'Ablim3	-	E8-E10	E9		E8alt	Promoter	1.76	17.74	22.43	22.65	52.19	48.96	50.37	-29.56	-5.5
11767	TC0601509	ENSMUSG00000001518	chr6:128365915-128365936	chr6:128364303-128365936	'Itfg2	-	E4-E6	E5		E4alt	5 Prime	1.16	71.62	69.87	72.86	96.33	96.05	95.91	-24.65	-5.48
19441	TC1000130	ENSMUSG00000019787	chr10:32919970-32920028	chr10:32915932-32953661	'Trdn	+	E8-E10	E9		E9alt	Cassette Exon	0.42	18.91	16.03	18.22	49.71	51.7	49.18	-32.48	-5.48
17437	TC0901143	ENSMUSG00000039542	chr9:49325384-49325687	chr9:49318018-49328140	'Ncam1	-	E19-E21	E20		E15alt	Terminal	1.8	42.61	43.33	38.6	89.8	97.15	100	-54.14	-5.46
8004	TC0401763	ENSMUSG00000028971	chr4:148506369-148506387	chr4:148505782-148506387	'Cort	-	E2-E4	E3		E2alt	5 Prime	1.09	1.11	14.14	1.5	100	74.8	89.74	-82.6	-5.44
21479	TC1100575	ENSMUSG00000044122	chr11:78017930-78018252	chr11:78015395-78018342	'RP23-185A18.6	+	E2-E6	E5		E2alt	Promoter	3.22	31.44	38.49	31.43	60.9	69.6	71.88	-33.68	-5.43
12918	TC0700957	ENSMUSG00000030935	chr7:126909888-126910088	chr7:126904594-126910405	'Acsm3	+	E2-E4	E3		E1alt	Cassette Exon	8.26	17.35	31.77	25.16	74.51	70.04	88.76	-53.01	-5.39
7424	TC0401186	ENSMUSG00000039137	chr4:63095194-63095199	chr4:63095181-63096382	'Whrn	-	E7-E9	E8		E1alt	Promoter	1.5	51.82	41.11	55.33	92.92	100	99.51	-48.06	-5.38
23230	TC1102114	ENSMUSG00000025375	chr11:119881337-119881482	chr11:119880207-119882716	'Aatk	-	E4-E6	E5		E2alt	Promoter	1.74	64.81	64.71	65.01	95.31	95.46	89.54	-28.6	-5.38
19320	TC1000008	ENSMUSG00000019769	chr10:5095446-5095547	chr10:5091149-5095547	'Syne1	+	E71-E73	E72		E19var_alt	Bleeding Promoter	2.85	14.6	12.15	13.64	36.28	36.1	30.23	-20.74	-5.37
6614	TC0400472	ENSMUSG00000028718	chr4:114696088-114697022	chr4:114694195-114702474	'Stil	+	E12-E14	E13		E12	Cassette Exon	0.37	47.87	43.72	45.66	79.15	82.46	83.03	-35.8	-5.36
17561	TC0901244	ENSMUSG00000032254	chr9:61767420-61767497	chr9:61766778-61767682	'Kif23	-	E25-E28	E27		E20alt	Cassette Exon	0.14	33.48	29.63	35.44	69.46	72.16	77.36	-40.15	-5.36
2238	TC0200166	ENSMUSG00000026930	chr2:26195926-26196104	chr2:26195227-26200122	'Gpsm1	+	E14-E17	E15		E9alt	Cassette Exon	1.07	14.95	28.34	17.51	100	96.01	90.63	-75.28	-5.35
211	TC0100181	ENSMUSG00000043015	chr1:52699967-52700012	chr1:52699257-52700012	'Tmem194b	+	E5-E7	E6		E5var_alt	3 Prime	1.51	51.98	59.22	56.54	90.25	100	96.07	-39.53	-5.27
5596	TC0300964	ENSMUSG00000034109	chr3:75706324-75706406	chr3:75702055-75707169	'Golim4	-	E6-E8	E7		E6alt	Cassette Exon	1.29	67.87	67.32	69.01	91.1	93.06	91.77	-23.91	-5.25
14947	TC0800400	ENSMUSG00000005410	chr8:77633497-77633520	chr8:77633497-77633599	'Mcm5	+	E1-E3	E2		E1var_alt	5 Prime	0.35	38.29	34.98	32.13	71.52	73.9	69.14	-36.39	-5.25
1822	TC0101567	ENSMUSG00000040265			'Dnm3		E23-E27	E24		E20var_alt	Terminal	1.63	37.69	39.72	41.35	97.42	100	96.6	-58.42	-5.2
1823	TC0101567	ENSMUSG00000040265			'Dnm3		E23-E25	E24	duplicate	E20var_alt	Terminal	1.63	37.69	39.72	41.35	97.42	100	96.6	-58.42	-5.2
15894	TC0801314	ENSMUSG00000036672	chr8:108372914-108372955	chr8:108372800-108373087	'Cenpt	-	E10-E12	E11		E4var_alt	Cassette Exon	0.42	57.73	59.99	54.28	85.1	82.7	76.85	-24.22	-5.19
5675	TC0301035	ENSMUSG00000028064	chr3:88255373-88255419	chr3:88255373-88255610	'Sema4a	-	E9-E11	E10		E5var_alt	3 Prime	1.89	67.95	74.55	65.79	91.19	93.5	90.31	-22.24	-5.18
25213	TC1300894	ENSMUSG00000021493	chr13:55609570-55609687	chr13:55609242-55610141	'Pdlim7	-	E5-E7	E6		E5alt	Cassette Exon	1.4	56.28	54.27	52.66	80.93	77.88	82.95	-26.18	-5.17
26291	TC1400704	ENSMUSG00000049960	chr14:21212401-21212703	chr14:21211376-21212703	'Mrps16	-	E1-E3	E2		E1alt	5 Prime	0.81	29.89	31.55	35.2	52.25	51.78	54.82	-20.73	-5.16
30268	TC1700804	ENSMUSG00000035996	chr17:24386338-24386350	chr17:24386338-24388240		-	E1-E3	E2		E1var_alt	3 Prime	0.37	10.99	7.02	10.47	31.26	35.17	31.73	-23.23	-5.15
12263	TC0700325	ENSMUSG00000030588	chr7:30023583-30023630	chr7:30023456-30029089	'Yif1b	+	E1-E5	E4		E1var_alt	Promoter	0.44	52.5	44.97	48.09	72.33	75.36	71.51	-24.55	-5.02
14264	TC0702295	ENSMUSG00000060538	chr7:134040541-134040738	chr7:134040453-134041738	'Tmem219	-	E1-E4	E3		E2alt	Cassette Exon	0.97	39.99	49.17	44.35	83.83	77.82	80.11	-36.08	-5.02
1178	TC0101023	ENSMUSG00000067653	chr1:36592528-36592574	chr1:36591283-36593342	'Ankrd23	-	E2-E4	E3		E2alt	Promoter	0.99	43.94	26.37	35.44	72.26	63.63	73.32	-34.49	-5.01
4501	TC0202206	ENSMUSG00000051149	chr2:168032075-168032209	chr2:168014895-168035931	'Adnp	-	E11-E16	E14		E8alt	Promoter	1.03	58.48	51.36	62.65	100	89.34	96.15	-37.67	-5.01
8839	TC0500552	ENSMUSG00000042010	chr5:114646831-114646836	chr5:114646831-114648186	'Acacb	+	E12-E14	E13		E11var_alt	5 Prime	9.94	32.8	49.19	35.48	84.36	82.71	86.1	-45.23	-4.99
29306	TC1700056	ENSMUSG00000036552	chr17:15196731-15196948	chr17:15196434-15198033	'2210404J11Rik	+	E30-E32	E31		E13alt	Cassette Exon	1.78	46.8	52.95	53.05	100	94.83	86.59	-42.87	-4.99
4813	TC0300193	ENSMUSG00000027763	chr3:60332051-60332445	chr3:60277096-60332678	'Mbnl1	+	E1-E5	E4		E1alt	Promoter	1.53	79.86	83.7	84.43	98.09	98	98.76	-15.62	-4.98
14418	TC0702448	ENSMUSG00000025512	chr7:148699634-148699788	chr7:148682581-148708508	'Chid1	-	E11-E14	E13		E6alt	Cassette Exon	0.73	47.32	39.44	51.41	81.35	95.6	100	-46.26	-4.97
15520	TC0800914	ENSMUSG00000031489	chr8:28337272-28337368	chr8:28337266-28337729	'Adrb3	-	E3-E5	E4		E2var_alt	Terminal	3.79	25.14	38.01	33.26	75.28	84.51	77.71	-47.03	-4.97
8963	TC0500657	ENSMUSG00000000915	chr5:124433554-124433568	chr5:124423865-124439314	'Hip1r	+	E2-E4	E3		E1alt	Promoter	2.05	24.43	16.2	25.01	53.38	43.77	47.54	-26.35	-4.95
21535	TC1100634	ENSMUSG00000020684	chr11:83223575-83224093	chr11:83222878-83225980	'Rasl10b	+	E1-E4	E3		E2alt	Promoter	3.84	29.56	31.12	33.94	89.37	98.04	100	-64.26	-4.92
3925	TC0201576	ENSMUSG00000027082	chr2:84283083-84283469	chr2:84283083-84284167	'Tfpi	-	E9-E11	E10		E7var_alt	3 Prime	0.17	38.56	37.99	39.29	68.68	68.59	69.14	-30.19	-4.86
16119	TC0900017	ENSMUSG00000049723	chr9:7348586-7348667	chr9:7347539-7348667	'Mmp12	+	E2-E5	E4		E2var	3 Prime	0.42	24.49	29.45	44.66	81.14	82.89	82.78	-49.4	-4.86
16778	TC0900676	ENSMUSG00000023495	chr9:106365463-106365659	chr9:106365009-106365659	'Pcbp4	+	E15-E17	E16		E13var_alt	3 Prime	0.69	26.1	27.67	27.7	46.2	45.83	48.87	-19.81	-4.86
27523	TC1500561	ENSMUSG00000022197	chr15:12475246-12475274	chr15:12452587-12478991	'Pdzd2	-	E6-E8	E7		E1alt	Cassette Exon	3.11	24.36	26.17	24.96	90.21	100	67.35	-60.69	-4.85
6212	TC0400068	ENSMUSG00000028246	chr4:21885592-21885814	chr4:21863916-21909533	'6230409E13Rik	+	E2-E6	E5		E3alt	Cassette Exon	1.18	50.83	55.05	54.09	71.11	71.91	73.19	-18.75	-4.83
28602	TC1600330	ENSMUSG00000052917	chr16:56184261-56184303	chr16:56180692-56184874	'Senp7	+	E24-E26	E25		E5alt	Cassette Exon	1.3	56.08	61.35	63.28	97.46	87.7	100	-34.82	-4.81
3855	TC0201541	ENSMUSG00000041762	chr2:73188952-73189141	chr2:73187749-73189906	'Gpr155	-	E17-E19	E18		E15alt	Terminal	4.08	57.68	57.82	54.79	89.23	87.96	84.79	-30.57	-4.8
14921	TC0800384	ENSMUSG00000031799	chr8:74659192-74659352	chr8:74658949-74662487	'Tpm4	+	E1-E3	E2		E2alt	Promoter	0.4	72.61	69.01	66.77	91.2	89.7	89.71	-20.74	-4.77
18712	TC0X00784	ENSMUSG00000031012	chrX:13129500-13129567	chrX:13126488-13132004	'Cask	-	E22-E29	E27		E16alt	Cassette Exon	0.73	46.12	37.87	40.17	69.43	71.63	69.28	-28.73	-4.77
8083	TC0401800	ENSMUSG00000039410	chr4:153696381-153696554	chr4:153695032-153697356	'Prdm16	-	E21-E23	E22		E16var_alt	Cassette Exon	4.43	37.27	37.02	39.19	67.18	66.25	60.64	-26.87	-4.75
20081	TC1000744	ENSMUSG00000019768	chr10:5636248-5636386	chr10:5634229-5677209	'Esr1	-	E4-E6	E5		E1alt	Promoter	3.01	39.38	36.79	36.63	65.89	64.38	69.15	-28.87	-4.72
21662	TC1100734	ENSMUSG00000020873	chr11:95247801-95247825	chr11:95247219-95247825	'Slc35b1	+	E4-E7	E6		E2var_alt	3 Prime	0.68	65.2	58.9	68.57	81.16	82.26	79.86	-16.87	-4.7
17997	TC0901597	ENSMUSG00000038412	chr9:121765840-121765990	chr9:121761728-121766630	'Higd1a	-	E1-E4	E2		E1alt	Terminal	1.54	29.92	32.07	49.6	100	98.92	90.9	-59.41	-4.67
9032	TC0500725	ENSMUSG00000005373	chr5:135609818-135609864	chr5:135609744-135609864	'Mlxipl	+	E16-E18	E17		E12var_alt	3 Prime	4.08	25.19	21.61	26.62	100	93.4	97.17	-72.38	-4.66
32812	TCUnr00017						E2-E5	E4		E2var_alt	Promoter	1.44	39.51	32.02	41.85	88.84	80.8	85.38	-47.21	-4.61
8841	TC0500552	ENSMUSG00000042010	chr5:114663271-114663277	chr5:114662761-114663321	'Acacb	+	E25-E27	E26		E21alt	Promoter	9.94	7.29	6.2	7.37	48.63	44.47	49.66	-40.63	-4.59
30248	TC1700786	ENSMUSG00000040097	chr17:23907203-23907299	chr17:23900286-23908382	'Flywch1	-	E1-E3	E2		E1alt	Cassette Exon	1.05	27.78	29.43	35.95	62.47	60.26	62.52	-30.7	-4.57
8430	TC0500233	ENSMUSG00000015880	chr5:46087713-46087783	chr5:46087372-46089923	'Ncapg	+	E21-E24	E23		E19alt	Cassette Exon	0.16	61.06	40.35	51.61	92.06	92.59	92.1	-41.25	-4.5
32054	TC1900310	ENSMUSG00000024805	chr19:36484239-36484399	chr19:36423060-36486446	'Pcgf5	+	E1-E5	E4		E1alt	Promoter	1.48	50.86	48.39	53.62	72.88	80.39	76.52	-25.64	-4.5
11860	TC0601621	ENSMUSG00000063975	chr6:142227270-142227394	chr6:142224089-142271428	'Slco1a5	-	E1-E3	E2		E1alt	Promoter	1.19	5.81	6.74	5.54	36.29	31.7	29.62	-26.51	-4.49
8353	TC0500169	ENSMUSG00000054252	chr5:34064578-34064603	chr5:34064578-34064955	'Fgfr3	+	E2-E4	E3		E2var_alt	5 Prime	1.82	41.09	45.17	42.79	100	99.28	80.23	-50.16	-4.48
20063	TC1000706	ENSMUSG00000025348	chr10:128393668-128393779	chr10:128391128-128394677	'Itga7	+	E27-E29	E28		E24alt	Cassette Exon	3.78	16.91	13.17	16.53	49.15	58.48	52.45	-37.82	-4.48
16176	TC0900107	ENSMUSG00000032178	chr9:21198156-21198246	chr9:21196887-21198639	'Ilf3	+	E10-E12	E11		E5alt	Cassette Exon	0.63	49.16	48.87	49.91	72.24	71.22	74.72	-23.41	-4.45
25414	TC1301064	ENSMUSG00000021614	chr13:89827891-89833106	chr13:89824798-89851810	'Vcan	-	E6-E10	E9		E6alt	Cassette Exon	0.62	65.83	61.57	62.63	85.33	86.03	85.69	-22.34	-4.44
8717	TC0500463	ENSMUSG00000066561	chr5:105009877-105009936	chr5:105009634-105011171		+	E2-E4	E3		E2alt	Cassette Exon	1.17	50.9	45.6	47.61	71.01	80.8	78.79	-28.83	-4.39
14005	TC0701972	ENSMUSG00000070436	chr7:106500335-106500377	chr7:106497975-106501397	'Serpinh1	-	E2-E5	E4		E1var_alt	Cassette Exon	0.45	22.33	22.39	19.24	41.19	39.68	43.81	-20.24	-4.39
31982	TC1900237	ENSMUSG00000052387	chr19:22847020-22847806	chr19:22841299-22867821	'Trpm3	+	E13-E17	E16		E7alt	Terminal	1.63	53.4	50.76	55.16	76.99	80.26	75.71	-24.55	-4.39
15505	TC0800899	ENSMUSG00000065954			'Tacc1		E4-E12	E5		E2var_alt	Cassette Exon	1.52	55.52	50.77	60.5	100	98.55	96.14	-42.63	-4.38
12711	TC0700718	ENSMUSG00000052572	chr7:99565735-99565833	chr7:99535501-99566598	'Dlg2	+	E22-E24	E23		E6alt	Cassette Exon	0.47	29.86	20.01	36.44	60.45	64.37	65.69	-34.73	-4.34
32521	TC1900721	ENSMUSG00000024713	chr19:17692142-17692244	chr19:17670269-17716983	'Pcsk5	-	E9-E11	E10		E10alt	Cassette Exon	1.37	62.08	61.98	63.45	79.36	77.93	81.71	-17.17	-4.32
9520	TC0501126	ENSMUSG00000029088	chr5:48900899-48900999	chr5:48873895-49280605	'Kcnip4	-	E2-E5	E3		E1alt	Promoter	10.85	34.71	25.12	30.9	83.12	78.03	75.27	-48.57	-4.3
27766	TC1500776	ENSMUSG00000022565	chr15:76028411-76028639	chr15:76025243-76029724	'Plec1	-	E10-E13	E11		E1alt	Promoter	0.74	49.82	53.29	56.75	100	88.43	91.89	-40.16	-4.29
6592	TC0400445	ENSMUSG00000028587	chr4:108263259-108263382	chr4:108261387-108265898	'Orc1l	+	E5-E7	E6		E4alt	Cassette Exon	0.78	17.94	20.39	27.46	68.41	66.76	70.28	-46.55	-4.28
32110	TC1900361	ENSMUSG00000025157	chr19:42012603-42012707	chr19:42012341-42012854	'Zdhhc16	+	E4-E7	E6		E3var_alt	Promoter	0.7	40.95	44.43	41.82	64.93	63.64	63.15	-21.51	-4.27
26359	TC1400754	ENSMUSG00000015968	chr14:30942976-30943034	chr14:30940830-30943303	'Cacna1d	-	E12-E15	E13		E11alt	Cassette Exon	7.06	28.76	30.96	32.15	99.85	100	76.66	-61.55	-4.26
31037	TC1800088	ENSMUSG00000024302	chr18:23791720-23791739	chr18:23789930-23801648	'Dtna	+	E27-E30	E28		E16var_alt	Cassette Exon	4.7	4.49	2.84	3.38	24.73	23.2	26.57	-21.27	-4.26
16327	TC0900317	ENSMUSG00000059412	chr9:45214250-45214285	chr9:45208087-45216189	'Fxyd2	+	E2-E7	E6		E1var_alt	Promoter	2.91	39.36	40.81	43.31	100	95	98.12	-56.55	-4.25
16329	TC0900317	ENSMUSG00000059412	chr9:45214250-45214285	chr9:45214250-45216189	'Fxyd2	+	E5-E7	E6		E1var_alt	5 Prime	2.91	39.36	40.81	43.31	100	95	98.12	-56.55	-4.25
1431	TC0101223	ENSMUSG00000026211	chr1:75492913-75493199	chr1:75490633-75493583	'Obsl1	-	E9-E11	E10		E7alt	Terminal	0.95	53.19	53.78	60.23	99.46	100	95.87	-42.71	-4.24
13428	TC0701452	ENSMUSG00000003123	chr7:26180521-26180840	chr7:26173673-26182617	'Lipe	-	E1-E5	E3		E1alt	Promoter	8.49	38.3	29.68	35.84	86.85	86.57	100	-56.53	-4.24
31581	TC1800562	ENSMUSG00000036585	chr18:39078202-39078351	chr18:39018403-39088760	'Fgf1	-	E3-E6	E4		E2alt	Cassette Exon	9.08	35.97	42.61	40	99.81	100	85.98	-55.74	-4.24
17727	TC0901390	ENSMUSG00000062270	chr9:89998494-89998606	chr9:89997225-90002073	'Morf4l1	-	E5-E8	E7		E2alt	Cassette Exon	1.05	51.59	53.92	64.32	100	92.56	97.89	-40.21	-4.21
441	TC0100365	ENSMUSG00000026222	chr1:87578793-87579693	chr1:87577715-87588550	'Sp100	+	E11-E13	E12		E10alt	Terminal	1.51	29.57	22.75	22.68	66.64	62.08	61.9	-38.54	-4.2
11816	TC0601551	ENSMUSG00000032899	chr6:131260952-131261217	chr6:131260083-131262469	'Styk1	-	E3-E5	E4		E4alt	Cassette Exon	0.67	33.1	34.6	27.73	87.64	100	80.17	-57.46	-4.19
28506	TC1600254	ENSMUSG00000022803	chr16:38352713-38352817	chr16:38349416-38362185	'Popdc2	+	E3-E6	E5		E1alt	Terminal	1.9	22.83	17.81	19.47	54.4	49.29	58.56	-34.05	-4.19
694	TC0100583	ENSMUSG00000026457	chr1:136312358-136312566	chr1:136312163-136319498	'Adipor1	+	E1-E3	E2		E1alt	Promoter	0.79	34.28	31.07	34.75	51.51	53.31	50.96	-18.56	-4.17
29776	TC1700349	ENSMUSG00000035929	chr17:35610344-35610369	chr17:35610304-35610431	'H2-gs10	+	E52-E54	E53		E1alt	Cassette Exon	2.21	42.11	49.09	48.18	93.96	100	86.2	-46.93	-4.16
9469	TC0501080	ENSMUSG00000029192	chr5:36851010-36851080	chr5:36847757-36855103	'Tbc1d14	-	E12-E16	E13		E10	Cassette Exon	1.02	53.65	60.63	65.43	100	91.17	93.17	-34.88	-4.13
5211	TC0300527	ENSMUSG00000068747	chr3:108158391-108158488	chr3:108157160-108159149	'Sort1	+	E20-E22	E21		E18alt	Cassette Exon	3.11	44.9	48.35	45.33	66.33	69.12	67.52	-21.46	-4.12
17082	TC0900837	ENSMUSG00000036768	chr9:122872599-122872674	chr9:122860271-122875067	'Kif15	+	E1-E5	E4		E1alt	Promoter	0.3	44	50.63	43.73	85.03	81.45	77.83	-35.32	-4.11
7760	TC0401532	ENSMUSG00000028789	chr4:128638608-128638803	chr4:128628017-128639328	'Adc	-	E7-E11	E8		E2alt	Cassette Exon	0.44	17.18	16.27	17.61	37.62	40.22	33.4	-20.06	-4.1
29532	TC1700217	ENSMUSG00000046711	chr17:27698407-27698456	chr17:27697957-27698770	'Hmga1	+	E8-E10	E9		E4	Terminal	0.46	39.52	45.02	40.32	64.62	65.21	67.14	-24.04	-4.1
31032	TC1800088	ENSMUSG00000024302	chr18:23655984-23656204	chr18:23633744-23693663	'Dtna	+	E6-E10	E9		E2var_alt	Cassette Exon	4.7	45.63	41.86	44.78	99.25	100	91.34	-52.77	-4.09
7685	TC0401464	ENSMUSG00000028631	chr4:120388523-120388846	chr4:120388497-120389157	'Kcnq4	-	E4-E6	E5		E4var_alt	Cassette Exon	3.44	15.1	13.32	18.57	38.06	40.31	37.89	-23.09	-4.08
31558	TC1800536	ENSMUSG00000024349	chr18:35899580-35899668	chr18:35899232-35899961	'Tmem173	-	E1-E3	E2		E2var	Cassette Exon	0.33	32.3	29.6	33.74	56.57	58.2	56.34	-25.16	-4.07
6881	TC0400689	ENSMUSG00000028832	chr4:134026583-134026754	chr4:134026091-134028719	'Stmn1	+	E2-E4	E3		E3	Cassette Exon	0.12	66.88	64.81	57.36	92.84	93.12	94.88	-30.6	-4.06
2350	TC0200230		chr2:31348666-31348695	chr2:31347905-31353667		+	E8-E10	E9		E9alt	Cassette Exon	0.26	70.42	67.34	71.92	94.37	94.66	93.71	-24.35	-4.03
22803	TC1101785	ENSMUSG00000006057	chr11:95935277-95935353	chr11:95935016-95936301	'Atp5g1	-	E3-E6	E4		E2var	Cassette Exon	0.55	59.22	47.11	47.95	74.98	72.1	76.09	-22.96	-4.03
1794	TC0101543	ENSMUSG00000026594	chr1:158831918-158832021	chr1:158830768-158837770	'Ralgps2	-	E4-E6	E5		E3	Cassette Exon	0.97	54.6	49.74	45.08	77.73	79.89	81.74	-29.98	-4.01
9218	TC0500854	ENSMUSG00000041453	chr5:147645143-147645316	chr5:147645143-147645760	'Rpl21	+	E2-E4	E3		E1var_alt	5 Prime	0.65	40.22	36.39	40.54	91.46	84.43	100	-52.91	-3.99
410	TC0100343	ENSMUSG00000026152	chr1:82653522-82653562	chr1:82653468-82653721		+	E14-E16	E15		E12alt	Promoter	1.52	49.58	45.84	40.76	82.07	79.07	87.44	-37.47	-3.98
3502	TC0201294	ENSMUSG00000026956	chr2:25218765-25218832	chr2:25218369-25218832	'Uap1l1	-	E6-E8	E7		E6var_alt	5 Prime	0.67	76.43	75.32	70.93	95.75	93.53	93.94	-20.18	-3.97
1732	TC0101498	ENSMUSG00000066842	chr1:152477447-152477502	chr1:152477447-152477785	'Hmcn1	-	E80-E82	E81		E1alt	Bleeding Promoter	0.58	65.67	24.15	35.81	94.29	81.52	100	-50.06	-3.96
28692	TC1600459	ENSMUSG00000040785	chr16:94605954-94605995	chr16:94605674-94606391	'Ttc3	+	E4-E6	E5		E2alt	Cassette Exon	0.91	6.44	7.54	9.86	23.15	23.84	21.57	-14.91	-3.96
4660	TC0300051	ENSMUSG00000003617	chr3:19892510-19892590	chr3:19889219-19905467	'Cp	+	E22-E25	E24		E18alt	Terminal	0.81	55.73	60.81	59.32	77.92	80.67	79.82	-20.85	-3.94
19497	TC1000200	ENSMUSG00000071317	chr10:45076883-45076927	chr10:45075531-45080323	'Bves	+	E23-E25	E24		E7alt	Cassette Exon	3.52	40.18	27.31	34.69	93.56	100	88.2	-59.86	-3.94
22158	TC1101153	ENSMUSG00000020176	chr11:11845499-11845635	chr11:11844930-11845967	'Grb10	-	E10-E12	E11		E8	Cassette Exon	0.24	60.94	70.15	62.41	89.71	91.79	92.85	-26.95	-3.94
10042	TC0501609	ENSMUSG00000039959	chr5:135964952-135965128	chr5:135936341-136020807	'Hip1	-	E1-E3	E2		E1var_alt	Promoter	1.84	37.23	32.18	37.16	61.36	66.59	60.27	-27.22	-3.93
29690	TC1700310	ENSMUSG00000041538	chr17:34380785-34380833	chr17:34380524-34380833	'H2-Ob	+	E2-E4	E3		E2var_alt	3 Prime	1.81	17.51	19.66	20.81	50.74	53.86	50.68	-32.43	-3.93
171	TC0100131	ENSMUSG00000026074	chr1:40068496-40068686	chr1:40067523-40070951	'Map4k4	+	E28-E30	E29		E20alt	Cassette Exon	0.39	41.46	36.34	42.88	61.51	61.71	60.98	-21.18	-3.91
9085	TC0500760	ENSMUSG00000029720	chr5:138083463-138083569	chr5:138083463-138083569	'Lrch4	+	E23-E25	E24		E19var_alt	Retained Intron	1.17	25.69	28.94	35.3	54.26	58.62	51.88	-24.94	-3.89
3251	TC0201109	ENSMUSG00000027523	chr2:174162249-174162292	chr2:174159786-174167154	'Gnas	+	E12-E16	E13		E3alt	Cassette Exon	1.2	40.97	40.98	42.57	60.81	63.35	61.5	-20.38	-3.87
26596	TC1401032		chr14:62251321-62254362	chr14:62251321-62254362		-	E6-E8	E7		E2var_alt	Retained Intron	2.38	44.19	57.38	58.1	82.96	94.16	100	-39.15	-3.87
26624	TC1401064	ENSMUSG00000059456	chr14:66781863-66781987	chr14:66777515-66784101	'Ptk2b	-	E23-E25	E24		E24alt	Cassette Exon	0.66	32.27	23.28	24.52	49.73	52.08	53.59	-25.11	-3.85
7653	TC0401434	ENSMUSG00000006398	chr4:118107357-118107481	chr4:118106204-118108078	'Cdc20	-	E7-E9	E8		E8	Cassette Exon	0.24	59.17	60.62	58.9	85.61	85.92	87.04	-26.63	-3.84
23955	TC1200525	ENSMUSG00000037787	chr12:112971879-112972402	chr12:112968324-112989398	'2810002N01Rik	+	E5-E7	E6		E5alt	Terminal	1.25	58.91	54.76	67	99.33	100	92.47	-37.04	-3.84
7821	TC0401569	ENSMUSG00000066044	chr4:131953868-131954126	chr4:131942981-131968985		-	E2-E4	E3		E2alt	Promoter	0.82	22.89	21.23	26.13	39.19	38.93	38.98	-15.62	-3.82
438	TC0100364	ENSMUSG00000070784	chr8_random:71417-71448	chr8_random:71182-72727		+	E2-E4	E3		E3alt	Terminal	3.43	50.63	53.57	54.06	77.25	77.45	75.62	-24.02	-3.81
23399	TC1200076	ENSMUSG00000052632			'Asap2		E4-E8	E6		E2alt	Promoter	4.48	47.48	57.94	46.72	100	99.98	85.79	-44.54	-3.81
29824	TC1700433	ENSMUSG00000023913	chr17:43722185-43722252	chr17:43705736-43725513	'Pla2g7	+	E1-E3	E2		E1alt	Cassette Exon	6.18	25.03	26.6	22.05	58.82	59.56	53.12	-32.61	-3.8
15802	TC0801221	ENSMUSG00000045333	chr8:90327620-90327722	chr8:90307313-90383183	'Zfp423	-	E3-E5	E4		E3alt	Promoter	4.74	20.49	25.78	24.64	93.7	100	75.62	-66.14	-3.79
26644	TC1401080	ENSMUSG00000034248	chr14:69866941-69867451	chr14:69865695-69867451	'Slc25a37	-	E5-E9	E6		E2var_alt	5 Prime	1.15	34.86	43.62	39.64	64.4	66.09	68.18	-26.85	-3.79
15895	TC0801314	ENSMUSG00000036672	chr8:108373224-108373325	chr8:108373224-108373325	'Cenpt	-	E8-E10	E9		E2var_alt	Retained Intron	0.42	21.33	20.08	19.91	37.95	40.43	42.11	-19.72	-3.77
27739	TC1500770	ENSMUSG00000022570	chr15:75760084-75760149	chr15:75759480-75760149	'Tsta3	-	E1-E3	E2		E2var_alt	5 Prime	0.81	31.39	27.89	29.95	47.5	44.49	47.01	-16.59	-3.74
32094	TC1900345	ENSMUSG00000048120	chr19:40734285-40734390	chr19:40687014-40785653	'Entpd1	+	E2-E5	E4		E1alt	Promoter	7.82	38.52	45.99	41.27	98.05	92.06	100	-54.78	-3.74
16472	TC0900427	ENSMUSG00000032294	chr9:59523376-59523541	chr9:59523003-59525851	'Pkm2	+	E14-E17	E15		E8alt	Promoter	0.82	63.36	50.55	58.8	93.93	100	94.32	-38.52	-3.73
5847	TC0301186	ENSMUSG00000038170	chr3:97597244-97597278	chr3:97597244-97597408	'Pde4dip	-	E9-E12	E11		E4var_alt	Bleeding Promoter	2.09	19.17	18.42	23.06	44.2	44.14	41.61	-23.1	-3.72
12796	TC0700779	ENSMUSG00000030649	chr7:109046457-109046461	chr7:109046332-109046461	'3200002M19Rik	+	E4-E6	E5		E4var_alt	3 Prime	0.51	33.15	32.14	32.14	52.07	49.82	47.2	-17.22	-3.72
7644	TC0401429	ENSMUSG00000033295	chr4:117898405-117898982	chr4:117897732-117899059	'Ptprf	-	E18-E20	E19		E15alt	Cassette Exon	0.46	57.44	52.07	60.71	81.33	79.23	86.08	-25.47	-3.71
26330	TC1400728	ENSMUSG00000021782	chr14:24956353-24956461	chr14:24955901-24957459	'Dlg5	-	E37-E39	E38		E5alt	Cassette Exon	0.89	46.74	55.23	53.72	92.71	95.66	100	-44.23	-3.7
5427	TC0300715	ENSMUSG00000063052	chr3:157704551-157704623	chr3:157703587-157706525	'Lrrc40	+	E2-E4	E3		E3alt	Cassette Exon	0.77	48.34	48.89	52.37	72.37	77.08	77.67	-25.84	-3.69
5503	TC0300812	ENSMUSG00000027679	chr3:33976359-33976446	chr3:33957037-33977697	'Dnajc19	-	E5-E8	E6		E6alt	Terminal	1.7	46.04	42.23	64.45	100	94.06	90.69	-44.01	-3.69
8084	TC0401800	ENSMUSG00000039410	chr4:153708685-153708961	chr4:153708562-153709202	'Prdm16	-	E16-E18	E17		E11alt	Promoter	4.43	30.87	32.52	38.41	82.78	100	92.5	-57.83	-3.69
2384	TC0200248	ENSMUSG00000026810	chr2:32427818-32427919	chr2:32426816-32428479	'Dpm2	+	E2-E5	E4		E2var_alt	Cassette Exon	1.03	62.88	60.47	67.96	100	91.41	93.76	-31.29	-3.68
7401	TC0401175	ENSMUSG00000028389	chr4:61869113-61869236	chr4:61866143-61869354	'Zfp37	-	E2-E4	E3		E1var_alt	Promoter	1.04	13.06	15.68	14.85	43.07	46.09	36.09	-27.23	-3.68
14435	TC0702466	ENSMUSG00000048583	chr7:149844270-149845394	chr7:149841722-149846837	'Igf2	-	E1-E5	E2		E2var_alt	Promoter	0.26	48.81	53.21	52.76	83.77	82.51	81.54	-31.01	-3.66
24509	TC1300026	ENSMUSG00000033499	chr13:9157807-9158048	chr13:9157476-9163921	'Larp5	+	E13-E17	E16		E13var_alt	Cassette Exon	0.79	77.36	79.78	74.65	93.38	92.12	92.62	-15.44	-3.66
28466	TC1600220	ENSMUSG00000022836	chr16:34900329-34900410	chr16:34899600-34912233	'Mylk	+	E12-E14	E13		E5alt	Promoter	2.75	41.74	43.81	51.98	90.22	88.76	100	-47.15	-3.66
30708	TC1701137	ENSMUSG00000032717			'Mdfi		E12-E14	E13		E3var_alt	Cassette Exon	0.98	31.02	33.93	28.4	54.77	55.29	54.44	-23.72	-3.66
32469	TC1900639	ENSMUSG00000024666	chr19:10649426-10649498	chr19:10649426-10649730	'Tmem138	-	E3-E5	E4		E2var	3 Prime	0.41	29.43	30.09	28.19	50.24	48.48	51.48	-20.83	-3.65
9114	TC0500788	ENSMUSG00000036817	chr5:139707082-139707191	chr5:139702840-139709425	'Unc84a	+	E8-E12	E11		E7alt	Cassette Exon	1.19	69.84	72.97	76.61	90.36	90.42	92.71	-18.02	-3.63
10547	TC0600318	ENSMUSG00000029804	chr6:58853239-58854075	chr6:58844619-58866406	'Herc3	+	E26-E28	E27		E21alt	Terminal	2.89	52.36	55.43	49.5	77.01	74.56	67.54	-20.61	-3.63
11305	TC0601038	ENSMUSG00000009281	chr6:48521887-48522087	chr6:48521887-48522087	'Rarres2	-	E3-E5	E4		E2var_alt	Retained Intron	21.96	21.51	23.46	25.43	99.06	87.76	100	-72.14	-3.63
28784	TC1600544	ENSMUSG00000018830	chr16:14248674-14248693	chr16:14246913-14250615	'Myh11	-	E5-E7	E6		E5alt	Cassette Exon	13.3	35.05	13.83	18.04	75.72	85.11	100	-64.63	-3.63
12115	TC0700160	ENSMUSG00000030409	chr7:19677897-19677981	chr7:19677386-19678299	'Dmpk	+	E14-E22	E21		E13var	Cassette Exon	1.91	57.44	66.95	56.32	91.3	98.64	100	-36.41	-3.62
16403	TC0900372	ENSMUSG00000032279	chr9:54442931-54442973	chr9:54440285-54442973	'Idh3a	+	E9-E11	E10		E3var_alt	Bleeding Promoter	2.79	34.76	48.51	41.49	67.13	68.54	57.82	-22.91	-3.6
20127	TC1000776	ENSMUSG00000062866	chr10:13108502-13108776	chr10:13011769-13193862	'Phactr2	-	E1-E4	E2		E1alt	Promoter	1.93	50.47	56.74	47.05	88.05	82.47	86.29	-34.19	-3.58
16348	TC0900329	ENSMUSG00000044229	chr9:48041295-48041365	chr9:47970343-48057715	'D930028F11Rik	+	E2-E4	E3		E1alt	Cassette Exon	0.79	56.76	60.93	64.36	98.08	94.91	100	-36.98	-3.57
11025	TC0600716	ENSMUSG00000001517	chr6:128321987-128322030	chr6:128321104-128322552	'Foxm1	+	E5-E8	E6		E6alt	Cassette Exon	0.29	71.39	68.76	61.62	90.84	90.63	92.63	-24.11	-3.56
1385	TC0101197	ENSMUSG00000055322	chr1:73977338-73977369	chr1:73974685-73982472	'Tns1	-	E30-E33	E31		E1alt	Promoter	3.18	38.96	47.51	46.62	94.67	100	77.46	-46.35	-3.53
14824	TC0800327	ENSMUSG00000031862	chr8:72323662-72323731	chr8:72323378-72323731	'Atp13a1	+	E16-E18	E17		E10var_alt	3 Prime	0.84	52.61	51.56	55.84	75.44	76.32	74.69	-22.15	-3.53
8720	TC0500469	ENSMUSG00000045750	chr5:106160862-106161030	chr5:106130105-106161249	'D830014E11Rik	+	E2-E4	E3		E1alt	Promoter	0.94	33.81	39.28	32.22	62.64	58.7	62.1	-26.04	-3.52
11852	TC0601608	ENSMUSG00000015766	chr6:137539940-137540013	chr6:137487923-137597573	'Eps8	-	E1-E5	E2		E2alt	Cassette Exon	0.42	74.28	53.32	55.81	81.59	94.04	92.7	-28.3	-3.52
13462	TC0701477	ENSMUSG00000053291	chr7:27953453-27953823	chr7:27950748-27957656	'Rab4b	-	E14-E19	E15		E3var_alt	Terminal	0.77	56.26	56.36	56.96	73.68	73.58	72.45	-16.71	-3.51
28333	TC1600128	ENSMUSG00000022842	chr16:20630426-20630511	chr16:20617983-20630854	'Ece2	+	E2-E7	E6		E3alt	Cassette Exon	0.88	31.91	32.7	35.84	55.3	52.86	54.81	-20.84	-3.51
20274	TC1000951	ENSMUSG00000020099	chr10:60239934-60239965	chr10:60237909-60240138	'Unc5b	-	E8-E10	E9		E8alt	Cassette Exon	0.34	23.22	30.29	25.93	52.01	54.76	52.27	-26.53	-3.49
22070	TC1101077	ENSMUSG00000020439	chr11:3437640-3437746	chr11:3437440-3439115	'Smtn	-	E1-E4	E2		E1alt	Cassette Exon	5.01	35.15	36.36	37.33	87.77	100	96.53	-58.49	-3.49
19317	TC1000008	ENSMUSG00000019769	chr10:4920267-4920286	chr10:4909803-4920781	'Syne1	+	E7-E9	E8		E1alt	Cassette Exon	2.85	42.76	28.51	27.28	79.56	100	87.9	-56.3	-3.48
20310	TC1000968	ENSMUSG00000020078	chr10:61933809-61933883	chr10:61932806-61943306	'Vps26a	-	E3-E5	E4		E3	Cassette Exon	0.77	77.64	81.88	79.94	96.94	97	97.46	-17.31	-3.48
28586	TC1600313	ENSMUSG00000055447	chr16:49869132-49869193	chr16:49868226-49884278	'Cd47	+	E2-E4	E3		E3alt	Cassette Exon	1.16	52.92	53.21	54.3	72.46	68.43	78.11	-19.52	-3.48
22420	TC1101408	ENSMUSG00000000301	chr11:59845216-59845307	chr11:59797061-59859842	'Pemt	-	E1-E8	E6		E1var	Promoter	0.88	65.9	55.71	71.71	100	99.62	97.32	-34.54	-3.47
26793	TC1401245	ENSMUSG00000041594	chr14:123342378-123342579	chr14:123341209-123343896	'Tmtc4	-	E15-E17	E16		E7var_alt	Cassette Exon	0.49	44.87	52.22	60.15	83.14	95.45	100	-40.45	-3.47
14700	TC0800199	ENSMUSG00000046794	chr8:36439734-36439807	chr8:36438860-36447038	'Ppp1r3b	+	E1-E4	E3		E1alt	Promoter	4.21	35.93	28.64	34.14	89.58	83.66	100	-58.18	-3.46
14701	TC0800199	ENSMUSG00000046794	chr8:36439734-36439807	chr8:36438996-36447038	'Ppp1r3b	+	E2-E4	E3	duplicate	E1alt	Promoter	4.21	35.93	28.64	34.14	89.58	83.66	100	-58.18	-3.46
5610	TC0300980	ENSMUSG00000033910	chr3:81948735-81948995	chr3:81923172-81949594	'Gucy1a3	-	E1-E3	E2		E2alt	Promoter	6.51	9.88	8.07	10.71	34.57	35.96	35.18	-25.68	-3.45
26786	TC1401234	ENSMUSG00000025558	chr14:121991617-121991649	chr14:121991171-121993558	'Dock9	-	E40-E42	E41		E37var_alt	Cassette Exon	5.36	33.6	28.75	32.33	100	96.86	69.1	-57.09	-3.45
15900	TC0801314	ENSMUSG00000036672	chr8:108373734-108373823	chr8:108373688-108375771	'Cenpt	-	E1-E3	E2		E2var_alt	Cassette Exon	0.42	56.86	58.43	59.31	99.03	98.51	100	-40.98	-3.44
17135	TC0900879	ENSMUSG00000036912	chr9:14520466-14520654	chr9:14520284-14522680	'Piwil4	-	E11-E13	E12		E2alt	Cassette Exon	1.08	18.46	16.72	13.17	38.16	47.37	43.6	-26.93	-3.44
13441	TC0701463	ENSMUSG00000060376			'Bckdha		E7-E9	E8		E4var_alt	Terminal	2.33	53.97	54.52	55.58	100	99.4	93.94	-43.09	-3.43
15534	TC0800927	ENSMUSG00000062991	chr8:33060390-33060439	chr8:32959912-33068984	'Nrg1	-	E3-E7	E4		E2alt	Terminal	0.17	53.32	46.94	46.09	87.92	88.4	89.86	-39.94	-3.43
26900	TC1500082	ENSMUSG00000022235	chr15:31501944-31502008	chr15:31495257-31511595	'Cmbl	+	E1-E4	E3		E2alt	Promoter	3.3	34.18	34.7	39.38	100	85.1	92.88	-56.57	-3.4
19100	TC0X01264	ENSMUSG00000033436	chrX:131341313-131341552	chrX:131329185-131341801	'Armcx2	-	E9-E13	E11		E5	Terminal	0.44	55.94	57.09	53.37	79.53	80.2	79.14	-24.16	-3.39
16830	TC0900711	ENSMUSG00000006673			'Qrich1		E3-E7	E6		E2var_alt	Promoter	0.74	64.6	53.51	64.46	96.91	93.29	100	-35.87	-3.38
31506	TC1800483	ENSMUSG00000040446	chr18:24644153-24646451	chr18:24644153-24646637	'Rprd1a	-	E7-E9	E8		E7var_alt	Bleeding Promoter	0.81	53.61	65.98	61.22	100	96.91	89.99	-35.36	-3.38
14074	TC0702078	ENSMUSG00000057596	chr7:111628223-111628244	chr7:111621820-111631846	'AI451617	-	E6-E8	E7		E4var	Terminal	0.61	79.82	42.76	59.61	90.93	87.94	88.94	-28.54	-3.37
4861	TC0300250	ENSMUSG00000027998	chr3:82874520-82874545	chr3:82873724-82874545	'Plrg1	+	E12-E14	E13		E13var_alt	3 Prime	0.71	58.83	57.61	62.04	100	91.73	82.26	-31.84	-3.36
9115	TC0500788	ENSMUSG00000036817	chr5:139707082-139707191	chr5:139706793-139709425	'Unc84a	+	E10-E12	E11	duplicate	E7alt	Cassette Exon	1.19	52.53	48.64	55.08	73.61	69.07	71.07	-19.17	-3.35
15060	TC0800477	ENSMUSG00000036879	chr8:88366921-88367011	chr8:88365003-88399533	'Phkb	+	E2-E5	E4		E1var_alt	Cassette Exon	1.6	48.05	47.92	54.75	70.73	68.96	74.6	-21.19	-3.35
18644	TC0X00706	ENSMUSG00000031355	chrX:165550980-165551154	chrX:165234744-165658130	'Arhgap6	+	E1-E5	E3		E1alt	Promoter	1.43	36.37	35.13	35.8	78.47	68.38	56.37	-31.97	-3.35
28538	TC1600270	ENSMUSG00000022708	chr16:43510422-43510466	chr16:43508436-43569794	'Zbtb20	+	E17-E19	E18		E5alt	Promoter	2.51	36.3	33.66	33.89	87.13	100	60.98	-48.08	-3.35
4820	TC0300193	ENSMUSG00000027763	chr3:60425346-60425380	chr3:60419696-60429046	'Mbnl1	+	E12-E15	E13		E8	Cassette Exon	1.53	54.14	53.44	53.04	69.85	72.02	71.81	-17.69	-3.34
28543	TC1600275	ENSMUSG00000022701	chr16:43890152-43890183	chr16:43890152-43898203	'2610015P09Rik	+	E1-E4	E2		E1alt	Bleeding Terminal	1.29	72.34	69.9	72.42	89.79	89.19	91.44	-18.59	-3.34
21672	TC1100749	ENSMUSG00000020875	chr11:96133134-96133372	chr11:96133134-96135938	'Hoxb9	+	E1-E3	E2		E1var_alt	5 Prime	0.71	34.1	32.45	31.84	54.96	53.01	53.78	-21.12	-3.33
29012	TC1600764	ENSMUSG00000033149	chr16:45775082-45775200	chr16:45772389-45777826	'Phldb2	-	E12-E16	E13		E10alt	Terminal	0.33	59.74	53.54	56.92	82.44	80.69	83.78	-25.57	-3.33
12695	TC0700712	ENSMUSG00000039361	chr7:97330730-97330878	chr7:97326114-97337660	'Picalm	+	E13-E15	E14		E1alt	Cassette Exon	0.79	57.2	59.27	69.78	91.47	92.5	100	-32.57	-3.32
13631	TC0701590	ENSMUSG00000066571	chr7:35097109-35097195	chr7:35070973-35098511	'4931406P16Rik	-	E1-E4	E3		E1var_alt	Cassette Exon	0.85	15.18	15.36	20.09	30.74	37.59	33.06	-16.92	-3.3
15069	TC0800488	ENSMUSG00000031659	chr8:90824279-90824409	chr8:90819579-90830249	'Adcy7	+	E6-E8	E7		E3alt	Promoter	2.81	47.13	45.66	49.79	91.58	100	84.08	-44.36	-3.3
32232	TC1900453	ENSMUSG00000024985	chr19:56001175-56001246	chr19:55994109-56005924	'Tcf7l2	+	E22-E30	E28		E8alt	Cassette Exon	0.82	65.99	59.22	67.48	100	97.47	95.79	-33.53	-3.29
32233	TC1900453	ENSMUSG00000024985	chr19:56001175-56001246	chr19:55998435-56005924	'Tcf7l2	+	E23-E30	E28	duplicate	E8alt	Cassette Exon	0.82	65.99	59.22	67.48	100	97.47	95.79	-33.53	-3.29
9290	TC0500911	ENSMUSG00000015653	chr5:5683293-5683417	chr5:5683056-5693958	'Steap2	-	E2-E5	E4		E3	Cassette Exon	0.13	39.89	40.63	38.37	76.81	73.55	71.71	-34.39	-3.28
4636	TC0300020		chr3:9404819-9404929	chr3:9403240-9410931		+	E1-E3	E2		E2	Cassette Exon	1.67	27.11	26.49	29.1	59.35	72.56	61.15	-36.79	-3.26
22468	TC1101451	ENSMUSG00000018501	chr11:62173264-62173293	chr11:62172518-62180466	'Ncor1	-	E24-E26	E25		E21alt	Cassette Exon	1.26	63.33	64.83	59.51	93.44	91.54	100	-32.44	-3.26
28967	TC1600704	ENSMUSG00000022844	chr16:35410522-35410540	chr16:35410522-35411013	'Pdia5	-	E14-E16	E15		E13var_alt	3 Prime	0.38	48.16	50.18	50	71.04	67.2	70.39	-20.1	-3.26
9598	TC0501209	ENSMUSG00000029228	chr5:75056332-75056579	chr5:75024387-75073533	'Lnx1	-	E4-E7	E5		E2alt	Cassette Exon	1.64	22.85	21.9	21.48	43.26	47.23	43.24	-22.5	-3.25
27567	TC1500620	ENSMUSG00000051359	chr15:37388973-37389106	chr15:37327209-37493146	'Ncald	-	E6-E9	E7		E2alt	Promoter	4.08	62.69	61.93	61.79	91.11	86.09	84.42	-25.07	-3.24
3057	TC0200951	ENSMUSG00000038375	chr2:155211618-155211737	chr2:155211201-155211737	'Trp53inp2	+	E3-E5	E4		E3var	3 Prime	0.99	70.64	65.27	64.68	83.84	82.71	82.24	-16.07	-3.23
19348	TC1000037	ENSMUSG00000019817	chr10:12836517-12836587	chr10:12825700-12844662	'Plagl1	+	E5-E12	E11		E4var	Promoter	0.44	56.3	40.84	59.16	95.87	98.08	100	-45.88	-3.23
19557	TC1000241	ENSMUSG00000019916	chr10:58818099-58818168	chr10:58815008-58824609	'P4ha1	+	E9-E12	E11		E9alt	Cassette Exon	0.3	60.23	59.47	64.28	82.59	84.58	88.5	-23.9	-3.23
21614	TC1100690	ENSMUSG00000018379	chr11:87863632-87864336	chr11:87863598-87864479	'Sfrs1	+	E6-E9	E7		E3var_alt	Strange Splice	0.62	54.44	56.78	54.93	85.62	85.93	83.68	-29.69	-3.23
4817	TC0300193	ENSMUSG00000027763	chr3:60333072-60333726	chr3:60305346-60399516	'Mbnl1	+	E3-E7	E6		E3alt	Cassette Exon	1.53	42.18	37.7	41.58	63.99	65.88	68.27	-25.56	-3.22
32736	TC1900929	ENSMUSG00000024978	chr19:55173820-55173937	chr19:55172118-55177456	'Gpam	-	E4-E6	E5		E2alt	Promoter	2.19	31.02	47.92	39.21	59.66	58.48	64	-21.33	-3.22
13418	TC0701449	ENSMUSG00000040907	chr7:25786178-25786216	chr7:25786178-25790774	'Atp1a3	-	E1-E3	E2		E1var_alt	3 Prime	1.72	62.19	77.85	51.23	91.5	92.45	88.42	-27.03	-3.21
1700	TC0101462	ENSMUSG00000026395	chr1:140013532-140013602	chr1:140012220-140022880	'Ptprc	-	E3-E9	E8		E3alt	Cassette Exon	4.55	25.78	26.96	25.37	100	97.87	71.72	-63.82	-3.2
23478	TC1200142	ENSMUSG00000036095	chr12:38814161-38814180	chr12:38810831-38826951	'Dgkb	+	E6-E8	E7		E4alt	Cassette Exon	8.04	5.15	5.47	5.02	23.32	27.23	40.29	-25.07	-3.2
1923	TC0101676	ENSMUSG00000026536	chr1:175837729-175838012	chr1:175779398-175842945	'Mnda	-	E4-E28	E5		E1var_alt	Cassette Exon	1.18	76.16	72.1	79.96	87.01	87.71	90.29	-12.26	-3.19
8048	TC0401781	ENSMUSG00000014592	chr4:150538079-150538111	chr4:150538079-150664141	'Camta1	-	E11-E13	E12		E3var_alt	Bleeding Promoter	3.15	37.64	37.37	39.42	77.97	100	80.5	-48.01	-3.19
11353	TC0601087	ENSMUSG00000003476	chr6:55067664-55067907	chr6:55067534-55073677	'Crhr2	-	E2-E5	E4		E2alt	Promoter	2.3	33.74	36.18	28.95	69.65	64.67	68.31	-34.59	-3.19
1703	TC0101462	ENSMUSG00000026395	chr1:140019034-140019161	chr1:140016744-140022880	'Ptprc	-	E3-E6	E5		E2alt	Cassette Exon	4.55	27.14	31.52	19.2	100	89.34	63.46	-58.31	-3.18
4465	TC0202185	ENSMUSG00000017670	chr2:165135769-165135774	chr2:165135769-165137123	'Elmo2	-	E10-E12	E11		E5var_alt	3 Prime	0.54	52.3	60.3	50.95	77.42	77.16	79.93	-23.65	-3.18
5935	TC0301283	ENSMUSG00000040412	chr3:108285004-108285059	chr3:108284781-108285249	'5330417C22Rik	-	E5-E7	E6		E3alt	Terminal	1.85	28	17.46	32.37	90.53	86.48	100	-66.4	-3.17
3954	TC0201750	ENSMUSG00000002105	chr2:90908589-90908896	chr2:90906284-90910312	'Slc39a13	-	E1-E4	E3		E2alt	Cassette Exon	0.48	42.18	41.74	44.6	60.06	60.27	63.21	-18.34	-3.16
21998	TC1101011	ENSMUSG00000017716	chr11:117711069-117711177	chr11:117710776-117713977	'Birc5	+	E1-E3	E2		E2	Cassette Exon	0.42	52.59	52.28	50.78	76.99	77.57	74.75	-24.55	-3.16
26354	TC1400754	ENSMUSG00000015968	chr14:30896139-30896182	chr14:30895726-30903008	'Cacna1d	-	E34-E37	E36		E32alt	Cassette Exon	7.06	34.21	31.22	36.5	62.97	60.87	58.08	-26.66	-3.16
17829	TC0901489	ENSMUSG00000057969	chr9:107509424-107509427	chr9:107509424-107511452	'Sema3b	-	E1-E4	E3		E1var_alt	3 Prime	3.17	41.83	37.27	46.01	97.79	100	77.88	-50.18	-3.13
23475	TC1200141	ENSMUSG00000050103	chr12:38291051-38291961	chr12:38141577-38308031	'Tmem195	+	E15-E17	E16		E13alt	Terminal	5.83	35	21.1	33.45	100	70.89	76.67	-52.67	-3.13
2792	TC0200709	ENSMUSG00000062646	chr2:120324705-120324721	chr2:120322751-120327839	'Ganc	+	E45-E48	E46		E13alt	Cassette Exon	0.8	29.78	26.61	19.13	54.87	48.87	52.41	-26.88	-3.12
5688	TC0301042	ENSMUSG00000068922	chr3:88716846-88716849	chr3:88716846-88717489	'Msto1	-	E2-E4	E3		E2var	3 Prime	0.57	83.55	76.35	85.32	96.59	95.32	94.31	-13.67	-3.12
6213	TC0400068	ENSMUSG00000028246	chr4:21885592-21885814	chr4:21876036-21909533	'6230409E13Rik	+	E3-E6	E5	duplicate	E3alt	Cassette Exon	1.18	61.09	58.11	56.41	80.73	78.81	82.6	-22.17	-3.12
10563	TC0600344	ENSMUSG00000036402	chr6:66893872-66893876	chr6:66893872-66965719	'Gng12	+	E7-E9	E8		E3var_alt	5 Prime	0.84	54.86	60.18	61.7	95.74	98.71	100	-39.23	-3.12
14014	TC0701977	ENSMUSG00000030737	chr7:106855022-106855257	chr7:106840404-106859773	'Slco2b1	-	E1-E7	E3		E1var_alt	Promoter	4.84	28.45	30.79	24.81	82.08	100	75.92	-57.98	-3.12
18713	TC0X00784	ENSMUSG00000031012	chrX:13129500-13129567	chrX:13128109-13132004	'Cask	-	E22-E28	E27	duplicate	E16alt	Cassette Exon	0.73	64.65	58.14	66.21	97.29	100	89.95	-32.75	-3.12
16627	TC0900533	ENSMUSG00000033590	chr9:75080231-75080518	chr9:75079983-75090569	'Myo5c	+	E1-E3	E2		E1alt	Terminal	2.12	50.05	62.95	64.66	89.07	87.44	91.95	-30.26	-3.11
505	TC0100401	ENSMUSG00000036251	chr1:90257257-90257301	chr1:90257257-90258134	'Trpm8	+	E22-E24	E23		E22alt	Bleeding Terminal	1.05	27.76	33.64	23.24	62.13	61.72	73.24	-37.48	-3.1
2037	TC0101768	ENSMUSG00000037395	chr1:193925508-193925748	chr1:193925037-193932525	'Rcor3	-	E12-E14	E13		E10var_alt	Cassette Exon	1.33	58.78	64.43	56.86	95.76	95.89	100	-37.2	-3.1
4809	TC0300186	ENSMUSG00000056476	chr3:58897618-58898810	chr3:58897618-59031605	'Med12l	+	E23-E25	E24		E14var_alt	Bleeding Terminal	3.53	39.74	49.36	45.09	73.6	88.18	66.88	-31.49	-3.1
7321	TC0401073	ENSMUSG00000028464	chr4:43528556-43528875	chr4:43527734-43531102	'Tpm2	-	E11-E14	E12		E8var_alt	Terminal	1.07	22.13	20.08	22.68	37.66	40.72	39.06	-17.52	-3.1
14611	TC0800073	ENSMUSG00000038416	chr8:13758999-13759052	chr8:13757855-13759140	'Cdc16	+	E1-E6	E4		E1var	Cassette Exon	0.53	67.19	63.2	69.36	82.49	81.54	84.11	-16.13	-3.1
12628	TC0700637	ENSMUSG00000039187	chr7:86565150-86565236	chr7:86557642-86569092	'Fanci	+	E12-E15	E14		E14alt	Promoter	0.54	27.12	23.08	18.65	87.92	100	75.13	-64.73	-3.09
15225	TC0800624	ENSMUSG00000031930	chr8:110077714-110077869	chr8:110076337-110077869	'Wwp2	+	E18-E20	E19		E17var_alt	Bleeding Promoter	3.4	34.12	37.66	38.6	57.35	59.2	61.19	-22.45	-3.09
28599	TC1600330	ENSMUSG00000052917	chr16:56111720-56111916	chr16:56097545-56123892	'Senp7	+	E5-E7	E6		E4alt	Cassette Exon	1.3	69.6	66.78	74.4	100	93.18	93.35	-25.25	-3.09
19568	TC1000248	ENSMUSG00000058297	chr10:59577822-59577829	chr10:59569405-59583980	'Spock2	+	E1-E3	E2		E1alt	Terminal	2.96	16.41	11.04	16.59	53.93	44.22	42.17	-32.09	-3.08
10417	TC0600161		chr6:41071405-41071440	chr6:41068942-41071538		+	E1-E4	E3		E1alt	Promoter	2.21	33.8	28.36	39.12	60.51	64.86	62.53	-28.87	-3.07
31548	TC1800523	ENSMUSG00000044201	chr18:34910614-34910617	chr18:34910614-34910768	'Cdc25c	-	E2-E4	E3		E2var	3 Prime	0.61	46.29	42.79	37.11	67.04	68.6	69.4	-26.29	-3.07
21037	TC1100202	ENSMUSG00000040328	chr11:48937787-48937813	chr11:48931624-48941321	'Olfr56	+	E7-E9	E8		E3alt	Cassette Exon	0.53	36.01	49.59	45.79	81.55	72.74	81.87	-34.93	-3.06
26319	TC1400721	ENSMUSG00000039081	chr14:22806567-22806659	chr14:22806567-22806712	'Zfp503	-	E5-E7	E6		E3var	Bleeding Promoter	0.71	65.13	58.85	66.44	79.51	80.59	78.58	-16.09	-3.06
28658	TC1600433	ENSMUSG00000022971	chr16:91399464-91399590	chr16:91394159-91403955	'Ifnar2	+	E7-E9	E8		E7alt	Cassette Exon	0.71	71.48	68.91	71.86	84.71	84.15	88.05	-14.88	-3.05
335	TC0100287	ENSMUSG00000039354	chr1:72631781-72631816	chr1:72630013-72632212	'Smarcal1	+	E2-E4	E3		E2alt	Cassette Exon	1.39	16.86	15.53	19.04	29.35	31.27	31.18	-13.46	-3.04
28193	TC1600026	ENSMUSG00000008658	chr16:7369895-7369936	chr16:7363998-7375998	'A2bp1	+	E20-E22	E21		E12alt	Cassette Exon	0.56	54.31	48.63	51.59	77.58	74.51	77.71	-25.09	-3.04
28743	TC1600496	ENSMUSG00000022515	chr16:4941905-4941987	chr16:4941803-4942216	'Anks3	-	E16-E19	E18		E15var_alt	Cassette Exon	1.07	12.49	8.53	7.64	35.49	30.5	35.3	-24.21	-3.04
235	TC0100206	ENSMUSG00000063558	chr1:58118237-58118245	chr1:58118150-58118976	'Aox1	+	E16-E19	E17		E12var_alt	Promoter	3.24	34.87	37.86	31.33	95.35	84.82	100	-58.71	-3.03
25076	TC1300761	ENSMUSG00000038408	chr13:31674334-31674382	chr13:31672023-31678326	'1700018A04Rik	-	E3-E6	E4		E3alt	Promoter	0.9	34.55	42.32	39.56	79.95	79.3	89.08	-43.97	-3.03
29495	TC1700201	ENSMUSG00000024186	chr17:26344245-26344267	chr17:26342721-26344341	'Rgs11	+	E11-E15	E14		E8var_alt	Terminal	1.4	60.88	65.85	57.65	86.22	92.52	86.12	-26.83	-3.03
8923	TC0500622	ENSMUSG00000029452	chr5:121944214-121944286	chr5:121943785-121967810	'Tmem116	+	E17-E20	E18		E9	Cassette Exon	1.31	24.34	27.82	24.49	46.43	49.39	46.16	-21.77	-3.02
19020	TC0X01127	ENSMUSG00000025656	chrX:92360940-92361309	chrX:92326355-92391749	'Arhgef9	-	E1-E6	E3		E2var	Cassette Exon	2.32	43.4	41.66	46.95	75.52	74.74	71.41	-29.89	-3.02
7302	TC0401040						E1-E3	E2		E2alt	Cassette Exon	5.16	27.17	30.37	24.36	86.9	100	65.84	-56.95	-3.01
19079	TC0X01217	ENSMUSG00000034551	chrX:108784953-108785098	chrX:108774353-108810576	'Hdx	-	E1-E3	E2		E2alt	Cassette Exon	0.75	45.82	57.86	52.77	87.2	94.6	79.78	-35.04	-2.99
23514	TC1200158	ENSMUSG00000020950	chr12:50491647-50491742	chr12:50491458-50491996	'Foxg1	+	E7-E9	E8		E2alt	Promoter	0.66	12.65	10.61	14.14	31.2	26.96	30.89	-17.22	-2.99
26731	TC1401178	ENSMUSG00000033186			'2410129H14Rik		E1-E3	E2		E2var	Cassette Exon	0.5	52.49	50.61	47.31	72.33	75.94	79.79	-25.88	-2.97
11874	TC0601627	ENSMUSG00000048473	chr6:142738649-142738715	chr6:142737677-142738715	'Gm766	-	E10-E12	E11		E5alt	Bleeding Terminal	1.21	16.83	24.26	25.62	44.12	62.23	57.89	-32.51	-2.96
18045	TC0X00025	ENSMUSG00000031156	chrX:7469267-7469856	chrX:7466890-7469856	'Slc35a2	+	E3-E5	E4		E4var	3 Prime	0.66	41.89	40.49	40.44	60.72	58.27	64.04	-20.07	-2.96
32019	TC1900268	ENSMUSG00000024780	chr19:29090497-29092059	chr19:29086544-29099294	'Cdc37l1	+	E7-E11	E10		E7alt	Terminal	1.46	65.09	61.91	59.13	82.58	83.72	77.91	-19.36	-2.96
6979	TC0400728	ENSMUSG00000028759	chr4:137773184-137773209	chr4:137772656-137778004	'Hp1bp3	+	E1-E6	E3		E2alt	Promoter	0.86	50.38	46.59	47.69	62.91	62.51	64.9	-15.22	-2.95
9421	TC0501039	ENSMUSG00000043059	chr5:31502757-31502759	chr5:31502757-31503025	'Zfp513	-	E6-E8	E7		E3var	3 Prime	0.99	46.26	44.99	44.49	66.26	65.44	65.81	-20.59	-2.95
14763	TC0800243	ENSMUSG00000018796	chr8:47576489-47576515	chr8:47556585-47578154	'Acsl1	+	E2-E6	E5		E1alt	Promoter	11.88	10.08	7.66	8.46	35.04	32.18	34.82	-25.28	-2.95
17776	TC0901442	ENSMUSG00000032803	chr9:103258281-103258356	chr9:103257197-103258610	'Cdv3	-	E6-E10	E8		E5var_alt	3 Prime	0.68	58.53	48.68	57.07	80.1	82.66	82.2	-26.89	-2.95
22153	TC1101150	ENSMUSG00000035455	chr11:11706100-11706218	chr11:11703067-11708898	'Fignl1	-	E1-E5	E3		E1var	Cassette Exon	0.29	30.59	34.49	31.35	74.97	71.71	67.6	-39.29	-2.94
24644	TC1300243	ENSMUSG00000000579	chr17:6649169-6649230	chr17:6647870-6649580	'Dynlt1c	+	E3-E8	E5	duplicate	E3var_alt	Terminal	0.69	89.13	81.98	78.47	96.59	96.34	95.2	-12.85	-2.94
16596	TC0900506	ENSMUSG00000054693	chr9:70570421-70570578	chr9:70527067-70587882	'Adam10	+	E1-E5	E4		E4alt	Promoter	0.47	48.58	49.41	48.48	79.44	73.6	68.41	-24.99	-2.93
28940	TC1600675	ENSMUSG00000022548	chr16:31314555-31314638	chr16:31314555-31314638	'Apod	-	E1-E3	E2		E1var_alt	Retained Intron	5.39	32.85	37.78	32.94	64.14	69.59	67.45	-32.54	-2.93
5093	TC0300418	ENSMUSG00000015750	chr3:95698881-95698914	chr3:95698207-95699066	'Aph1a	+	E1-E4	E3		E2var	Cassette Exon	0.59	28.49	30.28	34.27	49.61	50.48	52.79	-19.95	-2.92
29057	TC1600808	ENSMUSG00000022749	chr16:57181606-57181650	chr16:57178134-57182964	'Tbc1d23	-	E15-E17	E16		E14alt	Promoter	0.83	50.14	53.5	51.87	68.38	71.66	73.28	-19.27	-2.92
10273	TC0600056	ENSMUSG00000068748	chr6:22950200-22952746	chr6:22950200-22957274	'Ptprz1	+	E15-E18	E16		E12var_alt	5 Prime	11.28	18.68	19.16	18.52	84.44	80.58	100	-69.55	-2.91
14634	TC0800134	ENSMUSG00000063362	chr8:23172359-23172588	chr8:23171243-23175472	'Alg11	+	E1-E3	E2		E2	Cassette Exon	0.77	23.36	31.72	24.58	44.93	45.88	54.75	-21.96	-2.91
27534	TC1500583	ENSMUSG00000046034	chr15:27553038-27553103	chr15:27549379-27560213	'Fam105b	-	E1-E4	E3		E2alt	Promoter	1.11	42.58	52.65	53.22	66.56	73.16	70.41	-20.56	-2.91
28632	TC1600377	ENSMUSG00000052450	chr16:77500752-77500890	chr16:77436648-77501748	'2810055G20Rik	+	E6-E9	E8		E3alt	Promoter	0.92	52.67	60.71	69.33	88.68	99.05	100	-35.01	-2.91
10883	TC0600622	ENSMUSG00000041477	chr6:119167750-119167821	chr6:119165625-119167821	'Dcp1b	+	E8-E11	E10		E7var_alt	3 Prime	2.28	55.04	57.22	50.76	95.89	89.61	100	-40.83	-2.9
11658	TC0601430	ENSMUSG00000045962	chr6:119902704-119902874	chr6:119902014-119906005	'Wnk1	-	E15-E20	E19		E11alt	Promoter	0.91	63.47	46.63	62.02	79.15	94.53	100	-33.85	-2.9
6175	TC0400032	ENSMUSG00000066307	chr4:11528699-11528780	chr4:11527049-11528780	'AL732538.6	+	E10-E12	E11		E8var_alt	3 Prime	0.42	31.49	28.99	32.14	86.91	100	78.99	-57.76	-2.89
22137	TC1101117	ENSMUSG00000004393	chr11:6166971-6166974	chr11:6166971-6167421	'Ddx56	-	E2-E5	E4		E1var_alt	3 Prime	0.8	66.65	65.7	63.64	82.77	85.83	85.68	-19.43	-2.88
22519	TC1101501	ENSMUSG00000041329	chr11:69415833-69415927	chr11:69415833-69415927	'Atp1b2	-	E5-E7	E6		E4var_alt	Retained Intron	8.38	38.4	35.57	43.96	100	97.29	77.13	-52.16	-2.88
25887	TC1400264		chr14:51496348-51498678	chr14:51490232-51499712		+	E1-E5	E4		E3	Terminal	1.15	63.45	63.28	68.41	91.37	87.57	84.48	-22.76	-2.87
20423	TC1001065	ENSMUSG00000052151	chr10:78996370-78996410	chr10:78993774-78996410	'Ppap2c	-	E1-E3	E2		E2	5 Prime	0.55	57.35	57.71	57.65	71.18	73.37	78.27	-16.7	-2.85
1639	TC0101425	ENSMUSG00000026464	chr1:135550551-135550609	chr1:135544107-135557814	'Zc3h11a	-	E2-E10	E9		E4	Terminal	0.91	41.12	53.94	56.56	100	79.83	97	-41.74	-2.84
30411	TC1700876	ENSMUSG00000052146	chr17:27768146-27768200	chr17:27767452-27769224	'Rps10	-	E5-E7	E6		E5var_alt	Cassette Exon	0.91	41.45	42.77	39.63	65.37	57.39	60.1	-19.67	-2.84
8120	TC0401834	ENSMUSG00000041936	chr4:155542656-155542678	chr4:155541616-155542842	'Agrn	-	E37-E40	E38		E34alt	Cassette Exon	1.67	58.64	45.81	64.73	88.89	100	93.92	-37.88	-2.83
2776	TC0200706	ENSMUSG00000033943	chr2:119723042-119723082	chr2:119698620-119728342	'Mga	+	E2-E4	E3		E1alt	Promoter	1.06	34.35	38.66	32.46	52.08	55.44	57.92	-19.99	-2.82
8009	TC0401765	ENSMUSG00000063077	chr4:148610019-148612592	chr4:148600466-148619447	'Kif1b	-	E24-E27	E25		E20alt	Terminal	1.28	49.55	54.08	51	70.59	72.13	71.89	-20	-2.82
30792	TC1701209	ENSMUSG00000012582	chr17:57663256-57663276	chr17:57663107-57663933		-	E6-E9	E8		E1alt	Promoter	1.39	17.33	20.7	16.62	74.31	45.9	58.09	-41.22	-2.82
3144	TC0201009	ENSMUSG00000017861	chr2:162900119-162900540	chr2:162898651-162901372	'Mybl2	+	E7-E9	E8		E8alt	Cassette Exon	0.63	45.38	47.67	46.88	100	97.69	85.84	-47.87	-2.81
11153	TC0600863	ENSMUSG00000015112	chr6:6130972-6131113	chr6:6102524-6141264	'Slc25a13	-	E2-E5	E3		E2alt	Cassette Exon	0.77	44.1	28.91	40.89	100	95.9	93.99	-58.66	-2.81
28507	TC1600254	ENSMUSG00000022803	chr16:38369513-38369570	chr16:38363234-38369570	'Popdc2	+	E7-E9	E8		E1var_alt	Bleeding Promoter	1.9	17.8	26.14	27.49	41.65	62.1	59.23	-30.51	-2.81
12117	TC0700164	ENSMUSG00000040811	chr7:19766670-19766704	chr7:19766573-19767058	'Eml2	+	E5-E8	E7		E2var_alt	Promoter	1.85	41.99	39.56	38.81	59.32	65.76	62.8	-22.51	-2.8
23560	TC1200198	ENSMUSG00000021000	chr12:60232441-60232591	chr12:60230884-60237051	'Ctage5	+	E1-E4	E3		E1alt	Promoter	0.88	35.78	34.75	38.37	52.09	52.86	48.75	-14.93	-2.8
22761	TC1101741	ENSMUSG00000003949	chr11:90202289-90202291	chr11:90202289-90207072	'Hlf	-	E5-E7	E6		E3var_alt	3 Prime	3.21	19.04	18.97	19.82	42	39.86	40.2	-21.41	-2.78
3886	TC0201562	ENSMUSG00000042587	chr2:76640555-76640610	chr2:76640555-76641350		-	E205-E207	E206		E1var_alt	Bleeding Promoter	0.49	13.02	9.14	8.3	34.35	27.56	30.88	-20.78	-2.77
8051	TC0401781	ENSMUSG00000014592	chr4:151166529-151166611	chr4:150960592-151204527	'Camta1	-	E3-E8	E4	duplicate	E2alt	Cassette Exon	3.15	49.44	49.97	55.9	93.77	100	89.8	-42.75	-2.77
26812	TC1500004	ENSMUSG00000049148	chr15:4387213-4387302	chr15:4325816-4466619	'Plcxd3	+	E1-E3	E2		E2alt	Cassette Exon	2.81	29.54	26.06	28.06	50.33	56.06	48.58	-23.77	-2.77
4821	TC0300193	ENSMUSG00000027763	chr3:60426069-60426162	chr3:60419696-60429046	'Mbnl1	+	E12-E15	E14		E8alt	Cassette Exon	1.53	74.09	75.73	74.69	85.38	87.82	87.81	-12.17	-2.76
32320	TC1900532	ENSMUSG00000006456	chr19:4802818-4804015	chr19:4794010-4811172	'Rbm14	-	E2-E9	E3		E2var_alt	Cassette Exon	0.91	74.38	71.99	72.54	87.87	87.13	87.09	-14.39	-2.76
3442	TC0201246	ENSMUSG00000063275	chr2:13962462-13962582	chr2:13957585-13966410	'Ptpla	-	E5-E7	E6		E5alt	Cassette Exon	0.91	38.23	43.92	25.97	58.5	61.86	61.58	-24.61	-2.75
19611	TC1000290	ENSMUSG00000019944	chr10:68723936-68723993	chr10:68712477-68728935	'Rhobtb1	+	E7-E9	E8		E4alt	Cassette Exon	6.54	39.33	37.92	41.76	85.47	99.32	100	-55.26	-2.75
3162	TC0201019	ENSMUSG00000035268	chr2:163519774-163519892	chr2:163484229-163529222	'Pkig	+	E2-E6	E5		E1alt	Promoter	1.17	54.2	51.67	62.09	100	84.11	98.2	-38.11	-2.74
3163	TC0201019	ENSMUSG00000035268	chr2:163519774-163519892	chr2:163484396-163529222	'Pkig	+	E3-E6	E5	duplicate	E1alt	Promoter	1.17	54.2	51.67	62.09	100	84.11	98.2	-38.11	-2.74
3164	TC0201019	ENSMUSG00000035268	chr2:163519774-163519892	chr2:163484972-163529222	'Pkig	+	E4-E6	E5	duplicate	E1alt	Promoter	1.17	54.2	51.67	62.09	100	84.11	98.2	-38.11	-2.74
18558	TC0X00639	ENSMUSG00000025332	chrX:148706473-148706481	chrX:148706473-148706618	'Jarid1c	+	E24-E26	E25		E24var_alt	5 Prime	0.86	43.48	39.23	42.64	58.3	58.54	57.95	-16.48	-2.74
23355	TC1200026	ENSMUSG00000020594	chr12:8740080-8740315	chr12:8735956-8750567	'Pum2	+	E18-E21	E19		E12alt	Cassette Exon	1.05	25.71	20.32	23.96	39.53	34.83	33.89	-12.75	-2.74
719	TC0100606	ENSMUSG00000041498	chr1:138386778-138386784	chr1:138384045-138386784	'Kif14	+	E14-E16	E15		E12var_alt	3 Prime	0.42	36.72	49.44	45.56	79.78	100	93.71	-47.25	-2.73
1361	TC0101177	ENSMUSG00000062209	chr1:68090483-68090529	chr1:68089313-68118092	'Erbb4	-	E27-E29	E28		E25var_alt	Cassette Exon	4.02	81.59	80.28	77.23	97.01	96.24	99.31	-17.82	-2.73
12151	TC0700228	ENSMUSG00000002210	chr7:25185057-25185086	chr7:25184911-25188411	'1500002O20Rik	+	E1-E3	E2		E1alt	Promoter	1.11	49.08	51.04	52.13	85.06	83.5	78.95	-31.75	-2.73
20688	TC1001319	ENSMUSG00000020102	chr10:124735679-124735758	chr10:124731901-124739013	'Slc16a7	-	E6-E8	E7		E3alt	Cassette Exon	4.46	11.3	10.53	11.75	30.4	27.35	26.44	-16.87	-2.73
1874	TC0101621	ENSMUSG00000038473	chr1:172486836-172487241	chr1:172444818-172519391	'Nos1ap	-	E1-E3	E2		E1alt	Promoter	2.28	35.33	30.16	34.96	57.38	57.01	53.75	-22.56	-2.72
9342	TC0500962	ENSMUSG00000042453	chr5:21847888-21849920	chr5:21792822-21849998	'Reln	-	E2-E4	E3		E2alt	Terminal	1.99	57.06	76.13	43.97	91.39	87.65	86.65	-29.51	-2.72
8698	TC0500448	ENSMUSG00000034573	chr5:103954954-103954959	chr5:103954848-103954959	'Ptpn13	+	E16-E18	E17		E12var	3 Prime	0.63	12.79	11.43	8.05	44.77	33.61	38.01	-28.04	-2.71
10794	TC0600574	ENSMUSG00000034269	chr6:113060312-113060368	chr6:113059985-113060368	'Setd5	+	E7-E9	E8		E4var_alt	3 Prime	0.98	55.32	69.16	68.7	92.94	94.88	100	-31.55	-2.71
26627	TC1401069	ENSMUSG00000022052	chr14:67634509-67635490	chr14:67634096-67638553	'Ppp2r2a	-	E11-E13	E12		E10var	Terminal	0.76	60.97	61.38	63.31	79.15	83.26	83.17	-19.97	-2.71
198	TC0100162	ENSMUSG00000025995	chr1:45870036-45870150	chr1:45862419-45871386	'Wdr75	+	E10-E16	E15		E11	Promoter	0.5	38.92	42.4	52.52	84.08	72.62	73.43	-32.09	-2.69
2105	TC0200016	ENSMUSG00000026676	chr2:5142072-5142160	chr2:5062452-5149962	'Ccdc3	+	E2-E4	E3		E3alt	Promoter	9.17	9.28	7.83	8.81	31.1	28.89	27.45	-20.5	-2.69
9973	TC0501556	ENSMUSG00000038126	chr5:124766092-124766180	chr5:124765906-124770854	'Mphosph9	-	E4-E6	E5		E4alt	Cassette Exon	1.21	68.08	68.82	65.97	87.66	86.86	86.26	-19.3	-2.69
10097	TC0501662	ENSMUSG00000029510	chr5:138719683-138719765	chr5:138719683-138720067	'Gpc2	-	E2-E4	E3		E2var	3 Prime	0.85	16.85	15.28	15.16	27.92	33.88	34.94	-16.48	-2.69
20904	TC1100067	ENSMUSG00000048834	chr11:16181967-16182425	chr11:16163254-16268220	'Vstm2a	+	E4-E7	E6		E5var	Terminal	0.12	45.86	29.67	35.78	100	90.66	96.14	-58.5	-2.69
8023	TC0401769	ENSMUSG00000039936	chr4:149047549-149048070	chr4:149037426-149048185	'Pik3cd	-	E7-E10	E8		E2alt	Terminal	1.35	13.81	12.9	12.6	37.15	31.11	32.23	-20.39	-2.68
15554	TC0800967	ENSMUSG00000045636	chr8:42086110-42086115	chr8:42085071-42086115	'Mtus1	-	E19-E21	E20		E6alt	5 Prime	4.67	41.85	41.34	45.75	95.37	100	95.76	-54.06	-2.68
18632	TC0X00695	ENSMUSG00000047757	chrX:161433820-161433911	chrX:161433355-161433911	'Fancb	+	E7-E10	E9		E7var_alt	Bleeding Promoter	0.71	54.98	61.28	43.7	86.87	77.41	92.5	-32.28	-2.68
22608	TC1101569	ENSMUSG00000020774	chr11:73136582-73136733	chr11:73135784-73137757	'Aspa	-	E2-E4	E3		E2alt	Terminal	6.33	49.05	49.19	39.16	74.83	75.08	80.14	-30.88	-2.68
2759	TC0200683	ENSMUSG00000027331	chr2:118644572-118644618	chr2:118640229-118649156	'D2Ertd750e	+	E3-E6	E5		E4alt	Promoter	0.34	42.51	51.15	50.49	86.55	100	94.73	-45.71	-2.66
14101	TC0702119	ENSMUSG00000063286	chr7:113658582-113658647	chr7:113655190-113672578	'AC147246.3-1	-	E1-E3	E2		E1var_alt	Cassette Exon	1.7	27.38	23.06	28.85	43.18	46.01	44.93	-18.28	-2.66
3450	TC0201252	ENSMUSG00000053702	chr2:17299736-17299827	chr2:17298343-17301377	'Nebl	-	E25-E28	E26		E1alt	Cassette Exon	3	36.31	30.42	39.15	98.72	88.87	100	-60.57	-2.65
6264	TC0400141	ENSMUSG00000071004	chr4:42749400-42749484	chr4:42692569-42774508		+	E2-E4	E3		E2alt	Cassette Exon	2.58	29.13	21.16	23.84	53.21	91.99	51.79	-40.96	-2.65
16062	TC0801467	ENSMUSG00000031980	chr8:127093577-127093606	chr8:127088482-127100777	'Agt	-	E1-E3	E2		E2alt	Promoter	0.92	34.17	24.86	25.14	53.23	50.48	44.64	-21.39	-2.65
17310	TC0901003	ENSMUSG00000050471	chr9:35034750-35034976	chr9:35031328-35042816	'Fam118b	-	E6-E9	E8		E3alt	Cassette Exon	0.74	39.62	36.09	45.08	61.29	59.73	62.51	-20.92	-2.65
17617	TC0901294	ENSMUSG00000032224	chr9:69950757-69950833	chr9:69950757-69958065	'Fam81a	-	E7-E9	E8		E4var_alt	Bleeding Promoter	4.89	56.25	54.19	54.34	86.28	87.96	80.29	-29.92	-2.65
19065	TC0X01195	ENSMUSG00000031229	chrX:103079647-103079759	chrX:103075358-103083054	'Atrx	-	E8-E10	E9		E6var_alt	Cassette Exon	1.12	49.3	42.85	51.4	63.97	63.82	66.77	-17	-2.65
28665	TC1600438	ENSMUSG00000022961	chr16:91665166-91665675	chr16:91665068-91670709	'Son	+	E12-E14	E13		E4alt	Terminal	1.54	44.81	44.27	47.76	60.5	56.96	58.93	-13.18	-2.65
32047	TC1900308	ENSMUSG00000024795	chr19:35009495-35009622	chr19:35009495-35010116	'Kif20b	+	E9-E11	E10		E8var_alt	5 Prime	0.31	29.3	35.95	35.66	74.85	67.02	70.24	-37.07	-2.65
23220	TC1102107	ENSMUSG00000039976	chr11:119018122-119018124	chr11:119018122-119019054	'Tbc1d16	-	E5-E7	E6		E5var_alt	3 Prime	1.39	76.45	72.09	81.39	94.08	96.48	92.78	-17.8	-2.63
2549	TC0200403	ENSMUSG00000027111	chr2:71691592-71691720	chr2:71687564-71693911	'Itga6	+	E26-E29	E28		E24alt	Cassette Exon	1.88	36.99	35.56	35.77	56.2	58.71	57.06	-21.21	-2.62
10744	TC0600525	ENSMUSG00000068193	chr6:92968525-92968585	chr6:92890804-93057061		+	E1-E4	E3		E1alt	Cassette Exon	4.78	37.11	35.34	42.19	64.63	64.47	66.1	-26.85	-2.62
31245	TC1800258	ENSMUSG00000024534	chr18:52927792-52928112	chr18:52927605-52997618	'Sncaip	+	E1-E5	E4		E1var_alt	Promoter	4.4	28.22	27.41	26.13	100	87.83	79.83	-61.97	-2.62
31246	TC1800258	ENSMUSG00000024534	chr18:52927792-52928112	chr18:52927792-52997618	'Sncaip	+	E3-E5	E4		E1var_alt	5 Prime	4.4	28.22	27.41	26.13	100	87.83	79.83	-61.97	-2.62
14330	TC0702367	ENSMUSG00000030956	chr7:139994191-139994447	chr7:139971069-140004749	'Fam53b	-	E2-E5	E3		E1alt	Promoter	2.13	29.15	26.1	28.78	57.44	59.23	42.86	-25.16	-2.61
17238	TC0900945	ENSMUSG00000032198	chr9:21607404-21607407	chr9:21607398-21607433	'Dock6	-	E61-E63	E62		E4alt	Terminal	2.18	36.16	12.93	23.85	92.3	100	81.34	-66.9	-2.61
8616	TC0500361	ENSMUSG00000064156			'Muc10		E3-E5	E4		E3alt	Bleeding Terminal	1.83	27.74	22.54	25.46	43.96	47.08	46.15	-20.48	-2.6
15066	TC0800488	ENSMUSG00000031659	chr8:90818137-90818161	chr8:90796513-90818926	'Adcy7	+	E1-E5	E4		E1alt	Promoter	2.81	16.18	13.86	16.37	32.67	32.57	29.49	-16.11	-2.59
15460	TC0800874	ENSMUSG00000037738	chr8:23204687-23204770	chr8:23201021-23205680	'Nek5	-	E13-E15	E14		E13alt	Terminal	1.34	30.03	35.35	32.76	63.47	68.19	54.86	-29.46	-2.59
23365	TC1200038		chr12:10535408-10535669	chr12:10521586-10537778		+	E2-E4	E3		E3alt	Promoter	0.93	45.54	34.13	43.96	89.6	100	88.88	-51.62	-2.59
26598	TC1401032		chr14:62294851-62296508	chr14:62262293-62300947		-	E1-E5	E2		E1var_alt	Terminal	2.38	13.31	9.71	14	37.87	36.61	30.71	-22.72	-2.59
27968	TC1500946	ENSMUSG00000022621	chr15:89414711-89414775	chr15:89414439-89414775	'Rabl2a	-	E7-E11	E8		E6var	5 Prime	0.89	50.31	53.42	54.64	100	84.81	85.68	-37.37	-2.59
14155	TC0702198	ENSMUSG00000038187	chr7:120508420-120508483	chr7:120495453-120512386	'Btbd10	-	E2-E4	E3		E2alt	Cassette Exon	0.98	51.7	54.58	58.07	78.98	70.85	75.85	-20.44	-2.58
25401	TC1301028	ENSMUSG00000021585	chr13:74945268-74945369	chr13:74936167-74945884	'Cast	-	E1-E3	E2		E1alt	Promoter	1.16	32.51	30.72	30.85	49.34	47.44	45.99	-16.23	-2.58
30577	TC1701006	ENSMUSG00000003534	chr17:35828074-35828175	chr17:35827126-35828392	'Ddr1	-	E10-E12	E11		E6alt	Cassette Exon	0.58	38.96	44.82	42.13	62.74	65.68	68.96	-23.82	-2.58
32629	TC1900834	ENSMUSG00000025007	chr19:40660618-40660682	chr19:40660096-40662800	'Aldh18a1	-	E1-E3	E2		E2	Cassette Exon	0.29	52.8	57.66	52.74	77.53	79.81	74.78	-22.97	-2.58
30330	TC1700827	ENSMUSG00000024165	chr17:25092964-25093111	chr17:25085726-25097513	'Hn1l	-	E1-E4	E3		E2	Cassette Exon	0.22	42.01	53.42	49.86	73	78.93	75.41	-27.35	-2.57
13533	TC0701518		chr7:30048615-30048784	chr7:30045450-30066531		-	E1-E3	E2		E2alt	Cassette Exon	4.25	6.31	6.12	7.53	19.9	24.75	24.08	-16.26	-2.56
9556	TC0501177	ENSMUSG00000037685	chr5:68147890-68147933	chr5:68142325-68152353	'Atp8a1	-	E18-E20	E19		E13alt	Cassette Exon	3.27	9.54	8.93	9.77	25.55	25.67	18.89	-13.96	-2.55
16753	TC0900645	ENSMUSG00000035606	chr9:102441138-102441142	chr9:102440120-102441328	'Ky	+	E10-E12	E11		E9alt	Terminal	2.76	82.05	78.4	80.78	96.71	96.11	93.9	-15.17	-2.55
30657	TC1701089	ENSMUSG00000039153	chr17:44746978-44747042	chr17:44634193-44775462	'Runx2	-	E9-E12	E10		E9alt	Cassette Exon	0.18	79.41	74.36	78.25	96.11	98.09	96.72	-19.63	-2.55
5095	TC0300423	ENSMUSG00000038495	chr3:95912635-95912691	chr3:95908743-95934154	'Otud7b	+	E1-E3	E2		E2alt	Cassette Exon	1.38	31.43	25.44	27.63	49.82	49.9	48.08	-21.1	-2.54
9288	TC0500910	ENSMUSG00000040473	chr5:5619168-5619215	chr5:5619070-5621465	'A330021E22Rik	-	E10-E12	E11		E10alt	Promoter	0.55	81.94	50.96	58.95	92.36	93.85	94.09	-29.49	-2.54
17117	TC0900868	ENSMUSG00000050730	chr9:9005846-9005890	chr9:9005846-9006437	'9030420J04Rik	-	E29-E32	E31		E16var_alt	Bleeding Promoter	0.17	39.11	28.69	36.86	79.08	76.33	82.22	-44.32	-2.54
21478	TC1100575	ENSMUSG00000044122	chr11:78017568-78017699	chr11:78015395-78018342	'RP23-185A18.6	+	E2-E6	E4		E2alt	Cassette Exon	3.22	54.1	56.68	52.66	77.46	82.07	81.53	-25.88	-2.54
28783	TC1600544	ENSMUSG00000018830	chr16:14198144-14198181	chr16:14195278-14200788	'Myh11	-	E41-E43	E42		E41var_alt	Cassette Exon	13.3	37.43	38.53	42.39	75.59	92.47	100	-49.9	-2.54
28857	TC1600596	ENSMUSG00000000028	chr16:18808826-18808962	chr16:18807517-18810482	'Cdc45l	-	E4-E6	E5		E5alt	Cassette Exon	0.52	51.08	41.76	44.99	87.04	100	83.3	-44.17	-2.54
29773	TC1700349	ENSMUSG00000035929	chr17:35531141-35531176	chr17:35531135-35531302	'H2-gs10	+	E36-E38	E37		E1alt	Cassette Exon	2.21	16.18	18.96	19.2	33.81	33.03	37.47	-16.65	-2.54
20530	TC1001169	ENSMUSG00000060002	chr10:87949812-87950007	chr10:87945061-87951127	'Chpt1	-	E3-E7	E4		E3alt	Terminal	4.33	44.53	34.7	48.69	100	96	85.51	-51.2	-2.53
2868	TC0200777	ENSMUSG00000042851	chr2:128839791-128839898	chr2:128837657-128840072	'Zc3h6	+	E13-E15	E14		E6alt	Promoter	2.08	48.96	44.38	50.86	100	88.96	68.86	-37.87	-2.52
5491	TC0300799	ENSMUSG00000037652	chr3:30847625-30847722	chr3:30841575-30849798	'Phc3	-	E6-E8	E7		E7alt	Cassette Exon	1.42	73.53	72.6	70.69	84.8	85.53	83.96	-12.49	-2.52
18945	TC0X01048	ENSMUSG00000031388	chrX:71163183-71163266	chrX:71152216-71164841	'Ard1a	-	E7-E14	E9		E1var_alt	Terminal	1.6	52.23	38.97	57.89	97.63	100	81.17	-43.24	-2.52
18085	TC0X00101	ENSMUSG00000031060	chrX:20218310-20218382	chrX:20216629-20219870	'Rbm10	+	E8-E10	E9		E5alt	Cassette Exon	1.12	58.52	55.11	55.71	72	70.49	72.45	-15.2	-2.5
18453	TC0X00543	ENSMUSG00000043384	chrX:132277982-132278061	chrX:132277518-132279038	'Gprasp1	+	E1-E4	E2		E1alt	Cassette Exon	1.32	38.72	40.16	36.73	56.71	59.3	57.85	-19.41	-2.5
21984	TC1101002	ENSMUSG00000059248	chr11:117193753-117193784	chr11:117169586-117212743	'Sept9	+	E8-E12	E11		E1alt	Promoter	1.3	48.02	48.39	48.76	69.95	70.97	71.23	-22.33	-2.5
5456	TC0300766	ENSMUSG00000069094	chr3:19130257-19130352	chr3:19129769-19130957	'Pde7a	-	E12-E15	E13		E12alt	Terminal	0.79	65.65	57.28	62.7	93.67	96.12	100	-34.72	-2.49
30518	TC1700957	ENSMUSG00000061232	chr17:34136949-34137008	chr17:34136949-34137139	'H2-K1	-	E2-E4	E3		E2var_alt	3 Prime	2.48	14.13	17.96	15.97	28.97	36.78	35.05	-17.58	-2.49
8405	TC0500205	ENSMUSG00000029125	chr5:38527503-38527594	chr5:38526542-38527594	'Stx18	+	E10-E12	E11		E11var_alt	3 Prime	0.94	29.78	28.7	31.36	47.62	43.83	47.18	-16.26	-2.48
9458	TC0501067	ENSMUSG00000001082	chr5:34978392-34978416	chr5:34978392-34978670	'Mfsd10	-	E6-E8	E7		E5var_alt	3 Prime	0.7	61.84	61.96	57.66	78.06	74.74	76.54	-15.96	-2.48
27473	TC1500534	ENSMUSG00000042961	chr15:7174646-7174668	chr15:7172827-7181588	'Egflam	-	E18-E20	E19		E17alt	Cassette Exon	1.52	32.44	35.74	31.82	60	57.33	58.49	-25.28	-2.48
8487	TC0500286	ENSMUSG00000029206	chr5:66675428-66675528	chr5:66674975-66680658	'Nsun7	+	E8-E10	E9		E9alt	Cassette Exon	0.96	34.8	27.84	32.08	100	82.1	85.41	-57.6	-2.47
6507	TC0400400	ENSMUSG00000028525	chr4:102272249-102272347	chr4:102270464-102274138	'Pde4b	+	E14-E16	E15		E11alt	Cassette Exon	1.13	64.27	81.83	72.68	92.43	91.41	92.47	-19.18	-2.46
21839	TC1100906	ENSMUSG00000020681	chr11:105836523-105836717	chr11:105836193-105836850	'Ace	+	E12-E14	E13		E13alt	Promoter	14.73	10.96	13.06	10.43	42.37	40.2	34.1	-27.4	-2.46
29618	TC1700274	ENSMUSG00000048440	chr17:32677217-32677360	chr17:32674142-32679683	'Cyp4f16	+	E4-E6	E5		E1alt	Cassette Exon	0.99	54.37	54.27	52.15	74.52	71.65	73.45	-19.61	-2.46
3473	TC0201276	ENSMUSG00000036893	chr2:24719426-24719428	chr2:24719426-24732975	'Ehmt1	-	E6-E9	E8		E3var_alt	3 Prime	1.04	41.33	35.67	38.78	62.25	63.2	63.91	-24.52	-2.45
16957	TC0900774	ENSMUSG00000045594	chr9:114313640-114316394	chr9:114310676-114326079	'Glb1	+	E3-E5	E4		E2alt	Terminal	0.54	65.79	63.08	65.85	90.14	88.98	88.29	-24.23	-2.45
4815	TC0300193	ENSMUSG00000027763	chr3:60333072-60333726	chr3:60277096-60399516	'Mbnl1	+	E1-E7	E6	duplicate	E3alt	Cassette Exon	1.53	66.48	66.58	66.82	82.32	91.96	90.73	-21.71	-2.44
27768	TC1500776	ENSMUSG00000022565	chr15:76029980-76030265	chr15:76025243-76030899	'Plec1	-	E8-E13	E9		E1alt	Promoter	0.74	55.77	55.89	60.29	84.78	86.18	89.08	-29.37	-2.44
24840	TC1300446	ENSMUSG00000005583	chr13:83712781-83712932	chr13:83664137-83714693	'Mef2c	+	E4-E6	E5		E1alt	Promoter	2.1	25.17	25.38	26.53	47.22	40.02	40.75	-16.97	-2.42
755	TC0100654	ENSMUSG00000026473	chr1:155747737-155747807	chr1:155747190-155750064	'Glul	+	E1-E3	E2		E1alt	Promoter	4.79	7.99	9.97	6.79	28.05	24.66	22.75	-16.9	-2.41
6612	TC0400472	ENSMUSG00000028718	chr4:114681877-114682123	chr4:114679929-114682669	'Stil	+	E5-E7	E6		E6	Cassette Exon	0.37	31.83	33.15	27.04	84.98	100	87.97	-60.31	-2.41
9821	TC0501420	ENSMUSG00000029505	chr5:111169202-111169308	chr5:111168701-111170989	'Ep400	-	E6-E8	E7		E4	Cassette Exon	0.92	50.62	51.87	54.2	67.82	68.89	70.16	-16.73	-2.41
13757	TC0701690	ENSMUSG00000030798	chr7:52494167-52494210	chr7:52494105-52494330	'Cd37	-	E1-E3	E2		E1alt	Promoter	2.66	56.08	66.65	57.97	93.95	100	98.09	-37.11	-2.41
19448	TC1000147	ENSMUSG00000019846	chr10:38750106-38750117	chr10:38748503-38750239	'Lama4	+	E7-E9	E8		E6alt	Promoter	1.25	3.01	3.9	4.22	14.02	15.32	13.67	-10.63	-2.41
26865	TC1500039		chr15:10646474-10646529	chr15:10646474-10648009		+	E2-E4	E3		E2alt	Bleeding Terminal	0.99	21.15	15.39	18.89	41.11	41.89	44.61	-24.06	-2.41
28677	TC1600440	ENSMUSG00000022957	chr16:91870439-91870520	chr16:91870055-91887645	'Itsn1	+	E39-E41	E40		E26alt	Terminal	0.58	66.48	68.74	68.76	94.34	92.56	100	-27.64	-2.41
4768	TC0300163	ENSMUSG00000027750	chr3:54189594-54189676	chr3:54188496-54193261	'Postn	+	E20-E24	E22		E19alt	Cassette Exon	2.48	76.11	76.27	75.18	86.58	85.27	86.58	-10.29	-2.39
9309	TC0500923	ENSMUSG00000002297	chr5:8404914-8404916	chr5:8404914-8405802	'Dbf4	-	E7-E9	E8		E7var_alt	3 Prime	0.22	65.32	79.56	77.09	91.86	92.75	90.32	-17.65	-2.39
22704	TC1101674	ENSMUSG00000069793	chr11:82845687-82845820	chr11:82844016-82848621	'Slfn9	-	E3-E5	E4		E3alt	Cassette Exon	0.39	32.93	31.62	32.53	51.99	53.13	49.66	-19.23	-2.39
31644	TC1800644	ENSMUSG00000033871	chr18:61542100-61542177	chr18:61482963-61559944	'Ppargc1b	-	E1-E3	E2		E1alt	Cassette Exon	4.05	10.8	11.4	12.36	27.84	26.97	29.65	-16.63	-2.39
16219	TC0900128	ENSMUSG00000036411	chr9:22236253-22238794	chr9:22236253-22239539	'9530077C05Rik	+	E6-E8	E7		E2var_alt	Bleeding Terminal	2.09	17.32	16.35	20.36	36.9	39.16	33.49	-18.51	-2.38
29542	TC1700223	ENSMUSG00000024219	chr17:28195694-28195791	chr17:28195406-28196239	'Anks1	+	E24-E26	E25		E23alt	Cassette Exon	2.15	19.75	16.6	19.67	31.46	34.43	32.35	-14.08	-2.38
24634	TC1300236	ENSMUSG00000038518	chr13:44829410-44829554	chr13:44827286-44918749	'Jarid2	+	E7-E9	E8		E1alt	Promoter	1.72	37.18	39.91	38.91	56.09	56.3	56.23	-17.54	-2.37
2738	TC0200666	ENSMUSG00000044042	chr2:113284500-113284616	chr2:113205987-113319059	'Fmn1	+	E2-E6	E5		E2	Cassette Exon	0.33	62.34	66.4	65.94	83.33	85.86	83.5	-19.34	-2.36
23183	TC1102084	ENSMUSG00000020814	chr11:116672103-116672181	chr11:116665969-116673237	'Mxra7	-	E3-E7	E4		E4var_alt	Cassette Exon	0.74	61.82	73.9	76.88	92.51	93.21	100	-24.38	-2.36
1480	TC0101263	ENSMUSG00000049608	chr1:87838367-87838440	chr1:87838367-87838832	'Gpr55	-	E3-E5	E4		E1var_alt	Bleeding Promoter	1.25	35.46	38.56	38.76	56.7	55.63	55.28	-18.28	-2.35
5187	TC0300504	ENSMUSG00000000562	chr3:105707728-105708070	chr3:105708072-105708075	'Adora3	+	E-E3	E2		E1var_alt	Cassette Exon	1.31	41.11	34.53	39.5	58.76	59.66	64.3	-22.52	-2.35
7402	TC0401175	ENSMUSG00000028389	chr4:61869113-61869236	chr4:61866143-61869363	'Zfp37	-	E1-E4	E3	duplicate	E1var_alt	Promoter	1.04	26.03	25.93	32.74	49.38	55.06	53.27	-24.34	-2.35
25118	TC1300810	ENSMUSG00000058022			'9530008L14Rik		E1-E3	E2		E1var_alt	Promoter	1.88	52.99	58.26	57.85	77.22	82.84	77.23	-22.73	-2.35
25265	TC1300932	ENSMUSG00000035248	chr13:59880499-59880562	chr13:59880177-59883379	'Zcchc6	-	E28-E30	E29		E26alt	Cassette Exon	0.86	48.21	47.65	44.55	62.75	64	60.54	-15.63	-2.35
25725	TC1400090	ENSMUSG00000025290	chr14:25312840-25313274	chr14:25312716-25313274	'Rps24	+	E6-E8	E7		E3var_alt	3 Prime	0.58	16.64	12.49	15.83	34.01	31.8	33.69	-18.18	-2.35
28675	TC1600440	ENSMUSG00000022957	chr16:91858455-91858620	chr16:91854901-91861439	'Itsn1	+	E34-E36	E35		E22alt	Cassette Exon	0.58	57.54	59.44	60.09	72.89	75.08	80.9	-17.27	-2.35
32594	TC1900814	ENSMUSG00000039652	chr19:37281724-37281783	chr19:37249476-37281785	'Cpeb3	-	E1-E3	E2		E2alt	Promoter	1.82	55.19	51.23	54.09	71.69	73.95	73.03	-19.39	-2.35
17945	TC0901554	ENSMUSG00000032436	chr9:114671026-114671123	chr9:114668005-114672337	'Cmtm7	-	E4-E8	E6		E1alt	Cassette Exon	0.55	76.47	75.63	77.09	93.15	92.91	90.71	-15.86	-2.34
25455	TC1301100	ENSMUSG00000021676	chr13:96616675-96616719	chr13:96607879-96661619	'Iqgap2	-	E1-E3	E2		E1alt	Promoter	1.94	25.38	32.43	35.44	62.3	62.36	58.96	-30.12	-2.33
31778	TC1900028	ENSMUSG00000024854	chr19:4215734-4215830	chr19:4214501-4220178	'Pold4	+	E1-E3	E2		E1alt	Cassette Exon	0.74	53.98	45.82	44.81	66.79	74.89	76.42	-24.49	-2.33
2046	TC0101774	ENSMUSG00000016181	chr1:194940175-194940196	chr1:194940175-194940799	'AA408296	-	E10-E12	E11		E10var_alt	3 Prime	1.04	69.8	72.96	68.66	81.11	85.79	84.34	-13.28	-2.31
1701	TC0101462	ENSMUSG00000026395	chr1:140014332-140014471	chr1:140013603-140016597	'Ptprc	-	E6-E8	E7		E2alt	Cassette Exon	4.55	52.69	44.57	42.27	96.59	100	75.09	-44.05	-2.3
2402	TC0200255	ENSMUSG00000009563	chr2:32615048-32615050	chr2:32614457-32615050	'Tor2a	+	E3-E5	E4		E3var_alt	3 Prime	0.65	57.75	61.91	57.21	79.55	73.67	78.4	-18.25	-2.3
17414	TC0901122	ENSMUSG00000042790	chr9:45675031-45675134	chr9:45674745-45675583	'Rnf214	-	E16-E18	E17		E11alt	Cassette Exon	1.03	20.52	28.15	23.14	37.56	38.53	41.2	-15.16	-2.3
2841	TC0200747	ENSMUSG00000027200	chr2:124487941-124488107	chr2:124486498-124489757	'Sema6d	+	E23-E25	E24		E15alt	Cassette Exon	0.75	71.82	72.51	70.88	84.43	88.21	86.72	-14.72	-2.29
8990	TC0500692	ENSMUSG00000029439	chr5:130009981-130010027	chr5:130009981-130010638	'Sfrs8	+	E3-E6	E4		E1var_alt	5 Prime	1.43	62.7	63.45	61.74	79.34	77.28	76.32	-15.01	-2.29
9748	TC0501357	ENSMUSG00000029309	chr5:104531260-104531436	chr5:104526793-104542396	'Sparcl1	-	E1-E3	E2		E1var_alt	Cassette Exon	2.3	50.56	52.96	56.25	95.27	98.71	100	-44.74	-2.29
7329	TC0401085	ENSMUSG00000028479	chr4:44085703-44085890	chr4:44079833-44096920	'Gne	-	E1-E5	E2		E1alt	Promoter	1.97	53.78	50.7	47.63	87.41	87.21	87.37	-36.63	-2.28
19024	TC0X01133		chrX:93162811-93163232	chrX:93160608-93163820		-	E1-E3	E2		E1var_alt	Promoter	0.83	54.27	50.03	49.44	71.83	71.05	71.4	-20.18	-2.28
20690	TC1001319	ENSMUSG00000020102	chr10:124765392-124765591	chr10:124739138-124776195	'Slc16a7	-	E2-E6	E4		E2alt	Promoter	4.46	43.68	33.51	33.84	66.17	64.23	58.71	-26.03	-2.28
25443	TC1301094	ENSMUSG00000021684	chr13:95855129-95855216	chr13:95822886-95856683	'Pde8b	-	E11-E14	E12		E8alt	Cassette Exon	0.46	47.49	57.75	47.76	92.75	93.66	100	-44.47	-2.28
12753	TC0700753	ENSMUSG00000018909	chr7:106688250-106688389	chr7:106684309-106730771	'Arrb1	+	E1-E3	E2		E1alt	Promoter	2.48	29.53	30.62	31.8	55.94	54.1	48.72	-22.27	-2.27
13675	TC0701635		chr7:49871604-49871729	chr7:49871404-49897850		-	E1-E3	E2		E1alt	Cassette Exon	1.28	74.21	70.66	75.41	97.26	93.28	97.66	-22.64	-2.27
23236	TC1102117	ENSMUSG00000061306	chr11:120002915-120002959	chr11:120002001-120009035	'Slc38a10	-	E2-E4	E3		E3	Cassette Exon	0.71	54.82	56.26	55.86	72.43	71.92	71.37	-16.26	-2.27
23316	TC1200005	ENSMUSG00000020661	chr12:3891807-3891860	chr12:3873429-3895543	'Dnmt3a	+	E10-E13	E12		E5var_alt	Promoter	1.95	30.42	25.44	26.93	39.87	42.14	42.13	-13.78	-2.27
28670	TC1600440	ENSMUSG00000022957	chr16:91801773-91801883	chr16:91794013-91801883	'Itsn1	+	E8-E10	E9		E5var_alt	3 Prime	0.58	71.75	76.05	75.36	85.82	86.92	90.44	-13.34	-2.27
5743	TC0301067	ENSMUSG00000042520	chr3:89835234-89835292	chr3:89832300-89837987	'Ubap2l	-	E12-E15	E13		E7alt	Cassette Exon	0.63	68.13	73.11	74.98	99.68	96.55	100	-26.67	-2.26
22789	TC1101761	ENSMUSG00000039078	chr11:94431220-94431255	chr11:94430701-94431255		-	E11-E14	E12		E7var_alt	Bleeding Terminal	1.41	15.9	14.78	14.95	31.17	27.51	25.67	-12.9	-2.26
6837	TC0400645	ENSMUSG00000028581	chr4:130471865-130471958	chr4:130469350-130482020	'Laptm5	+	E1-E3	E2		E1alt	Promoter	3.89	4.77	5.88	5.38	18.7	25.11	21.47	-16.42	-2.25
11287	TC0601021	ENSMUSG00000029735	chr6:43419002-43419147	chr6:43373732-43438874	'Tpk1	-	E6-E8	E7		E7	Cassette Exon	0.71	37.04	37.17	40.23	52.73	59.3	57.18	-18.26	-2.25
16641	TC0900553	ENSMUSG00000038750	chr9:78176774-78176938	chr9:78176500-78177099	'Omt2b	+	E2-E4	E3		E2alt	Cassette Exon	1.23	26.99	27.68	28.62	44.78	46.43	46.4	-18.11	-2.25
1539	TC0101335	ENSMUSG00000026335			'Pam		E26-E28	E27		E23alt	Promoter	2.17	47.83	43.47	47.06	100	96.07	86.75	-48.15	-2.24
5836	TC0301186	ENSMUSG00000038170	chr3:97510796-97510980	chr3:97507342-97513405	'Pde4dip	-	E51-E53	E52		E29alt	Cassette Exon	2.09	69.36	59.24	52.73	88.88	99.57	100	-35.71	-2.24
25497	TC1301143	ENSMUSG00000021636	chr13:101386561-101386881	chr13:101382540-101386881	'Marveld2	-	E1-E3	E2		E2alt	5 Prime	1.28	64.59	59.9	66.24	95.19	90.28	91.97	-28.9	-2.24
730	TC0100624	ENSMUSG00000018196	chr1:145587578-145587609	chr1:145586815-145588778	'Glrx2	+	E3-E6	E5		E1alt	Promoter	0.95	37.37	52.21	43.4	87.59	100	99.09	-51.23	-2.23
4079	TC0201814	ENSMUSG00000027122	chr2:106814430-106814459	chr2:106809716-106814459	'2700007P21Rik	-	E1-E4	E2		E2alt	5 Prime	0.51	29.76	36.33	30.02	49.63	52.99	49.67	-18.73	-2.23
19050	TC0X01174	ENSMUSG00000031325	chrX:100424315-100425367	chrX:100378623-100425367	'4930519F16Rik	-	E7-E9	E8		E3var_alt	Bleeding Terminal	0.64	31.26	43.45	44.85	68.98	65.78	66.8	-27.33	-2.23
19914	TC1000568	ENSMUSG00000019907	chr10:107690382-107690551	chr10:107689981-107696812	'Ppp1r12a	+	E13-E15	E14		E14	Cassette Exon	3.53	65.48	65.02	65.4	81.26	86.16	85.49	-19	-2.23
27522	TC1500561	ENSMUSG00000022197	chr15:12475246-12475274	chr15:12388055-12478991	'Pdzd2	-	E6-E9	E7	duplicate	E1alt	Cassette Exon	3.11	38.03	53.69	45.89	75.1	78.92	72.4	-29.6	-2.23
19904	TC1000555	ENSMUSG00000019894	chr10:102832007-102832102	chr10:102830788-102851661	'Slc6a15	+	E1-E4	E2		E1alt	Cassette Exon	0.92	76.48	62.83	72.32	99.24	100	97.45	-28.35	-2.22
30506	TC1700944	ENSMUSG00000054950	chr17:33807027-33807078	chr17:33806122-33814219		-	E2-E4	E3		E3alt	Terminal	0.97	67.07	72.36	64.53	90.39	91.63	85.46	-21.17	-2.22
4624	TC0202298	ENSMUSG00000002458	chr2:181426196-181426300	chr2:181426060-181428068	'Rgs19	-	E2-E4	E3		E2alt	Cassette Exon	0.37	27.81	29.58	26.89	42.08	43.04	48.12	-16.32	-2.21
23638	TC1200273	ENSMUSG00000052609	chr12:77648013-77648173	chr12:77632261-77661116	'Plekhg3	+	E1-E5	E4		E1alt	Promoter	2.64	49.28	57.48	52.49	88.6	100	94.35	-41.23	-2.21
23639	TC1200273	ENSMUSG00000052609	chr12:77648013-77648173	chr12:77633463-77661116	'Plekhg3	+	E2-E5	E4	duplicate	E1alt	Promoter	2.64	49.28	57.48	52.49	88.6	100	94.35	-41.23	-2.21
23640	TC1200273	ENSMUSG00000052609	chr12:77648013-77648173	chr12:77634806-77661116	'Plekhg3	+	E3-E5	E4	duplicate	E1alt	Promoter	2.64	49.28	57.48	52.49	88.6	100	94.35	-41.23	-2.21
3054	TC0200949	ENSMUSG00000047459	chr2:155062354-155062672	chr2:155062354-155068467	'Dynlrb1	+	E1-E3	E2		E1var_alt	5 Prime	0.57	59.98	54.6	58.19	100	88.54	86.51	-34.09	-2.2
8019	TC0401769	ENSMUSG00000039936	chr4:149028245-149028247	chr4:149028245-149028334	'Pik3cd	-	E28-E30	E29		E18var_alt	3 Prime	1.35	67.85	60.91	67.14	100	96.56	90.69	-30.45	-2.2
16523	TC0900474	ENSMUSG00000041696	chr9:65247102-65247604	chr9:65246475-65248726	'Rasl12	+	E1-E3	E2		E1alt	Terminal	6.64	46.98	46.07	49.31	83.11	82.38	100	-41.04	-2.2
23513	TC1200158	ENSMUSG00000020950	chr12:50491647-50491742	chr12:50491458-50507836	'Foxg1	+	E7-E11	E8	duplicate	E2alt	Promoter	0.66	47.65	48.63	52.72	76.94	76.49	69.18	-24.54	-2.2
31428	TC1800412	ENSMUSG00000063889	chr18:3327518-3327589	chr18:3325477-3337378	'Crem	-	E1-E4	E2		E1alt	Terminal	1.03	6.21	8	7.73	22.35	20.06	22.91	-14.46	-2.2
31632	TC1800630	ENSMUSG00000024598	chr18:58235635-58235759	chr18:58232337-58308645	'Fbn2	-	E7-E26	E25		E25	Promoter	0.43	27.69	40.26	34.32	63.3	56.61	63.95	-27.2	-2.2
29768	TC1700349	ENSMUSG00000035929	chr17:35516694-35516719	chr17:35516653-35516849	'H2-gs10	+	E24-E27	E25		E1alt	Cassette Exon	2.21	63.83	51.29	60.04	100	87.3	91.7	-34.61	-2.19
31247	TC1800258	ENSMUSG00000024534	chr18:53068265-53068334	chr18:53067129-53074961	'Sncaip	+	E13-E16	E15		E10alt	Cassette Exon	4.4	35.59	41.15	39.67	84.19	81.32	100	-49.7	-2.19
32693	TC1900895	ENSMUSG00000036748	chr19:46412804-46412901	chr19:46407192-46413010	'Cuedc2	-	E2-E6	E5		E2var	Cassette Exon	0.78	59.04	65.65	62.02	76.06	76.4	78.07	-14.61	-2.19
4016	TC0201770	ENSMUSG00000027198	chr2:93661768-93661838	chr2:93654122-93662544	'Ext2	-	E1-E4	E2		E1alt	Cassette Exon	0.64	32.73	31.02	33.13	43.88	45.03	43.77	-11.93	-2.18
25557	TC1301179	ENSMUSG00000032745	chr13:112243233-112243455	chr13:112239208-112243581	'Gpbp1	-	E5-E7	E6		E5alt	Cassette Exon	0.93	84.24	85.19	84.62	94.59	94.77	95.13	-10.15	-2.18
27876	TC1500874	ENSMUSG00000022472	chr15:81832972-81833040	chr15:81830045-81834188	'Fam152b	-	E3-E5	E4		E3var_alt	Cassette Exon	0.48	64.22	65.72	66.12	80.53	78.65	79.54	-14.22	-2.18
4463	TC0202185	ENSMUSG00000017670	chr2:165134414-165134415	chr2:165130479-165134415	'Elmo2	-	E13-E15	E14		E7	5 Prime	0.54	52.23	49.09	46.94	68.04	64.79	64.53	-16.37	-2.17
14817	TC0800321	ENSMUSG00000015568	chr8:71411503-71413578	chr8:71411503-71416494	'Lpl	+	E2-E4	E3		E2var_alt	Bleeding Terminal	18.13	42.92	35.88	33.98	99.48	100	92.88	-59.86	-2.17
24006	TC1200567	ENSMUSG00000041992	chr12:118772365-118772706	chr12:118765723-118814028	'Rapgef5	+	E3-E5	E4		E1alt	Promoter	7.53	31.06	21.02	16.49	58.43	89.45	100	-59.77	-2.17
26209	TC1400610	ENSMUSG00000022139	chr14:120705679-120705763	chr14:120675128-120724016	'Mbnl2	+	E1-E4	E3		E1alt	Promoter	0.82	57.75	55.25	46.66	72.19	73.69	71.05	-19.09	-2.17
19391	TC1000079	ENSMUSG00000019970	chr10:21714502-21714631	chr10:21713988-21714772	'Sgk1	+	E7-E10	E8		E1alt	Promoter	0.64	46.27	42.43	43.61	64.54	57.96	59.8	-16.67	-2.16
26417	TC1400797	ENSMUSG00000021798	chr14:35368530-35368714	chr14:35365509-35380043	'Ldb3	-	E14-E17	E16		E7alt	Cassette Exon	3.17	49.46	46.32	42.89	65.23	65.2	67.45	-19.74	-2.16
28121	TC1501080	ENSMUSG00000036678	chr15:102169073-102169156	chr15:102168937-102169248	'Aaas	-	E14-E16	E15		E15var	Cassette Exon	0.37	54.5	55.68	53.43	69.59	70.43	73.49	-16.63	-2.16
4812	TC0300193	ENSMUSG00000027763	chr3:60304904-60305016	chr3:60277096-60399516	'Mbnl1	+	E1-E7	E2		E1alt	Cassette Exon	1.53	36.85	37.43	39.2	54.22	72.11	69.1	-27.31	-2.15
11481	TC0601292		chr6:87965627-87965712	chr6:87963693-87995067		-	E2-E6	E4		E3alt	Cassette Exon	0.72	72.98	70.51	78.76	99.11	100	93.28	-23.38	-2.15
21319	TC1100463	ENSMUSG00000060216	chr11:70249019-70249044	chr11:70246256-70249044	'Arrb2	+	E1-E3	E2		E1var_alt	3 Prime	1.66	6.8	24.54	36.8	67.66	53.61	69.28	-40.8	-2.15
3211	TC0201066	ENSMUSG00000006418	chr2:167332570-167332697	chr2:167329102-167336376	'Rnf114	+	E3-E6	E5		E3var	Cassette Exon	0.82	62.55	56.86	61.6	79.89	83.28	78.35	-20.17	-2.14
17151	TC0900889	ENSMUSG00000046111	chr9:15129952-15130190	chr9:15128736-15130519	'5830418K08Rik	-	E15-E17	E16		E7alt	Cassette Exon	0.9	56.81	60.22	58.72	72.73	73.39	75.3	-15.22	-2.14
31427	TC1800412	ENSMUSG00000063889	chr18:3327518-3327589	chr18:3273577-3337378	'Crem	-	E1-E16	E2	duplicate	E1alt	Terminal	1.03	43.88	53.33	42.16	88.31	94.99	100	-47.98	-2.14
31653	TC1800662	ENSMUSG00000041482	chr18:63178846-63178921	chr18:63177308-63178921	'Fam38b	-	E12-E14	E13		E11	5 Prime	0.21	76.04	80.01	71.01	94.99	94.78	94.72	-19.14	-2.14
5518	TC0300837	ENSMUSG00000044864	chr3:38354480-38356507	chr3:38351428-38361822	'Ankrd50	-	E4-E7	E5		E3alt	Terminal	0.67	84.5	89.39	85.43	95.36	96.33	95.17	-9.18	-2.13
12591	TC0700608	ENSMUSG00000053091	chr7:73841063-73841192	chr7:73834910-73852926	'Lins2	+	E2-E6	E3		E2alt	Cassette Exon	0.94	43.99	45.18	42.13	62.83	57	61.07	-16.53	-2.13
12623	TC0700634	ENSMUSG00000039236	chr7:86058727-86058928	chr7:86058381-86059208	'Isg20	+	E1-E4	E2		E2alt	Promoter	0.57	58.3	49.94	48.93	72.78	71.9	77.51	-21.68	-2.13
23384	TC1200066	ENSMUSG00000066615					E3-E5	E4		E3alt	Terminal	0.82	47.5	48.86	50.46	74.09	71.35	76.92	-25.18	-2.13
23745	TC1200329	ENSMUSG00000004788	chr12:86560884-86560892	chr12:86560884-86561047	'Eif2b2	+	E2-E4	E3		E2var_alt	5 Prime	0.57	49.1	48.27	44.63	62.86	58.92	61.11	-13.63	-2.13
26549	TC1400963	ENSMUSG00000002319	chr14:56253118-56253246	chr14:56253032-56253842	'Ipo4	-	E4-E6	E5		E5alt	Cassette Exon	0.51	73.54	75.71	74.2	88.34	90.08	91.55	-15.51	-2.13
511	TC0100413	ENSMUSG00000026305	chr1:92978719-92978756	chr1:92965227-92981523	'Lrrfip1	+	E4-E11	E10		E6alt	Cassette Exon	1.96	37.3	31.22	33.78	56.21	53.35	50.28	-19.18	-2.12
12069	TC0700114	ENSMUSG00000006024	chr7:16692903-16692981	chr7:16684124-16694400	'Napa	+	E1-E3	E2		E2alt	Cassette Exon	0.6	62.85	63.17	62.48	76.43	73.49	77.15	-12.86	-2.12
15118	TC0800532	ENSMUSG00000031785	chr8:97524782-97524882	chr8:97508558-97526339	'Gpr56	+	E2-E6	E5		E1alt	Promoter	2.85	30.04	36.28	35.92	59.36	60.72	54.58	-24.14	-2.12
17841	TC0901494	ENSMUSG00000032580	chr9:107662108-107662180	chr9:107659324-107662653	'Rbm5	-	E7-E9	E8		E5alt	Cassette Exon	1	80.16	81.49	71.57	93.1	94.55	94	-16.14	-2.12
19861	TC1000500	ENSMUSG00000058589	chr10:90403310-90403320	chr10:90386488-90404171	'Anks1b	+	E33-E36	E34		E6	Promoter	1.06	21.87	35.46	44.64	91.97	85.67	100	-58.56	-2.12
21945	TC1100978	ENSMUSG00000048442			'2210020M01Rik		E4-E7	E6		E2alt	Promoter	2.57	26.13	27.1	23.52	55.31	55.04	44.22	-25.94	-2.12
29645	TC1700285	ENSMUSG00000032739	chr17:33766375-33766567	chr17:33766162-33766567	'Pram1	+	E1-E3	E2		E1var_alt	Bleeding Promoter	1.14	50.38	43.91	45.66	63.71	63.68	66.33	-17.93	-2.12
4814	TC0300193	ENSMUSG00000027763	chr3:60332051-60332445	chr3:60305346-60332678	'Mbnl1	+	E3-E5	E4	duplicate	E1alt	Promoter	1.53	38.01	41.18	37.75	54.04	55.53	53.24	-15.29	-2.1
6697	TC0400543	ENSMUSG00000000085	chr4:120190232-120190311	chr4:120189683-120195060	'Scmh1	+	E14-E16	E15		E12alt	Promoter	0.89	29.74	49.62	56.28	100	97.55	88.08	-50	-2.1
7603	TC0401400	ENSMUSG00000028693	chr4:116291476-116291585	chr4:116287016-116295372	'Nasp	-	E3-E6	E4		E3var	Cassette Exon	0.98	53.19	55.37	58.16	89.87	100	90.88	-38.01	-2.1
20732	TC1001353		chr10:127930391-127930409	chr10:127929802-127930595		-	E3-E6	E4		E2alt	Terminal	2.14	55.42	58.76	56.81	85.5	82.41	100	-32.3	-2.1
1362	TC0101177	ENSMUSG00000062209	chr1:68336736-68336744	chr1:68305888-68336817	'Erbb4	-	E16-E18	E17		E15alt	Terminal	4.02	22.3	7.47	13.88	42.52	49.81	44.4	-31.03	-2.09
8475	TC0500279	ENSMUSG00000029203	chr5:65957229-65957321	chr5:65928786-65962771	'Ube2k	+	E2-E4	E3		E1alt	Cassette Exon	1.03	68.6	65.78	69.72	83.61	82.14	80.81	-14.15	-2.09
14723	TC0800225	ENSMUSG00000031592	chr8:42346715-42346830	chr8:42346536-42352541	'Pcm1	+	E6-E8	E7		E5alt	Cassette Exon	1.12	62.88	61.29	58.86	77.21	74.63	78.33	-15.72	-2.09
21493	TC1100585	ENSMUSG00000017344	chr11:78314109-78314197	chr11:78314088-78314197	'Vtn	+	E6-E8	E7		E5var_alt	Bleeding Promoter	1.4	47.76	61.81	47.43	78	76.34	76.84	-24.73	-2.09
21914	TC1100962	ENSMUSG00000045980	chr11:115089736-115089828	chr11:115066852-115097058	'Tmem104	+	E8-E11	E10		E9alt	Cassette Exon	0.98	69.9	65.43	68.28	77.45	80.62	82.67	-12.38	-2.09
29891	TC1700474	ENSMUSG00000023984	chr17:47755759-47756011	chr17:47750067-47786899	'Usp49	+	E3-E8	E4		E2var_alt	Cassette Exon	0.92	66.14	65.05	63.79	77.63	80.47	77.83	-13.65	-2.09
1660	TC0101436	ENSMUSG00000042305	chr1:136257478-136257501	chr1:136257478-136258111	'Tmem183a	-	E2-E4	E3		E2var	3 Prime	0.71	52.64	52.48	48.32	66.32	63.6	67.71	-14.73	-2.08
25734	TC1400096	ENSMUSG00000007817	chr14:26480754-26481007	chr14:26477760-26482426	'Zmiz1	+	E28-E30	E29		E16alt	Cassette Exon	0.78	61.2	56.24	62.85	98.81	97.02	100	-38.51	-2.08
32742	TC1900934	ENSMUSG00000049134	chr19:56448855-56448958	chr19:56447405-56452545	'Nrap	-	E16-E18	E17		E11alt	Cassette Exon	0.9	50.78	44.54	44.95	80.28	94.67	100	-44.9	-2.08
3452	TC0201252	ENSMUSG00000053702	chr2:17339521-17339624	chr2:17335415-17346148	'Nebl	-	E13-E15	E14		E1alt	Cassette Exon	3	60.51	70.38	65.65	88.54	88.31	85.25	-21.85	-2.07
4948	TC0300305	ENSMUSG00000040573	chr3:88592260-88592360	chr3:88588422-88658524	'5830417I10Rik	+	E4-E28	E5		E1alt	Terminal	1.1	58.72	58.18	60.41	74.22	74.17	71.49	-14.19	-2.07
4951	TC0300305	ENSMUSG00000040573	chr3:88612479-88612564	chr3:88612028-88614591	'5830417I10Rik	+	E9-E11	E10		E1alt	Cassette Exon	1.1	68.98	75.32	74.04	96.19	95.02	100	-24.29	-2.07
9287	TC0500910	ENSMUSG00000040473	chr5:5619168-5619215	chr5:5617386-5621920	'A330021E22Rik	-	E9-E13	E11	duplicate	E10alt	Terminal	0.55	48.6	29.66	37.55	85.8	88.22	100	-52.74	-2.07
13098	TC0701076	ENSMUSG00000063179	chr7:138517051-138517344	chr7:138514904-138517579	'Pstk	+	E1-E3	E2		E2alt	Cassette Exon	1.65	70.47	68.78	72.19	87.84	82.57	84.74	-14.58	-2.07
23863	TC1200423	ENSMUSG00000041449	chr12:105475946-105476006	chr12:105474529-105476148	'Serpina3h	+	E10-E14	E12		E1var_alt	Terminal	0.71	43.99	47.33	51.27	100	80.06	93.72	-43.73	-2.07
27653	TC1500709	ENSMUSG00000022378	chr15:63788156-63788237	chr15:63781683-63802485	'Fam49b	-	E3-E6	E5		E2alt	Cassette Exon	0.56	40.55	33.91	38.11	52.78	52.17	62.5	-18.29	-2.07
11868	TC0601626	ENSMUSG00000030249	chr6:142542526-142542662	chr6:142539024-142543229	'Abcc9	-	E41-E44	E42		E38alt	Cassette Exon	3.74	46.48	51.19	55.71	92.51	96.22	100	-45.12	-2.06
1055	TC0100901	ENSMUSG00000026638	chr1:194999837-194999974	chr1:194999705-195000439	'Irf6	+	E13-E16	E15		E2alt	Promoter	1.52	41.52	40.5	43.59	100	92.85	91.84	-53.02	-2.05
8209	TC0500082	ENSMUSG00000048439	chr5:23681273-23681348	chr5:23675209-23683818	'Nupl2	+	E3-E5	E4		E3alt	Cassette Exon	0.9	42.74	45.68	45.44	87.17	87.72	100	-47.01	-2.05
15374	TC0800759	ENSMUSG00000025812	chr8:129924299-129925961	chr8:129922660-129929275	'Pard3	+	E18-E20	E19		E15alt	Cassette Exon	1.14	61.09	61.34	55.43	72.91	71.18	73.42	-13.22	-2.05
21974	TC1100997	ENSMUSG00000020818	chr11:116720614-116720638	chr11:116719896-116720638	'Mfsd11	+	E8-E11	E10		E4var_alt	3 Prime	0.64	58.59	62.42	73.89	91.35	86.93	100	-27.79	-2.05
32500	TC1900669	ENSMUSG00000041488	chr19:11864541-11864583	chr19:11864122-11866236	'Stx3	-	E3-E6	E4		E3alt	Cassette Exon	1.24	18.25	18.3	19.48	30.72	31.51	34.14	-13.44	-2.05
13869	TC0701813	ENSMUSG00000030554	chr7:74885416-74885479	chr7:74884062-74896690	'Synm	-	E3-E5	E4		E3alt	Promoter	2.92	52.79	45.47	55.49	100	94.48	99.14	-46.62	-2.04
29359	TC1700105	ENSMUSG00000023882	chr17:21564297-21564335	chr17:21560526-21564701	'Zfp54	+	E2-E4	E3		E1alt	Cassette Exon	0.75	50.09	50.04	53.38	74.22	75.83	75.9	-24.15	-2.04
1363	TC0101179	ENSMUSG00000025997	chr1:69732269-69732395	chr1:69730747-69733615	'Ikzf2	-	E1-E3	E2		E1alt	Promoter	0.99	20.03	23.91	25.1	41.67	35.92	38.6	-15.71	-2.03
11215	TC0600937	ENSMUSG00000029782	chr6:30432597-30432958	chr6:30431138-30437375	'Tmem209	-	E17-E20	E19		E14var_alt	Cassette Exon	0.65	59.07	56.28	53.3	75.05	74.17	77.1	-19.22	-2.03
30480	TC1700926	ENSMUSG00000002625	chr17:32472057-32472115	chr17:32471642-32472508	'Akap8l	-	E12-E14	E13		E10var_alt	Cassette Exon	2	64.2	58.34	69.03	100	97.71	100	-35.38	-2.03
9029	TC0500725	ENSMUSG00000005373	chr5:135597696-135597940	chr5:135597696-135597940	'Mlxipl	+	E4-E6	E5		E4var_alt	Retained Intron	4.08	8.2	9.07	7.83	46.53	44.35	47.41	-37.73	-2.02
14065	TC0702074	ENSMUSG00000066258	chr7:111454514-111454608	chr7:111452901-111455426	'Trim12	-	E5-E7	E6		E4var_alt	Cassette Exon	1.7	60.82	63.17	67.55	95.79	93.77	100	-32.67	-2.02
17889	TC0901520	ENSMUSG00000059547	chr9:109564553-109564670	chr9:109526148-109565890	'EG382109	-	E11-E20	E12		E1alt	Terminal	0.92	54.31	31.8	44.9	94.19	85.58	100	-49.58	-2.02
24330	TC1200964	ENSMUSG00000021182	chr12:102207555-102208232	chr12:102206605-102208602	'Ccdc88c	-	E8-E11	E10		E7alt	Terminal	2.32	18.03	15.37	14.68	31.16	33.91	32.36	-16.45	-2.02
1665	TC0101439	ENSMUSG00000026431	chr1:136768846-136768887	chr1:136762538-136769384		-	E13-E16	E14		E1alt	Terminal	1.81	67.23	67.91	68.55	96.7	93.03	100	-28.68	-2.01
13889	TC0701850	ENSMUSG00000030605	chr7:86288165-86288274	chr7:86287937-86290133	'Mfge8	-	E3-E5	E4		E4alt	Cassette Exon	1.72	44.06	43.62	44.91	60.14	62.64	61.77	-17.32	-2.01
16302	TC0900295	ENSMUSG00000032135	chr9:43943185-43943358	chr9:43942840-43944610	'Mcam	+	E1-E4	E2	duplicate	E1alt	Terminal	4.98	21.34	19.28	20.82	41.01	41.31	39.13	-20	-2.01
20261	TC1000947	ENSMUSG00000020107	chr10:59459197-59459362	chr10:59453656-59465704	'D10Ertd641e	-	E1-E4	E3		E2	Cassette Exon	0.78	29.34	30.8	30.02	42.59	42.67	43.73	-12.95	-2.01
20518	TC1001146	ENSMUSG00000050035			'Fhl4		E1-E3	E2		E1var_alt	3 Prime	1	33.53	31.21	28.22	100	96.21	74.57	-59.28	-2.01
2205	TC0200130	ENSMUSG00000036833	chr2:24842635-24842639	chr2:24839170-24842639	'Pnpla7	+	E9-E11	E10		E8var_alt	3 Prime	1.4	55.94	57.51	50.96	75.04	70.78	75.28	-18.9	-2
3157	TC0201017	ENSMUSG00000017679	chr2:163437587-163437670	chr2:163437587-163439471	'Ttpal	+	E7-E11	E8		E2var_alt	5 Prime	0.74	51.84	49.19	53.06	68.17	63.97	66.08	-14.71	-2
9353	TC0500972		chr5:23208904-23209167	chr5:23206275-23216184		-	E3-E7	E5		E3alt	Terminal	0.46	65.45	59.8	66.6	83.65	83.28	86.34	-20.48	-2
15442	TC0800832	ENSMUSG00000038515	chr8:13188511-13188560	chr8:13186980-13189623	'Grtp1	-	E4-E6	E5		E4alt	Cassette Exon	1.78	29.56	31.28	34.21	54.32	50.96	47.25	-19.16	-2
26485	TC1400901	ENSMUSG00000049295	chr14:52634182-52634257	chr14:52629734-52634623	'Zfp219	-	E4-E7	E5		E1alt	Promoter	1.23	65.16	60.51	58.74	75.95	75.55	73.64	-13.58	-2
26741	TC1401193	ENSMUSG00000033004	chr14:103537938-103537946	chr14:103535857-103537946	'Mycbp2	-	E73-E75	E74		E70alt	5 Prime	0.63	52.76	52.32	45.14	97.81	100	93.91	-47.17	-2
13281	TC0701235	ENSMUSG00000060860	chr7:4762212-4762214	chr7:4762212-4763011	'Ube2s	-	E2-E4	E3		E2var_alt	3 Prime	0.53	51.79	58.88	53.29	71.81	75.05	69.17	-17.36	-1.99
14742	TC0800234	ENSMUSG00000031626	chr8:46855901-46855944	chr8:46855250-46857888	'Sorbs2	+	E22-E24	E23		E7alt	Cassette Exon	2.48	44.31	42	41.62	62.38	57.08	55.98	-15.83	-1.98
23849	TC1200417	ENSMUSG00000064215	chr12:104675887-104675915	chr12:104673784-104677611	'Ifi27l1	+	E2-E12	E10		E3alt	Cassette Exon	2.31	66	64.19	61.8	96.43	100	88.14	-30.86	-1.98
32109	TC1900361	ENSMUSG00000025157	chr19:42012514-42012602	chr19:42012341-42012854	'Zdhhc16	+	E4-E7	E5		E3var_alt	Cassette Exon	0.7	64.2	69.03	64.19	81.32	80.85	79.99	-14.91	-1.98
19493	TC1000199	ENSMUSG00000019848	chr10:45036238-45036289	chr10:45035086-45036289	'Popdc3	+	E2-E4	E3		E3var_alt	3 Prime	0.37	55.57	60.84	68.11	84.63	81.4	85.48	-22.33	-1.97
31389	TC1800388	ENSMUSG00000024571	chr18:80408153-80408226	chr18:80406870-80415443	'AC131065.16	+	E6-E11	E8		E3var_alt	Terminal	0.65	73.96	69.18	78.34	100	98.6	97.36	-24.82	-1.97
7363	TC0401111	ENSMUSG00000028345	chr4:48481154-48481626	chr4:48480777-48481626	'Tex10	-	E3-E5	E4		E3alt	5 Prime	0.63	76.36	76.98	76.75	90.48	90.84	90	-13.74	-1.96
16663	TC0900563		chr9:81525966-81526087	chr9:81525887-81530442		+	E1-E3	E2		E1alt	Promoter	5.48	86.94	80.96	78.83	98.24	98.31	96.78	-15.53	-1.96
2775	TC0200706	ENSMUSG00000033943	chr2:119723042-119723082	chr2:119698328-119728342	'Mga	+	E1-E4	E3	duplicate	E1alt	Promoter	1.06	62.09	61.96	55.08	86.16	76.27	77.9	-20.4	-1.95
14142	TC0702187	ENSMUSG00000005611	chr7:118073077-118073092	chr7:118073077-118089347	'Mrvi1	-	E4-E6	E5		E3var	3 Prime	3.08	54.93	72.31	58.19	91.25	100	96.22	-34.02	-1.95
17243	TC0900945	ENSMUSG00000032198	chr9:21633919-21634022	chr9:21630320-21634658	'Dock6	-	E35-E37	E36		E4alt	Cassette Exon	2.18	52.54	60.84	55.57	87.9	100	72.21	-30.39	-1.95
4584	TC0202276	ENSMUSG00000038932	chr2:180373353-180373355	chr2:180373353-180375006	'Tcfl5	-	E3-E5	E4		E3var_alt	3 Prime	0.42	57.75	37.59	38.83	72.14	68.33	66.92	-24.4	-1.94
9060	TC0500746	ENSMUSG00000005474	chr5:137169505-137169594	chr5:137169289-137170105	'Mylc2pl	+	E1-E3	E2		E1alt	Promoter	1.2	42.61	44.01	33.12	62.47	73.15	64.83	-26.9	-1.94
11312	TC0601045	ENSMUSG00000029814	chr6:49084847-49084897	chr6:49084758-49118469	'Igf2bp3	-	E5-E8	E7		E5alt	Cassette Exon	0.74	44.93	51.17	48.14	71.64	76.42	74.21	-26.01	-1.94
22367	TC1101341	ENSMUSG00000020400	chr11:54754214-54754384	chr11:54753238-54776335	'Tnip1	-	E1-E5	E4		E2alt	Cassette Exon	0.89	46.81	50.11	47.31	63.33	59.75	60.29	-13.05	-1.94
30064	TC1700598	ENSMUSG00000071042	chr17:75864954-75865000	chr17:75835509-75891098	'Rasgrp3	+	E1-E4	E2		E1alt	Promoter	0.62	51.36	67.39	58.23	93.33	93.11	90.93	-33.47	-1.94
5750	TC0301070	ENSMUSG00000027932	chr3:90191559-90191682	chr3:90191398-90192250	'Slc27a3	-	E5-E7	E6		E4var_alt	Terminal	0.87	24.45	22.81	23.94	38.62	40.59	43.88	-17.3	-1.93
4220	TC0201950	ENSMUSG00000027376	chr2:127354513-127354554	chr2:127354513-127354868	'Prom2	-	E24-E26	E25		E21var	3 Prime	1.24	65.29	68.91	67.63	86.07	86.53	85.65	-18.8	-1.92
5990	TC0301322	ENSMUSG00000028132	chr3:120955604-120955781	chr3:120938683-120965618	'Tmem56	-	E4-E7	E5		E1alt	Promoter	1.8	34.33	31.95	38.45	53.02	59.35	53.31	-20.31	-1.92
13442	TC0701463	ENSMUSG00000060376	chr7:26434248-26434297	chr7:26426846-26443652	'Bckdha	-	E1-E3	E2		E1alt	Cassette Exon	2.33	32.59	35.19	34.88	57.76	57.65	49.73	-20.82	-1.92
23410	TC1200090	ENSMUSG00000056324	chr12:24757673-24757886	chr12:24747652-24759222		-	E3-E5	E4		E3alt	Terminal	1.07	54.52	43.95	66.67	94.39	97.75	100	-42.34	-1.92
23845	TC1200417	ENSMUSG00000064215	chr12:104675601-104675660	chr12:104674893-104675660	'Ifi27l1	+	E3-E6	E5		E3var_alt	3 Prime	2.31	66.93	69.99	73.02	95.63	100	94.52	-26.74	-1.92
24577	TC1300168	ENSMUSG00000038732	chr13:30311506-30311560	chr13:30294290-30314243	'Mboat1	+	E4-E6	E5		E5alt	Cassette Exon	0.3	70.28	73.82	77.43	95.05	98.08	96.96	-22.85	-1.92
26322	TC1400726	ENSMUSG00000063142	chr14:24155263-24155342	chr14:24150193-24156167	'Kcnma1	-	E28-E30	E29		E25alt	Cassette Exon	8.99	6.67	3.45	4.85	32.12	27.68	30.95	-25.26	-1.92
26830	TC1500018	ENSMUSG00000022148	chr15:6569751-6570608	chr15:6569751-6580072	'Fyb	+	E2-E4	E3		E2var_alt	Bleeding Terminal	3.52	63.91	68.27	62.88	88.76	88.72	79.84	-20.76	-1.92
27060	TC1500191	ENSMUSG00000005124	chr15:66738051-66738242	chr15:66738051-66744391	'Wisp1	+	E2-E4	E3		E2var_alt	5 Prime	0.12	52.2	56.31	58.85	75.77	76.32	76.48	-20.4	-1.92
4183	TC0201928	ENSMUSG00000027201	chr2:124924534-124924583	chr2:124924255-124926055	'Myef2	-	E10-E13	E12		E9alt	Cassette Exon	0.63	71.05	69.9	72.29	86.99	85.7	88.67	-16.04	-1.91
8840	TC0500552	ENSMUSG00000042010	chr5:114649789-114650095	chr5:114648350-114650249	'Acacb	+	E14-E16	E15		E12alt	Promoter	9.94	49.24	48.73	34.09	86.72	76.91	68.26	-33.28	-1.91
13065	TC0701065	ENSMUSG00000030852	chr7:137875046-137875080	chr7:137873343-137877020	'Tacc2	+	E11-E13	E12		E5alt	Cassette Exon	3.17	4.69	2.73	3.39	14.13	17.13	16.69	-12.38	-1.91
32228	TC1900453	ENSMUSG00000024985	chr19:56000468-56000539	chr19:55998435-56001174	'Tcf7l2	+	E23-E28	E27		E8alt	Cassette Exon	0.82	72.03	70.28	65.8	93.22	99.26	100	-28.12	-1.91
8461	TC0500260	ENSMUSG00000029108	chr5:58119354-58120683	chr5:58113518-58304395	'Pcdh7	+	E1-E3	E2		E1alt	Terminal	2.67	55	55.16	62.07	97.02	97.84	100	-40.87	-1.9
9445	TC0501057	ENSMUSG00000004642	chr5:33988660-33988718	chr5:33988287-33992392	'Slbp	-	E3-E5	E4		E4alt	Cassette Exon	0.74	60.91	67.92	72.69	93.41	95.66	100	-29.18	-1.9
19653	TC1000317	ENSMUSG00000033427	chr10:74872792-74872966	chr10:74869905-74875512	'Upb1	+	E1-E3	E2		E1alt	Promoter	1.72	61.08	57.92	66.23	83.06	83.32	81.51	-20.89	-1.9
20448	TC1001081	ENSMUSG00000035673	chr10:79563818-79563932	chr10:79549178-79565355	'Sbno2	-	E2-E4	E3		E1alt	Promoter	0.63	36.52	31.95	34.28	49.32	51.65	52.27	-16.83	-1.9
22078	TC1101085	ENSMUSG00000020432	chr11:3831729-3831807	chr11:3831591-3831979	'Tcn2	-	E2-E5	E4		E1var_alt	Promoter	0.8	27.9	26.66	25.24	39.43	45.34	44.57	-16.51	-1.9
4701	TC0300097	ENSMUSG00000027680	chr3:33967084-33967174	chr3:33963242-33967839	'Fxr1	+	E15-E19	E18		E16alt	Cassette Exon	0.76	16.86	15.66	16.56	24.98	27.03	25.2	-9.37	-1.89
28869	TC1600618	ENSMUSG00000033809	chr16:20609061-20609159	chr16:20608963-20610616	'Alg3	-	E1-E3	E2		E2alt	Cassette Exon	0.54	74.8	70.16	72.94	85.9	83.83	85.81	-12.55	-1.89
29897	TC1700474	ENSMUSG00000023984	chr17:47816668-47816818	chr17:47816668-47817631	'Usp49	+	E13-E15	E14		E7var_alt	5 Prime	0.92	53.53	76.1	64.99	96.36	93.25	100	-31.66	-1.89
2754	TC0200680		chr2:118489801-118490049	chr2:118489760-118490519		+	E1-E3	E2		E1alt	Promoter	1.6	52.39	44.04	44.97	71.01	72.12	67.71	-23.15	-1.88
23563	TC1200198	ENSMUSG00000021000	chr12:60245687-60245757	chr12:60238774-60247834	'Ctage5	+	E7-E10	E8		E5	Cassette Exon	0.88	54.3	51.65	54.42	64.22	67.16	63.59	-11.53	-1.88
29634	TC1700283	ENSMUSG00000024299	chr17:33667235-33667921	chr17:33667235-33668525	'Adamts10	+	E6-E8	E7		E3var_alt	Bleeding Terminal	2.19	36.81	39.29	39.74	54.18	55.18	48.6	-14.04	-1.88
6364	TC0400251	ENSMUSG00000057280	chr4:58360681-58360731	chr4:58357191-58366816	'Musk	+	E9-E12	E11		E7alt	Cassette Exon	0.45	37.08	42.65	47.99	82.97	73.79	75.07	-34.71	-1.87
19143	TC0X01306	ENSMUSG00000031429	chrX:137486687-137486765	chrX:137483849-137486765	'Psmd10	-	E4-E6	E5		E4var	5 Prime	0.59	40.48	41.46	40.55	59.9	57.43	59.98	-18.27	-1.87
24567	TC1300151	ENSMUSG00000057170	chr13:27186722-27186724	chr13:27186153-27186724	'Prl3d1	+	E1-E3	E2		E2var	3 Prime	1.5	3.33	26.19	13.49	100	65.71	78.41	-67.04	-1.87
9757	TC0501365	ENSMUSG00000029298			'BC057170		E40-E57	E52	duplicate	E1alt	Promoter	2.19	73.53	69.49	69.71	88.37	86.95	88.02	-16.87	-1.86
22076	TC1101085	ENSMUSG00000020432	chr11:3831588-3831590	chr11:3831588-3831728	'Tcn2	-	E4-E6	E5		E1var_alt	3 Prime	0.8	59.39	52	49.91	82.72	82.32	100	-34.58	-1.86
26041	TC1400418	ENSMUSG00000021990	chr14:61325887-61325916	chr14:61311386-61328262	'Spata13	+	E4-E10	E9		E1var_alt	Promoter	2.36	52.28	43.21	51.94	73.15	85.73	100	-37.15	-1.86
26546	TC1400963	ENSMUSG00000002319	chr14:56246178-56246281	chr14:56245061-56246372	'Ipo4	-	E30-E32	E31		E26alt	Cassette Exon	0.51	73.47	75.25	68.01	86.16	85.43	84.28	-13.05	-1.86
14413	TC0702444	ENSMUSG00000019082	chr7:148620431-148620493	chr7:148620229-148621187	'Slc25a22	-	E2-E4	E3		E1alt	Promoter	1.35	43	52.97	45.05	68.37	68.79	67.79	-21.31	-1.85
23611	TC1200247	ENSMUSG00000021090	chr12:73564821-73564823	chr12:73564489-73564823	'Lrrc9	+	E12-E14	E13		E12var	3 Prime	1.27	34.29	44.43	31.44	79.18	94.41	90.7	-51.38	-1.85
24393	TC1201010	ENSMUSG00000056770	chr12:109398444-109398591	chr12:109396559-109401183	'Setd3	-	E3-E5	E4		E4alt	Cassette Exon	1.35	61.59	60.08	59.97	78.3	77.49	77.8	-17.32	-1.85
3380	TC0201193	ENSMUSG00000026650	chr2:3330634-3330778	chr2:3329284-3336192	'Meig1	-	E3-E5	E4		E1alt	Promoter	1.77	17.43	20.2	14.08	44.84	39.83	28.63	-20.53	-1.84
28380	TC1600161	ENSMUSG00000022885	chr16:23226095-23226252	chr16:23225303-23257032	'St6gal1	+	E1-E3	E2		E1alt	Promoter	3.92	47.37	41.93	47.92	63	65.92	62.98	-18.23	-1.84
24929	TC1300550	ENSMUSG00000021699	chr13:110693699-110693785	chr13:110693699-110693785	'Pde4d	+	E15-E17	E16		E5var_alt	Retained Intron	1.86	78.61	65.41	62.95	95.68	93.23	100	-27.32	-1.83
20634	TC1001269	ENSMUSG00000020137	chr10:114813409-114813603	chr10:114810003-114821261	'Thap2	-	E1-E4	E3		E2var_alt	Cassette Exon	1.2	59.41	66.77	65.93	91.99	92.88	100	-30.92	-1.82
14643	TC0800147	ENSMUSG00000031543	chr8:24168787-24169142	chr8:24085734-24175424	'Ank1	+	E1-E5	E4		E1var_alt	Promoter	1.49	48.98	57.98	56.09	99.88	94.76	100	-43.87	-1.81
27457	TC1500513	ENSMUSG00000022488	chr15:103302055-103302063	chr15:103302055-103303199	'Nckap1l	+	E11-E13	E12		E11var_alt	5 Prime	2.37	8.66	11.15	6.8	29.69	26.11	21.6	-16.93	-1.81
27791	TC1500796	ENSMUSG00000033707	chr15:76554024-76554085	chr15:76553650-76554085	'Lrrc24	-	E1-E3	E2		E1alt	5 Prime	2.05	57.84	44.98	53.89	97.92	83.22	100	-41.47	-1.81
14277	TC0702304	ENSMUSG00000030677	chr7:134177542-134177546	chr7:134177542-134177638	'Kif22	-	E4-E7	E6		E1var_alt	3 Prime	0.58	51.24	45.03	51.49	61.73	65.45	68.75	-16.06	-1.8
16685	TC0900579	ENSMUSG00000034973	chr9:86399992-86400012	chr9:86399922-86400012	'Dopey1	+	E15-E17	E16		E9var_alt	3 Prime	1.5	53.55	60.51	67.1	90.22	100	99.68	-36.25	-1.8
28334	TC1600128	ENSMUSG00000022842	chr16:20630426-20630511	chr16:20630121-20630854	'Ece2	+	E5-E7	E6	duplicate	E3alt	Cassette Exon	0.88	17.93	19.22	20.34	34.65	32.18	32.74	-14.03	-1.8
28746	TC1600496	ENSMUSG00000022515	chr16:4958062-4958259	chr16:4957856-4960490	'Anks3	-	E2-E4	E3		E2alt	Cassette Exon	1.07	46.42	48.65	44.22	65.69	65.28	61.9	-17.86	-1.8
32045	TC1900308	ENSMUSG00000024795	chr19:35008905-35008940	chr19:35006230-35009316	'Kif20b	+	E6-E8	E7		E7	Terminal	0.31	2.06	40.86	13.65	100	83.85	64.49	-63.92	-1.8
6981	TC0400728	ENSMUSG00000028759	chr4:137777442-137777633	chr4:137772656-137778004	'Hp1bp3	+	E1-E6	E4		E3var_alt	Cassette Exon	0.86	34.04	32.06	31.76	43.07	46.03	45.19	-12.14	-1.79
9544	TC0501169	ENSMUSG00000070780	chr5:66472179-66472241	chr5:66437453-66488946	'Rbm47	-	E7-E9	E8		E2alt	Promoter	2.56	52.3	44.62	51.79	86.42	97.25	100	-44.98	-1.79
16702	TC0900593	ENSMUSG00000032356	chr9:89806287-89806430	chr9:89805112-89818899	'Rasgrf1	+	E1-E4	E2		E2alt	Cassette Exon	1.22	52.94	49.76	51.32	82.54	77.26	75.21	-27	-1.79
30507	TC1700945	ENSMUSG00000059208	chr17:33852889-33853007	chr17:33846918-33855491	'Hnrnpm	-	E1-E3	E2		E2alt	Cassette Exon	1.49	50.63	49.23	48.49	72.69	71.11	69.9	-21.78	-1.79
7942	TC0401697	ENSMUSG00000040606	chr4:141702934-141702938	chr4:141699260-141702938	'9030409G11Rik	-	E8-E10	E9		E6	5 Prime	0.46	61.62	60.16	57.97	78.92	75.54	75.6	-16.77	-1.78
11772	TC0601524		chr6:129163400-129166320	chr6:129160222-129166320		-	E5-E7	E6		E2var_alt	Bleeding Terminal	0.98	55.74	49.9	39.99	68.3	70.29	64.47	-19.14	-1.78
15552	TC0800963	ENSMUSG00000039431	chr8:41641800-41641886	chr8:41641271-41643510	'Mtmr7	-	E11-E13	E12		E12alt	Cassette Exon	1.21	29.57	34.49	35.32	66.47	58.91	63.3	-29.76	-1.78
18631	TC0X00695	ENSMUSG00000047757	chrX:161433355-161433703	chrX:161433355-161433911	'Fancb	+	E7-E10	E8		E7alt	Bleeding Terminal	0.71	78.86	80.78	70.05	94.07	90.51	96.92	-17.27	-1.78
22303	TC1101289	ENSMUSG00000040283	chr11:48989257-48989558	chr11:48989199-48992217	'Btnl9	-	E4-E6	E5		E4alt	Cassette Exon	3.52	34.78	41.87	40.35	67.76	62.22	54.07	-22.35	-1.78
26092	TC1400465	ENSMUSG00000057913	chr14:67404287-67404408	chr14:67403491-67410883	'AC154693.2	+	E1-E3	E2		E2alt	Terminal	1.93	72.97	74.53	75.48	88.93	91.07	85.04	-14.02	-1.78
27568	TC1500620	ENSMUSG00000051359	chr15:37549525-37550379	chr15:37514261-37590787	'Ncald	-	E3-E5	E4		E2alt	Terminal	4.08	82.21	82.09	81.88	98.21	98.57	95.62	-15.41	-1.78
30709	TC1701137	ENSMUSG00000032717	chr17:47957764-47957843	chr17:47957666-47957858	'Mdfi	-	E9-E12	E11		E2alt	Cassette Exon	0.98	61	59.71	62.1	73.69	73.17	72.67	-12.24	-1.78
6263	TC0400139	ENSMUSG00000066202	chr4:42668796-42668889	chr4:42667835-42669031	'BX548253.31-1	+	E9-E11	E10		E2alt	Promoter	1.91	61.59	70.16	69.75	100	97.31	99.8	-31.87	-1.77
8585	TC0500339	ENSMUSG00000037605	chr5:82221404-82221437	chr5:82221404-82223289	'Lphn3	+	E31-E33	E32		E26var_alt	5 Prime	0.56	14.43	31.08	0	54.42	40.35	47.05	-32.1	-1.77
22270	TC1101250	ENSMUSG00000020330	chr11:40538420-40538422	chr11:40538420-40541929	'Hmmr	-	E3-E5	E4		E3var_alt	3 Prime	0.18	58.01	64.57	75.14	87.52	84.77	84.65	-19.74	-1.77
28309	TC1600113	ENSMUSG00000005262	chr16:18815030-18815055	chr16:18815030-18815422	'Ufd1l	+	E2-E4	E3		E2var	5 Prime	1.03	60.65	65.02	62.55	75.93	77.92	81.19	-15.61	-1.77
14220	TC0702260	ENSMUSG00000030766	chr7:130437987-130438219	chr7:130435720-130439924	'Arhgap17	-	E16-E18	E17		E17alt	Cassette Exon	1.29	62.69	56.5	56.62	73.36	72.34	71.71	-13.86	-1.76
20711	TC1001337	ENSMUSG00000025403	chr10:126957395-126957473	chr10:126957228-126957974	'Shmt2	-	E3-E7	E6		E2alt	Cassette Exon	0.31	57.91	58.47	66.8	96.63	100	99.32	-37.59	-1.76
26666	TC1401104	ENSMUSG00000022099	chr14:71026547-71026675	chr14:71018216-71029824	'Epb4.9	-	E2-E7	E5		E2var_alt	Cassette Exon	2.72	40.75	39.12	39.86	100	98.06	80.97	-53.1	-1.76
28011	TC1500977	ENSMUSG00000023169	chr15:96472560-96472644	chr15:96454601-96472922	'Slc38a1	-	E1-E4	E2		E1alt	Promoter	0.96	16.31	13.6	12.52	31.07	25.52	25.61	-13.26	-1.76
9444	TC0501057	ENSMUSG00000004642	chr5:33982714-33983577	chr5:33977825-33984550	'Slbp	-	E7-E9	E8		E8var_alt	Terminal	0.74	46.57	48.49	51.03	71.11	71.67	79.25	-25.31	-1.75
11757	TC0601503	ENSMUSG00000030352	chr6:127984264-127984610	chr6:127984264-128028045	'Tspan9	-	E4-E6	E5		E2var_alt	Bleeding Promoter	0.9	45.25	50.66	46.17	72.22	70.24	63.68	-21.35	-1.75
15506	TC0800899	ENSMUSG00000065954			'Tacc1		E2-E12	E5	duplicate	E2var_alt	Promoter	1.52	34.87	32.88	39.98	52.3	52.92	53.12	-16.87	-1.75
268	TC0100228	ENSMUSG00000049439	chr1:60409754-60409919	chr1:60409015-60411358	'Cyp20a1	+	E2-E4	E3		E3alt	Cassette Exon	0.55	75.22	73.86	74.42	88.88	90.76	89.27	-15.14	-1.74
12185	TC0700250	ENSMUSG00000005442			'Cic		E6-E8	E7		E3alt	Promoter	0.73	50.78	51.65	52.58	68.09	71.36	68.46	-17.63	-1.74
13068	TC0701065	ENSMUSG00000030852	chr7:137887059-137887198	chr7:137885816-137894704	'Tacc2	+	E19-E22	E20		E11	Cassette Exon	3.17	28.84	25.13	25.36	41.65	47.56	41.22	-17.03	-1.74
23788	TC1200362	ENSMUSG00000066392	chr12:90756351-90756376	chr12:90751557-90771335	'Nrxn3	+	E19-E21	E20		E13alt	Cassette Exon	1.1	26.25	36.85	31.33	57.45	54.3	52.09	-23.13	-1.74
25075	TC1300761	ENSMUSG00000038408	chr13:31674307-31674333	chr13:31672023-31674333	'1700018A04Rik	-	E4-E6	E5		E3alt	5 Prime	0.9	55.98	56.23	65.41	85.17	89.55	92.9	-30	-1.74
3012	TC0200902	ENSMUSG00000032680	chr2:152259770-152259772	chr2:152254761-152259772	'6820408C15Rik	+	E4-E6	E5		E4var_alt	3 Prime	1.19	47.33	48.27	50.33	66.13	66.45	65.55	-17.4	-1.73
6161	TC0400014	ENSMUSG00000045383	chr4:8618513-8618581	chr4:8617923-8678471		+	E1-E3	E2		E1alt	Promoter	1.64	32.7	44.81	39.67	65.38	65.35	49.54	-21.03	-1.73
18943	TC0X01048	ENSMUSG00000031388	chrX:71152216-71152227	chrX:71152216-71156502	'Ard1a	-	E12-E14	E13		E2var_alt	3 Prime	1.6	47.06	46.94	42.58	58.27	69.74	62.88	-18.11	-1.73
20053	TC1000702	ENSMUSG00000025354	chr10:128242771-128242782	chr10:128242771-128243224	'Dnajc14	+	E2-E4	E3		E1var_alt	5 Prime	0.82	69.98	70.37	73.38	84.51	87.13	84.9	-14.27	-1.73
30983	TC1800011	ENSMUSG00000024236	chr18:5060514-5060608	chr18:5059368-5062160	'Svil	+	E17-E19	E18		E9alt	Cassette Exon	2.67	62.91	56.88	66.26	96.21	94.66	100	-34.94	-1.73
3845	TC0201529	ENSMUSG00000041975	chr2:70818435-70818483	chr2:70814195-70819912	'Mettl8	-	E6-E9	E7		E5	Cassette Exon	0.76	77.98	58.62	61.53	100	90.35	88.76	-26.99	-1.72
6353	TC0400250	ENSMUSG00000038729	chr4:57702396-57702416	chr4:57701403-57705025	'Palm2	+	E5-E7	E6		E1alt	Terminal	0.65	81.25	70.03	82.55	91.77	88.61	91.09	-12.55	-1.72
24614	TC1300217	ENSMUSG00000021360	chr13:41013004-41013902	chr13:40983655-41048945	'Gcnt2	+	E4-E6	E5		E1alt	Promoter	1.37	69.34	66.25	66.2	88.31	94.27	100	-26.93	-1.72
26560	TC1400980	ENSMUSG00000061068	chr14:56646284-56646537	chr14:56645877-56679333	'Mcpt3	-	E4-E11	E10		E5var_alt	Promoter	2.41	25.64	35.86	21.14	60.38	60.26	53.68	-30.56	-1.72
27313	TC1500402	ENSMUSG00000036167	chr15:93282549-93282604	chr15:93272144-93285882	'Pphln1	+	E7-E9	E8		E5alt	Cassette Exon	0.7	75.08	76.57	78.32	100	94.77	95.84	-20.22	-1.72
5773	TC0301128	ENSMUSG00000019338	chr3:94817756-94817850	chr3:94816399-94819242	'Zfp687	-	E1-E4	E3		E1alt	Cassette Exon	1.02	23.12	20.65	23.79	39.09	35.85	37.79	-15.05	-1.71
23034	TC1101991	ENSMUSG00000020717	chr11:106533057-106533112	chr11:106516477-106540863	'Pecam1	-	E15-E19	E16		E15var_alt	Cassette Exon	6.12	53.1	51.87	59.46	88.87	100	84.39	-36.28	-1.71
23358	TC1200027	ENSMUSG00000020592	chr12:8797192-8797323	chr12:8796295-8797323	'Sdc1	+	E2-E4	E3		E3var	3 Prime	0.32	44.24	46.07	46.01	63.3	64.03	67.14	-19.39	-1.71
24162	TC1200797	ENSMUSG00000049882	chr12:70683508-70683518	chr12:70683333-70683518	'Gm71	-	E3-E5	E4		E1var_alt	5 Prime	0.86	34.85	32.29	39.31	53.24	58.03	51.95	-18.93	-1.71
24514	TC1300042	ENSMUSG00000039242	chr13:14067706-14067901	chr13:14063135-14072868	'B3galnt2	+	E4-E6	E5		E4alt	Cassette Exon	1.71	67.24	73.84	74.51	81.35	85.48	86.31	-12.52	-1.71
9896	TC0501509	ENSMUSG00000029603	chr5:121155752-121155894	chr5:121145122-121160064	'Dtx1	-	E2-E4	E3		E2alt	Promoter	1.77	31.07	25.58	29.55	52.18	48.26	42.22	-18.82	-1.7
18411	TC0X00484	ENSMUSG00000025592	chrX:110944698-110947865	chrX:110933624-110949008	'Dach2	+	E19-E21	E20		E13alt	Terminal	0.86	29.6	35.62	52.91	84.88	92.57	100	-53.11	-1.7
7115	TC0400861	ENSMUSG00000028948	chr4:151420058-151420144	chr4:151419940-151420656	'Nol9	+	E4-E6	E5		E5	Cassette Exon	0.55	59.74	56.66	56.28	70.35	74.76	76.84	-16.43	-1.69
11217	TC0600937	ENSMUSG00000029782	chr6:30456787-30456917	chr6:30455975-30458454	'Tmem209	-	E5-E8	E7		E3alt	Cassette Exon	0.65	82.14	81.48	85.54	96.03	95.87	96.05	-12.93	-1.69
19319	TC1000008	ENSMUSG00000019769	chr10:4978056-4978237	chr10:4942701-4978237	'Syne1	+	E17-E19	E18		E1var_alt	Bleeding Promoter	2.85	37.82	44.83	40.63	86.32	100	86.65	-49.9	-1.69
27926	TC1500914	ENSMUSG00000016624	chr15:84685422-84685529	chr15:84685235-84686095	'Phf21b	-	E1-E3	E2		E2alt	Promoter	1.32	50.37	64.13	57.64	70.66	77.01	77.21	-17.58	-1.69
28096	TC1501048	ENSMUSG00000037280	chr15:100550839-100550908	chr15:100550667-100559734	'Galnt6	-	E2-E4	E3		E1alt	Promoter	1.54	62.82	63.94	68.6	86.99	88.63	86.29	-22.19	-1.69
29823	TC1700431	ENSMUSG00000056492	chr17:43576626-43576744	chr17:43574636-43576900	'Gpr116	+	E4-E6	E5		E5alt	Cassette Exon	4.3	61.54	69.47	68.96	83.02	84.48	88.07	-18.53	-1.69
31795	TC1900051		chr19:5415009-5415012	chr19:5407084-5415012		+	E1-E3	E2		E1var_alt	3 Prime	2.24	77.09	74.72	91.45	90.95	93.41	94.39	-11.83	-1.69
2291	TC0200205	ENSMUSG00000069020	chr2:29697983-29697985	chr2:29697004-29697985	'Urm1	+	E5-E7	E6		E2var_alt	3 Prime	0.88	63.17	66.16	72.18	85.52	87.98	85.22	-19.07	-1.68
4324	TC0202062	ENSMUSG00000032869	chr2:151559959-151560040	chr2:151555413-151561210	'Psmf1	-	E3-E6	E4		E3var_alt	Cassette Exon	0.81	84.73	82.15	83.36	92.93	93.69	93.63	-10.01	-1.68
10186	TC0501744	ENSMUSG00000029648	chr5:148449648-148450801	chr5:148446100-148450801	'Flt1	-	E14-E16	E15		E12alt	Bleeding Terminal	3.98	81.3	68.02	65.36	98.14	93.36	100	-25.6	-1.68
21554	TC1100648	ENSMUSG00000020532	chr11:84103791-84103813	chr11:84094013-84106393	'Acaca	+	E32-E34	E33		E29	Terminal	4.85	55.06	57	54.49	74.7	69.25	75.06	-17.49	-1.68
24133	TC1200740	ENSMUSG00000005656			'Snx6		E4-E6	E5		E4alt	Cassette Exon	0.6	55.27	57.4	61.21	73.57	74.51	76.87	-17.02	-1.68
5473	TC0300783	ENSMUSG00000027699	chr3:27047718-27047809	chr3:27045805-27047915	'Ect2	-	E6-E9	E7		E3var_alt	Cassette Exon	0.09	65.3	41.53	39.22	72.58	79.02	80.15	-28.57	-1.67
14266	TC0702298	ENSMUSG00000046378	chr7:134091962-134092153	chr7:134091962-134093072	'Asphd1	-	E2-E8	E7		E2var_alt	3 Prime	1.35	21.08	22.74	22.73	36.11	37.88	39.77	-15.74	-1.67
20524	TC1001156	ENSMUSG00000059602	chr10:85954500-85954642	chr10:85930181-85961535	'Syn3	-	E1-E3	E2		E1var_alt	Promoter	3.19	63.62	65.22	64.74	89.29	92.29	80.58	-22.86	-1.67
21664	TC1100735	ENSMUSG00000057522	chr11:95275448-95275455	chr11:95275446-95275646	'Spop	+	E1-E3	E2		E1var_alt	Promoter	1.14	36.77	46.21	48.41	65.74	70.19	62.11	-22.22	-1.67
25384	TC1301018	ENSMUSG00000021572	chr13:74189035-74189069	chr13:74189035-74190329	'Cep72	-	E5-E7	E6		E5var	3 Prime	0.72	34.13	28.39	36.06	53.24	46.73	51.16	-17.52	-1.67
12033	TC0700084	ENSMUSG00000030384	chr7:13030578-13030605	chr7:13029841-13030700		+	E2-E4	E3		E1alt	Promoter	1.45	26.04	0	13.54	100	89.58	86.11	-78.7	-1.66
14736	TC0800234	ENSMUSG00000031626	chr8:46826842-46826933	chr8:46821557-46830774	'Sorbs2	+	E10-E14	E12		E3var_alt	Cassette Exon	2.48	67.77	61.43	66.72	92.35	96.44	100	-30.95	-1.66
17491	TC0901191	ENSMUSG00000032311	chr9:55128698-55128790	chr9:55090015-55130348	'Nrg4	-	E3-E9	E4		E2alt	Terminal	11.67	21.92	16.89	26.71	100	75.76	45.23	-51.82	-1.66
2397	TC0200251	ENSMUSG00000026817	chr2:32485042-32485136	chr2:32484009-32485369	'Ak1	+	E3-E5	E4		E2alt	Promoter	0.41	29.1	31.19	29.94	42.62	44.77	41.77	-12.98	-1.65
5082	TC0300411	ENSMUSG00000038642	chr3:95333357-95333359	chr3:95330848-95333359	'Ctss	+	E1-E3	E2		E1var_alt	3 Prime	2.16	43.12	58.28	51.19	75.16	74.81	71.47	-22.94	-1.65
6885	TC0400694	ENSMUSG00000037266	chr4:134481693-134481736	chr4:134481348-134482650	'D4Wsu53e	+	E3-E6	E4		E4	Cassette Exon	1.67	13.17	9.35	11.72	25.72	22.66	20.54	-11.56	-1.65
18603	TC0X00676	ENSMUSG00000031298	chrX:156901261-156901301	chrX:156899314-156903510	'Gpr64	+	E8-E10	E9		E7alt	Cassette Exon	0.5	71.22	67.53	61.94	100	93.38	83.99	-25.56	-1.65
22813	TC1101794	ENSMUSG00000038615	chr11:96685260-96685328	chr11:96683634-96685390	'Nfe2l1	-	E8-E12	E9		E1alt	Promoter	0.86	42.9	21.74	37.03	79.5	74.01	79.32	-43.72	-1.65
23637	TC1200271	ENSMUSG00000052221	chr12:77537265-77538583	chr12:77537265-77538583	'AC124453.3-1	+	E9-E11	E10		E7var_alt	Retained Intron	1.96	15.95	18.29	19.78	33.73	34.45	32.33	-15.49	-1.65
26885	TC1500067	ENSMUSG00000022272	chr15:25705869-25705900	chr15:25705869-25706047	'Myo10	+	E24-E26	E25		E18alt	Bleeding Terminal	0.3	35.48	22.32	37.22	58.52	59.95	72.7	-32.05	-1.65
31012	TC1800051	ENSMUSG00000024410	chr18:12327743-12327818	chr18:12327412-12330058	'3110002H16Rik	+	E1-E3	E2		E2alt	Cassette Exon	0.91	42.05	52.08	45.93	65.24	63.71	71.03	-19.98	-1.65
32186	TC1900440	ENSMUSG00000025026	chr19:53277905-53277965	chr19:53215205-53291291	'Add3	+	E1-E5	E4		E1alt	Cassette Exon	1.69	22.19	20	24.83	35.02	34.93	33.78	-12.24	-1.65
4360	TC0202095	ENSMUSG00000027597	chr2:154893099-154893134	chr2:154893099-154894564	'Ahcy	-	E2-E4	E3		E2var_alt	3 Prime	0.44	59.01	62.75	56.18	75.04	73.63	75.03	-15.25	-1.64
8532	TC0500310	ENSMUSG00000029155	chr5:74050574-74050584	chr5:74050574-74058091	'Spata18	+	E5-E7	E6		E4var_alt	5 Prime	1.7	51.68	67.79	65.02	83.14	84.02	80.93	-21.2	-1.64
8871	TC0500579	ENSMUSG00000041638	chr5:116064871-116064873	chr5:116064610-116064873	'Gcn1l1	+	E59-E61	E60		E47var_alt	3 Prime	0.97	73.9	81.09	73.58	98.7	100	94.77	-21.63	-1.64
14115	TC0702171	ENSMUSG00000031024	chr7:116699726-116700975	chr7:116696626-116713521	'St5	-	E6-E8	E7		E4alt	Cassette Exon	1.1	60.56	60.65	64.31	91.4	93.74	100	-33.2	-1.64
14444	TC0702475	ENSMUSG00000037664	chr7:150645156-150645274	chr7:150645156-150645664	'Cdkn1c	-	E6-E8	E7		E2var_alt	Bleeding Promoter	2.18	40.58	34.3	41.87	100	86.75	53.05	-41.02	-1.64
28987	TC1600749	ENSMUSG00000022704	chr16:43869385-43869388	chr16:43869211-43871734	'Qtrtd1	-	E8-E10	E9		E4alt	Promoter	1.47	66.73	65.84	71.15	86.24	84.02	88.25	-18.26	-1.64
32843	TCUnr00117		chr1_random:109487-109627	chr1_random:97528-137473		-	E3-E5	E4		E3var_alt	Promoter	0.57	15.76	14.66	17.1	32.37	31.52	30.37	-15.58	-1.64
5446	TC0300736	ENSMUSG00000027508	chr3:9827437-9828173	chr3:9787321-9833211	'Pag1	-	E1-E3	E2		E1alt	Terminal	0.73	18.25	18.8	23.3	32.29	28.01	28.11	-9.36	-1.63
7429	TC0401197	ENSMUSG00000028373	chr4:65780092-65780246	chr4:65720272-65846158	'Astn2	-	E4-E6	E5		E5	Cassette Exon	3.17	49.16	49.96	48.31	66.49	63.57	63.45	-15.36	-1.63
15027	TC0800461	ENSMUSG00000003812	chr8:87433426-87433589	chr8:87433235-87433671	'Dnase2a	+	E3-E5	E4		E4alt	Cassette Exon	1.04	56.43	49.76	56.07	70.34	69.88	73.23	-17.06	-1.63
20536	TC1001170	ENSMUSG00000020061	chr10:88044753-88044793	chr10:88036275-88048405	'Mybpc1	-	E3-E5	E4		E3alt	Cassette Exon	0.27	45.64	48.2	40.65	73.69	63.31	56.51	-19.67	-1.63
23357	TC1200026	ENSMUSG00000020594	chr12:8751550-8751555	chr12:8751550-8753963	'Pum2	+	E23-E25	E24		E14var_alt	5 Prime	1.05	58.3	41.85	72.69	82.89	98.54	100	-36.2	-1.63
24846	TC1300446	ENSMUSG00000005583	chr13:83764966-83765102	chr13:83764904-83772658	'Mef2c	+	E10-E12	E11		E3alt	Cassette Exon	2.1	14.33	12.72	15.97	27.04	26.55	24.75	-11.77	-1.63
29893	TC1700474	ENSMUSG00000023984	chr17:47767640-47767864	chr17:47750067-47786899	'Usp49	+	E3-E8	E7		E2alt	Promoter	0.92	24.83	27.14	29.59	35.07	44.73	40.71	-12.99	-1.62
3320	TC0201157	ENSMUSG00000038963	chr2:180207367-180207538	chr2:180207276-180207808	'Slco4a1	+	E9-E11	E10		E10alt	Cassette Exon	1.18	23.21	20.17	21.56	34.25	36.12	32.5	-12.64	-1.61
6365	TC0400251	ENSMUSG00000057280	chr4:58360681-58360731	chr4:58357195-58366820	'Musk	+	E10-E13	E11	duplicate	E7alt	Cassette Exon	0.45	18.74	6.79	13.91	23.32	36.09	36.23	-18.74	-1.61
11598	TC0601382	ENSMUSG00000051169	chr6:113368026-113368069	chr6:113367941-113368804	'Rpusd3	-	E2-E5	E4		E2alt	Cassette Exon	1.07	63.59	60	61.8	87.26	100	89.6	-30.49	-1.61
13064	TC0701065	ENSMUSG00000030852	chr7:137836071-137836501	chr7:137818254-137860217	'Tacc2	+	E7-E9	E8		E3alt	Promoter	3.17	53.02	58.07	56.63	100	98.45	80.51	-37.08	-1.61
14260	TC0702293	ENSMUSG00000030689	chr7:134000806-134000856	chr7:134000806-134001190	'Ino80e	-	E9-E11	E10		E5var_alt	3 Prime	0.86	30.06	29.63	30.17	43.75	42.54	45.57	-14	-1.61
14687	TC0800170	ENSMUSG00000031486	chr8:28226128-28226261	chr8:28225934-28226261	'Gpr124	+	E12-E14	E13		E13var_alt	3 Prime	0.35	62.26	61.72	65.54	77.25	79.33	80.78	-15.94	-1.61
18563	TC0X00663	ENSMUSG00000067202	chrX:152973677-152973779	chrX:152973415-152974018		+	E1-E3	E2		E2alt	Cassette Exon	1.42	46.86	33.02	33.92	100	72	81.65	-46.62	-1.61
18853	TC0X00928		chrX:47980385-47980427	chrX:47979687-47984068		-	E2-E4	E3		E3alt	Cassette Exon	3.07	63.23	62.12	60.87	77.74	77	73.91	-14.15	-1.61
20023	TC1000685	ENSMUSG00000039994	chr10:127676891-127676898	chr10:127669232-127676898	'Timeless	+	E1-E4	E3		E2var	3 Prime	1.01	17.94	27.88	26.81	54.97	50.94	45.32	-26.2	-1.61
20324	TC1000974	ENSMUSG00000020074	chr10:62227102-62227282	chr10:62226272-62228015	'Ccar1	-	E15-E22	E17		E13var_alt	Terminal	0.78	61.62	62.03	61.09	80.99	71.07	79.91	-15.75	-1.61
21387	TC1100499	ENSMUSG00000005947	chr11:72951816-72951957	chr11:72947601-72951957	'Itgae	+	E27-E30	E29		E26var_alt	Bleeding Promoter	1.23	57.13	60.53	55.76	74.3	70.55	77.18	-16.2	-1.61
24040	TC1200612	ENSMUSG00000051235	chr12:11269214-11269399	chr12:11267875-11272393	'Gen1	-	E1-E3	E2		E2	Cassette Exon	0.28	30.08	26.67	30.2	68.03	66.87	57.94	-35.3	-1.61
1159	TC0101010	ENSMUSG00000042215	chr1:33805063-33805171	chr1:33803862-33814424	'Bag2	-	E1-E3	E2		E2var	Cassette Exon	0.48	64.03	68.21	64.88	80.58	80.84	82.3	-15.53	-1.6
3391	TC0201205	ENSMUSG00000026669	chr2:4931736-4931821	chr2:4929859-4933751	'Mcm10	-	E1-E3	E2		E2	Cassette Exon	0.68	59.31	63.31	62.81	78.74	80.05	78.33	-17.23	-1.6
8571	TC0500333	ENSMUSG00000036323	chr5:77411261-77411291	chr5:77409652-77413143	'Srp72	+	E8-E10	E9		E5alt	Cassette Exon	0.59	66.92	69.71	69.33	85.84	83.92	88.65	-17.48	-1.6
11018	TC0600711	ENSMUSG00000037997	chr6:127403742-127403840	chr6:127397018-127418050	'Parp11	+	E1-E3	E2		E2alt	Promoter	1.18	67.14	61.89	57.6	83.54	74.62	77.91	-16.48	-1.6
13855	TC0701810	ENSMUSG00000030557	chr7:74389408-74389430	chr7:74385327-74396543	'Mef2a	-	E13-E17	E14		E6alt	Cassette Exon	1.89	55.54	46.84	58.67	77.43	76.57	100	-30.99	-1.6
13856	TC0701810	ENSMUSG00000030557	chr7:74389408-74389430	chr7:74388008-74396543	'Mef2a	-	E13-E15	E14	duplicate	E6alt	Cassette Exon	1.89	55.54	46.84	58.67	77.43	76.57	100	-30.99	-1.6
25310	TC1300963	ENSMUSG00000032999	chr13:65286272-65286441	chr13:65284415-65288749	'Nlrp4f	-	E10-E12	E11		E9var_alt	Terminal	1.46	62.06	61.36	63.02	99.99	100	92.17	-35.24	-1.6
29595	TC1700247	ENSMUSG00000024013	chr17:29505913-29506190	chr17:29505276-29506190	'Fgd2	+	E12-E14	E13		E8var_alt	Bleeding Promoter	1.28	59.93	66.99	67.98	95.57	93.97	90.17	-28.27	-1.6
31641	TC1800636	ENSMUSG00000054008	chr18:60907966-60908033	chr18:60873287-60908155	'Ndst1	-	E1-E5	E2		E1alt	Promoter	0.85	41.91	36.33	31.7	53.98	54.42	49.51	-15.99	-1.6
1500	TC0101298	ENSMUSG00000026304	chr1:92864086-92864244	chr1:92860881-92865807	'Rab17	-	E1-E3	E2		E1alt	Promoter	2.35	55.34	47.41	50.89	70.63	69.51	71.71	-19.4	-1.59
6714	TC0400562	ENSMUSG00000011257	chr4:122972517-122972564	chr4:122972517-122973173	'Pabpc4	+	E12-E15	E13		E11var_alt	5 Prime	0.57	73.36	71.97	70.52	82.94	83.03	83.36	-11.16	-1.59
20102	TC1000759	ENSMUSG00000047712	chr10:7971671-7971841	chr10:7967985-8017854	'Ust	-	E5-E8	E6		E5alt	Terminal	2.65	14.17	10.32	10.47	39.63	36.41	28.91	-23.33	-1.59
22305	TC1101293	ENSMUSG00000015837	chr11:50015902-50016015	chr11:50014450-50016015	'Sqstm1	-	E7-E9	E8		E7alt	5 Prime	0.89	63.27	61.71	60.3	72.62	70.72	72.68	-10.25	-1.59
26377	TC1400763	ENSMUSG00000042286	chr14:31971717-31972028	chr14:31970934-31972028	'Stab1	-	E18-E20	E19		E17alt	Bleeding Terminal	2.89	45.17	47.19	35.36	99.34	100	82.61	-51.41	-1.59
31028	TC1800085	ENSMUSG00000045215	chr18:22551605-22551606	chr18:22551354-22568419	'Asxl3	+	E3-E5	E4		E4alt	Terminal	1.19	46.26	53.66	48.24	84.62	72.65	72.55	-27.22	-1.59
3395	TC0201209	ENSMUSG00000039128	chr2:5730566-5731064	chr2:5728553-5731842	'Cdc123	-	E8-E10	E9		E6alt	Terminal	0.76	44.39	39.66	44.45	57.7	58.5	54.89	-14.2	-1.58
4185	TC0201928	ENSMUSG00000027201	chr2:124941175-124941226	chr2:124939787-124942401	'Myef2	-	E2-E4	E3		E3alt	Terminal	0.63	88.42	85.38	86.85	95.92	95.91	94.81	-8.66	-1.58
8786	TC0500508	ENSMUSG00000064247	chr5:110530994-110531032	chr5:110530950-110531195	'Plcxd1	+	E9-E12	E10		E5alt	Terminal	1.15	57.07	59.07	61.57	80.82	92.95	100	-32.02	-1.58
15373	TC0800759	ENSMUSG00000025812	chr8:129924299-129925961	chr8:129922651-129929275	'Pard3	+	E17-E20	E19	duplicate	E15alt	Terminal	1.14	45.59	45	41.77	61.19	61.55	60.28	-16.89	-1.58
22957	TC1101943	ENSMUSG00000034621	chr11:102416940-102417394	chr11:102399671-102417394	'Gpatch8	-	E1-E3	E2		E1var_alt	Bleeding Terminal	1.19	31.2	32.87	34.2	44.54	51.53	43.98	-13.93	-1.58
27270	TC1500384	ENSMUSG00000022623	chr15:89331715-89331835	chr15:89330850-89331835	'Shank3	+	E2-E4	E3		E2var_alt	Bleeding Promoter	2.25	62.7	73.81	67.11	82.55	82.21	83.04	-14.73	-1.58
31860	TC1900104	ENSMUSG00000024759	chr19:7568972-7569025	chr19:7568852-7569044	'5730596K20Rik	+	E1-E3	E2		E1var_alt	Cassette Exon	1.15	27.65	24.99	26.63	36.8	39.6	40.33	-12.49	-1.58
2444	TC0200315	ENSMUSG00000049744	chr2:43701276-43701352	chr2:43700332-43712326	'Arhgap15	+	E4-E6	E5		E4alt	Cassette Exon	2.73	53.98	57.38	51.13	74.82	80.86	72.68	-21.96	-1.57
4767	TC0300163	ENSMUSG00000027750	chr3:54189131-54189207	chr3:54188496-54193261	'Postn	+	E20-E24	E21		E19alt	Cassette Exon	2.48	64.46	64.56	69.02	76.33	74.53	78.1	-10.31	-1.57
5171	TC0300490	ENSMUSG00000032952	chr3:103616009-103616232	chr3:103613981-103616700	'Ap4b1	+	E2-E4	E3		E3	Cassette Exon	1	28.7	25.29	29.5	45.68	46.98	56.16	-21.78	-1.57
6167	TC0400029	ENSMUSG00000028212	chr4:11119963-11119965	chr4:11119865-11119965	'Ccne2	+	E5-E7	E6		E4var_alt	3 Prime	0.17	68.2	79.15	52.01	97.05	93.91	100	-30.54	-1.57
6624	TC0400480	ENSMUSG00000028712	chr4:115237616-115237618	chr4:115236511-115237618	'Cyp4a31	+	E1-E3	E2		E2var	3 Prime	1.37	46.68	44.35	59.43	69.6	79.67	80.42	-26.41	-1.57
10802	TC0600577	ENSMUSG00000001632	chr6:113267671-113267688	chr6:113267671-113268406	'Brpf1	+	E7-E9	E8		E6var_alt	5 Prime	1.29	55.29	52.49	58.08	70.65	72.35	70.74	-15.96	-1.57
13283	TC0701240	ENSMUSG00000051550	chr7:4944825-4945154	chr7:4938089-4947606	'Zfp579	-	E1-E7	E6		E2alt	Terminal	0.95	74.25	73.92	71.33	88.43	86.75	84.85	-13.51	-1.57
30600	TC1701017	ENSMUSG00000056116	chr17:36177171-36177274	chr17:36176320-36177423	'H2-T22	-	E36-E38	E37	duplicate	E2var_alt	Cassette Exon	1.24	61.7	69.36	73.69	88.01	100	92.18	-25.15	-1.57
31404	TC1800393	ENSMUSG00000058881	chr18:83163863-83163929	chr18:83157591-83170665	'Zfp516	+	E5-E8	E7		E3alt	Promoter	1.05	28.41	30.46	25.3	42.76	42.18	41.4	-14.06	-1.57
1141	TC0100983	ENSMUSG00000026158	chr1:23389655-23389866	chr1:23385898-23399710	'Ogfrl1	-	E2-E5	E3		E1var_alt	Promoter	1.68	59.55	57.89	66.58	95	87.78	100	-32.92	-1.56
5865	TC0301210	ENSMUSG00000033147	chr3:101724951-101726422	chr3:101719441-101727955	'AC165165.3	-	E1-E3	E2		E1alt	Terminal	1.06	74.02	75.04	75.21	91.2	100	98.04	-21.66	-1.56
7185	TC0400904	ENSMUSG00000029034	chr4:155249248-155249338	chr4:155247033-155249338	'Cpsf3l	+	E3-E5	E4		E4var_alt	3 Prime	0.57	63.78	63.91	61.69	79.68	78.4	81.81	-16.84	-1.56
9462	TC0501075	ENSMUSG00000029096	chr5:36004210-36004913	chr5:35998242-36006612	'Htra3	-	E7-E9	E8		E6alt	Terminal	6.26	24.41	27.03	27.52	44.6	38.93	40.88	-15.15	-1.56
10708	TC0600487	ENSMUSG00000033174	chr6:88763875-88763957	chr6:88759441-88768568	'Mgll	+	E8-E10	E9		E5alt	Cassette Exon	4.65	24.71	25.1	22.73	44.97	46.89	43.65	-20.99	-1.56
12354	TC0700424	ENSMUSG00000030457	chr7:48902854-48902861	chr7:48898803-48902861		+	E3-E5	E4		E3var_alt	3 Prime	1.46	62.81	57.2	65.03	76.37	75.73	77	-14.69	-1.56
12874	TC0700926	ENSMUSG00000055320	chr7:119985403-119985464	chr7:119982995-119985554	'Tead1	+	E7-E9	E8		E4alt	Cassette Exon	0.38	23.95	23.17	25.2	42.57	42.85	41.3	-18.13	-1.56
14855	TC0800342	ENSMUSG00000055681	chr8:72829535-72829634	chr8:72828596-72830398	'Cope	+	E2-E4	E3		E3	Cassette Exon	0.74	77.32	81.7	78.27	88.68	90.37	92.49	-11.41	-1.56
28072	TC1501031	ENSMUSG00000023015	chr15:99470237-99470250	chr15:99470237-99473314	'Racgap1	-	E5-E7	E6		E2var	3 Prime	0.12	32.92	34.61	28.99	77.85	77.63	68.88	-42.61	-1.56
28718	TC1600470	ENSMUSG00000048360	chr16:96745322-96745361	chr16:96715475-96746997		+	E2-E6	E5		E2var_alt	Promoter	1.67	27.1	58.11	75.56	82.15	79.51	81.25	-27.38	-1.56
29687	TC1700306	ENSMUSG00000037548			'H2-DMb2		E1-E5	E4		E1alt	Promoter	2.12	63.08	57.38	59.96	80.76	100	87.95	-29.43	-1.56
786	TC0100677	ENSMUSG00000050883	chr1:162001559-162002124	chr1:162000935-162005162	'4930523C07Rik	+	E2-E5	E3		E3var_alt	Terminal	2.1	60.41	57.69	63.76	75.34	78.47	75.83	-15.93	-1.55
10327	TC0600099		chr6:31286805-31286857	chr6:31286063-31287230		+	E7-E9	E8		E6alt	Cassette Exon	1.55	53.61	50.53	50.02	68.28	69.24	65.34	-16.23	-1.55
10796	TC0600575	ENSMUSG00000030269	chr6:113211201-113211274	chr6:113210653-113215438	'Mtmr14	+	E10-E12	E11		E9alt	Cassette Exon	0.86	62.29	57.65	58.96	70.75	68.16	73.54	-11.19	-1.55
13169	TC0701158	ENSMUSG00000025505	chr7:148518829-148518907	chr7:148518829-148519537	'Tmem80	+	E3-E5	E4		E3alt	Bleeding Terminal	1.1	74.92	74.84	76.29	84.33	87.96	87.03	-11.09	-1.55
14104	TC0702120		chr7:113770505-113770575	chr7:113756814-113772755		-	E3-E5	E4		E3alt	Cassette Exon	1.38	46.07	39.6	43.33	84.52	87.83	92.09	-45.14	-1.55
14481	TC0702493	ENSMUSG00000048677	chr7:152446778-152446905	chr7:152444520-152447838	'Tpcn2	-	E18-E22	E20		E15	Terminal	1.21	60.11	60.83	61.27	72.68	70.48	72.15	-11.04	-1.55
16040	TC0801439	ENSMUSG00000035569	chr8:125424503-125424598	chr8:125424050-125432568	'Ankrd11	-	E7-E10	E9		E3alt	Cassette Exon	1.1	72.65	82.21	77.54	94.41	98.55	100	-20.18	-1.55
16286	TC0900266	ENSMUSG00000049281	chr9:40084654-40084657	chr9:40077633-40084657	'Scn3b	+	E3-E5	E4		E3var	3 Prime	0.67	71.87	54.35	68.38	81.32	78.34	79.78	-14.94	-1.55
20270	TC1000949	ENSMUSG00000012819	chr10:60045828-60046042	chr10:59997334-60059463	'Cdh23	-	E8-E10	E9		E1alt	Terminal	1.18	38.94	46.18	47.14	63.87	61.59	61.1	-18.1	-1.55
21878	TC1100939	ENSMUSG00000020623	chr11:110340361-110340749	chr11:110260740-110343853	'Map2k6	+	E1-E4	E3		E1alt	Promoter	1.8	26.71	27.22	27.78	41.12	49.83	41.05	-16.76	-1.55
28965	TC1600702	ENSMUSG00000034473	chr16:35348918-35349080	chr16:35318956-35361647	'Sec22a	-	E2-E7	E4		E2alt	Terminal	0.99	68.16	68.57	76.27	95.02	97.01	100	-26.34	-1.55
29255	TC1700021	ENSMUSG00000023809	chr17:7374515-7374792	chr17:7283860-7432262	'Rps6ka2	+	E23-E28	E27		E1alt	Promoter	0.62	49.93	53.44	48.08	67.19	66.9	68.65	-17.1	-1.55
30038	TC1700579	ENSMUSG00000024052	chr17:71578649-71578650	chr17:71574582-71578650	'Lpin2	+	E6-E8	E7		E5var_alt	3 Prime	0.93	63.4	66.48	66.47	82.79	93.28	100	-26.58	-1.55
32737	TC1900929	ENSMUSG00000024978	chr19:55179118-55179168	chr19:55172118-55201504	'Gpam	-	E1-E6	E2		E1var_alt	Terminal	2.19	31.58	35.73	35.4	58.28	56.75	53.87	-22.06	-1.55
1713	TC0101472	ENSMUSG00000054356	chr1:141498997-141499001	chr1:141494310-141518632		-	E2-E5	E4		E4alt	Promoter	2.17	39.63	23.34	28.31	100	82.7	77.12	-56.18	-1.54
2335	TC0200219	ENSMUSG00000026856	chr2:30251498-30251581	chr2:30251280-30251673	'Dolpp1	+	E3-E5	E4		E3alt	Cassette Exon	0.95	32.66	24.79	24.33	40.34	39	42.91	-13.49	-1.54
8683	TC0500433	ENSMUSG00000029335	chr5:99301954-99302026	chr5:99301954-99308757	'Bmp3	+	E2-E4	E3		E2var_alt	5 Prime	3.65	24.67	22.89	23.32	38.91	38.62	44.88	-17.18	-1.54
9966	TC0501549	ENSMUSG00000029422	chr5:124195507-124195598	chr5:124195121-124199298	'Rsrc2	-	E1-E4	E3		E2alt	Cassette Exon	1.26	11.06	8.34	10.27	19.47	22.39	21.29	-11.16	-1.54
10781	TC0600556	ENSMUSG00000030102	chr6:108382644-108382690	chr6:108367995-108388294	'Itpr1	+	E40-E45	E44		E42var	Promoter	3.38	10.29	8.9	12.02	22.57	21.69	20.41	-11.15	-1.54
11961	TC0700009	ENSMUSG00000035545	chr7:4088725-4088753	chr7:4088725-4090298	'Leng8	+	E1-E3	E2		E1var_alt	5 Prime	2.68	37.97	36.16	36.45	47	53.04	49.16	-12.87	-1.54
13584	TC0701547	ENSMUSG00000006311	chr7:31420681-31420683	chr7:31420681-31420780	'Etv2	-	E2-E4	E3		E2var_alt	3 Prime	1.15	10	7.24	7.34	24.37	21.26	18.08	-13.05	-1.54
20396	TC1001039	ENSMUSG00000001435	chr10:76574964-76575704	chr10:76559281-76575704	'Col18a1	-	E3-E5	E4		E2alt	5 Prime	5.05	63.1	57.74	62.8	79.12	78.62	78.92	-17.67	-1.54
27211	TC1500322	ENSMUSG00000022463	chr15:82028049-82028084	chr15:82026723-82028084	'Srebf2	+	E17-E19	E18		E14var_alt	3 Prime	0.75	82.44	86.45	85.23	91.69	94.61	93.29	-8.49	-1.54
28968	TC1600704	ENSMUSG00000022844	chr16:35422953-35423088	chr16:35411084-35429819	'Pdia5	-	E12-E14	E13		E12alt	Cassette Exon	0.38	68.34	71.15	66.4	86.01	86.07	87.16	-17.78	-1.54
31098	TC1800129	ENSMUSG00000014504	chr18:34491405-34491479	chr18:34490914-34493947	'Srp19	+	E1-E4	E2		E2	Cassette Exon	0.69	50.66	63.56	62.66	76.78	75.03	79.27	-18.07	-1.54
5697	TC0301046	ENSMUSG00000059743	chr3:88903223-88903362	chr3:88899602-88904591	'Fdps	-	E3-E5	E4		E3alt	Cassette Exon	0.38	80.2	81.43	80.35	94.52	94.09	94.07	-13.57	-1.53
9300	TC0500922	ENSMUSG00000040537	chr5:8094987-8095047	chr5:8092832-8095073	'Adam22	-	E31-E33	E32		E24alt	Cassette Exon	1.47	50.45	36.72	37.4	100	90.24	68.95	-44.87	-1.53
10747	TC0600525	ENSMUSG00000068193	chr6:93061071-93061334	chr6:93057154-93142103		+	E4-E6	E5		E2alt	Terminal	4.78	59.96	57.76	57.55	76.78	79.77	78.43	-19.91	-1.53
12233	TC0700304	ENSMUSG00000060791	chr7:29226410-29226450	chr7:29226061-29226453	'Gmfg	+	E2-E4	E3		E1var_alt	Cassette Exon	1.84	49.19	60.43	48.08	100	90.31	68.5	-33.7	-1.53
17783	TC0901447	ENSMUSG00000032557	chr9:103962549-103962553	chr9:103959314-103962553	'Uba5	-	E3-E5	E4		E3	5 Prime	0.74	44.27	49.18	47.22	54.67	57.85	62.39	-11.41	-1.53
20900	TC1100062	ENSMUSG00000018654	chr11:11654011-11654177	chr11:11607908-11658198	'Ikzf1	+	E6-E11	E10		E5	Cassette Exon	1.99	50.04	28.72	66.48	99.64	88.13	100	-47.51	-1.53
28828	TC1600577	ENSMUSG00000012114	chr16:17663471-17663589	chr16:17655899-17671638	'Med15	-	E16-E18	E17		E4alt	Cassette Exon	0.89	41.69	43.76	45.28	55.81	55.15	55.74	-11.99	-1.53
30215	TC1700775	ENSMUSG00000052150	chr17:23609137-23609159	chr17:23608268-23609549		-	E26-E28	E27		E2alt	Promoter	1.79	29.93	26.17	44.17	100	73.46	60.76	-44.65	-1.53
31791	TC1900042	ENSMUSG00000024883	chr19:5050872-5050941	chr19:5050872-5051074	'Rin1	+	E1-E3	E2		E1var_alt	5 Prime	0.51	55.07	57.07	60.88	75.29	73.83	72.01	-16.04	-1.53
1631	TC0101419	ENSMUSG00000054387	chr1:134915932-134916008	chr1:134915462-134921825	'Mdm4	-	E2-E4	E3		E2alt	Cassette Exon	1.19	16.2	18.76	20.89	31.76	34.69	31.36	-13.99	-1.52
11582	TC0601374	ENSMUSG00000030254	chr6:112636711-112636733	chr6:112631671-112636733	'Rad18	-	E5-E7	E6		E5alt	5 Prime	0.35	82.07	82.45	81.7	90.84	92.45	93.15	-10.07	-1.52
12674	TC0700678	ENSMUSG00000046027	chr7:90781247-90781295	chr7:90780650-90781640	'Stard5	+	E1-E3	E2		E2alt	Cassette Exon	0.36	84.52	74.68	71.28	93.77	91.42	92.86	-15.86	-1.52
13635	TC0701593	ENSMUSG00000030499	chr7:35439267-35439417	chr7:35437702-35440299	'Kctd15	-	E1-E4	E2		E1alt	Promoter	0.59	48.6	50.82	48.85	67.37	61.59	62.86	-14.52	-1.52
17051	TC0900835	ENSMUSG00000063488	chr9:122800422-122800446	chr9:122800392-122800791	'Zfp167	+	E26-E33	E28		E2alt	Terminal	1.32	67.88	46.55	53.4	92.8	100	97.93	-40.97	-1.52
17677	TC0901346	ENSMUSG00000037742			'Eef1a1		E3-E5	E4		E2var_alt	Promoter	1.26	49.42	48.13	45.16	100	86	67.13	-36.81	-1.52
22352	TC1101335	ENSMUSG00000020388	chr11:53868860-53868976	chr11:53868742-53869292	'Pdlim4	-	E6-E8	E7		E5var_alt	Cassette Exon	2.41	54.98	56.24	61.01	85.98	95.43	100	-36.39	-1.52
936	TC0100809	ENSMUSG00000039748	chr1:177816822-177816940	chr1:177813200-177817709	'Exo1	+	E4-E6	E5		E4alt	Cassette Exon	0.69	55.17	60.11	61.78	78.73	82.64	79.13	-21.15	-1.51
2720	TC0200634	ENSMUSG00000048482	chr2:109533776-109534066	chr2:109515497-109563539	'Bdnf	+	E1-E8	E7		E1alt	Promoter	0.75	62.85	66.68	63.94	79.84	83.42	83.61	-17.8	-1.51
12720	TC0700728	ENSMUSG00000048078	chr7:103360182-103360500	chr7:103358295-103503866	'Odz4	+	E2-E7	E5		E1alt	Promoter	1.91	29.54	20.9	26.71	46.45	39.57	47.41	-18.76	-1.51
16745	TC0900638	ENSMUSG00000037784	chr9:99530263-99530381	chr9:99530089-99537766	'Dzip1l	+	E1-E4	E2		E2alt	Promoter	0.8	60.22	67.31	63.76	81.15	81.63	80.15	-17.21	-1.51
18961	TC0X01052	ENSMUSG00000031393	chrX:71325249-71325371	chrX:71282672-71330849	'Mecp2	-	E1-E3	E2		E2alt	Cassette Exon	1.34	52.6	53.51	48.7	71.66	68.52	71.69	-19.02	-1.51
20192	TC1000858	ENSMUSG00000039531	chr10:33670290-33670423	chr10:33669671-33670937	'Zufsp	-	E1-E3	E2		E1alt	Cassette Exon	1.55	24.41	21.9	21.96	35.93	36.09	33.28	-12.34	-1.51
23973	TC1200535	ENSMUSG00000011148	chr12:113871212-113871280	chr12:113870957-113871280	'Adssl1	+	E4-E6	E5		E4var_alt	3 Prime	2.44	61.81	58.49	60.7	76.64	77.54	73.54	-15.57	-1.51
664	TC0100566	ENSMUSG00000026447	chr1:134972598-134972624	chr1:134972452-134973903	'Pik3c2b	+	E17-E21	E18		E6var_alt	Terminal	3.09	34.95	33.86	35.73	99.74	100	81.87	-59.02	-1.5
2265	TC0200186	ENSMUSG00000026837	chr2:27876289-27876323	chr2:27875511-27877752	'Col5a1	+	E62-E64	E63		E60alt	Terminal	0.54	87.62	87.63	89.84	96.36	96.95	97.18	-8.46	-1.5
7328	TC0401085	ENSMUSG00000028479	chr4:44085235-44085650	chr4:44079833-44085702	'Gne	-	E2-E5	E3		E1var_alt	Promoter	1.97	84.46	84.65	85.89	95.28	95.93	94.96	-10.39	-1.5
7615	TC0401409		chr4:116794020-116794087	chr4:116793467-116794824		-	E4-E7	E5		E3alt	Cassette Exon	0.55	63.25	61.19	68.21	81.51	84.04	79.18	-17.36	-1.5
10546	TC0600318	ENSMUSG00000029804	chr6:58812824-58812967	chr6:58810407-58812967	'Herc3	+	E11-E13	E12		E8var_alt	Bleeding Promoter	2.89	22.8	22.55	26.39	47.64	39.09	40.87	-18.62	-1.5
14462	TC0702489	ENSMUSG00000037519	chr7:151664945-151665002	chr7:151663895-151666990	'Ppfia1	-	E43-E47	E45		E25alt	Cassette Exon	0.99	81.48	85.02	82.59	92.02	90.57	91.77	-8.42	-1.5
20535	TC1001170	ENSMUSG00000020061			'Mybpc1		E21-E24	E22		E20var_alt	Terminal	0.27	18.67	16.6	16.81	33.31	32.36	35.52	-16.37	-1.5
24997	TC1300617	ENSMUSG00000021311	chr13:12342113-12342181	chr13:12340253-12342869	'Mtr	-	E4-E6	E5		E3alt	Cassette Exon	1.18	78.67	79.27	79.15	93.63	93.52	92.42	-14.16	-1.5
27449	TC1500510	ENSMUSG00000036021	chr15:103074057-103074071	chr15:103073512-103074071		+	E26-E28	E27		E8var_alt	3 Prime	0.69	30.68	30.75	28.89	40.41	41.41	42.29	-11.26	-1.5
32005	TC1900257	ENSMUSG00000024921	chr19:26681761-26682033	chr19:26679724-26694174	'Smarca2	+	E1-E3	E2		E1alt	Promoter	1.19	65.53	66.86	69.18	82.87	85.07	87.3	-17.89	-1.5
2677	TC0200595	ENSMUSG00000050587	chr2:97443647-97443697	chr2:97308578-97469146	'Lrrc4c	+	E6-E8	E7		E3	Cassette Exon	0.36	78.52	76.62	63.56	94.45	96.28	95.03	-22.36	-1.49
3184	TC0201048	ENSMUSG00000017760	chr2:164659309-164659350	chr2:164658697-164659530	'Ctsa	+	E1-E4	E3		E1var_alt	Cassette Exon	0.64	57.12	54.81	56.15	70.99	69.62	72.45	-14.99	-1.49
3315	TC0201152	ENSMUSG00000039041	chr2:179909866-179909948	chr2:179909652-179909948	'Adrm1	+	E7-E9	E8		E7var_alt	3 Prime	0.73	79.49	80.47	77.54	87.42	88.04	88.1	-8.69	-1.49
7124	TC0400867	ENSMUSG00000039662	chr4:151673247-151673354	chr4:151672883-151673780	'Icmt	+	E3-E5	E4		E3alt	Cassette Exon	1.03	21.48	17.05	22.99	33.16	32.64	29.44	-11.24	-1.49
13201	TC0701182	ENSMUSG00000061723	chr7:149688646-149688662	chr7:149687748-149689953	'Tnnt3	+	E3-E5	E4		E3alt	Cassette Exon	0.32	8.65	4.88	5.86	15.8	13.19	16.48	-8.69	-1.49
13571	TC0701536	ENSMUSG00000064109	chr7:31203639-31203661	chr7:31203239-31204723	'Hcst	-	E1-E4	E2		E1alt	Cassette Exon	0.95	28.77	32.96	34.92	41.85	46.22	46.97	-12.79	-1.49
15067	TC0800488	ENSMUSG00000031659	chr8:90818137-90818161	chr8:90806918-90818926	'Adcy7	+	E2-E5	E4	duplicate	E1alt	Promoter	2.81	48.86	47.55	48.34	61.13	63.11	64.89	-14.79	-1.49
20138	TC1000794	ENSMUSG00000019853	chr10:18264072-18264189	chr10:18261139-18264189	'Hebp2	-	E3-E5	E4		E3var_alt	5 Prime	0.9	56.68	53.08	62.61	100	81	89.91	-32.84	-1.49
25520	TC1301156	ENSMUSG00000032621	chr13:104556917-104557114	chr13:104554500-104558138	'Sfrs12	-	E3-E5	E4		E1alt	Cassette Exon	1.13	45.41	44.26	43.17	57.12	58.04	68.34	-16.88	-1.49
27966	TC1500946	ENSMUSG00000022621	chr15:89414031-89414113	chr15:89413862-89414341	'Rabl2a	-	E11-E13	E12		E7var_alt	Cassette Exon	0.89	73.81	73.33	68.89	97.33	95.17	100	-25.49	-1.49
28529	TC1600270	ENSMUSG00000022708	chr16:43247398-43247532	chr16:43193652-43302682	'Zbtb20	+	E7-E11	E10		E3alt	Promoter	2.51	19.75	19.55	20.35	30.46	28.1	30.16	-9.69	-1.49
28954	TC1600695	ENSMUSG00000022814	chr16:33963859-33964011	chr16:33962327-33966912	'Umps	-	E1-E3	E2		E2alt	Cassette Exon	0.77	70.02	71.22	75.37	86.52	89.59	89.33	-16.28	-1.49
29014	TC1600764	ENSMUSG00000033149	chr16:45844322-45844347	chr16:45826209-45860435	'Phldb2	-	E2-E4	E3		E2alt	Promoter	0.33	42.58	44.78	49.89	67.16	67.61	74.37	-23.96	-1.49
31940	TC1900156	ENSMUSG00000024677	chr19:11601388-11603044	chr19:11601371-11603044	'Ms4a6b	+	E16-E19	E18		E4var_alt	Bleeding Promoter	3.76	44	37.48	45.08	60.53	100	94.32	-42.76	-1.49
4864	TC0300251	ENSMUSG00000068952	chr3:83067321-83067347	chr3:83052675-83073078		+	E12-E22	E15		E5alt	Terminal	1.46	29.32	26.18	29.02	54.79	60.48	64.26	-31.67	-1.48
5906	TC0301257	ENSMUSG00000027894	chr3:107277374-107277382	chr3:107277374-107279646	'Slc6a17	-	E9-E11	E10		E8var_alt	3 Prime	0.73	21.14	24.36	23.88	35.69	37.43	37.68	-13.81	-1.48
6236	TC0400101	ENSMUSG00000028292	chr4:34572651-34572733	chr4:34570763-34577722	'Rars2	+	E3-E5	E4		E4alt	Cassette Exon	0.92	58.86	51.46	52.42	73.71	69.1	68.61	-16.23	-1.48
11903	TC0601642	ENSMUSG00000030287	chr6:146369941-146369996	chr6:146366538-146371228	'Itpr2	-	E5-E9	E6	duplicate	E5var_alt	Terminal	1.69	65.21	62.87	61.15	78.12	79.86	83.55	-17.44	-1.48
15915	TC0801323	ENSMUSG00000031906	chr8:108845803-108845874	chr8:108812120-108861712	'Smpd3	-	E1-E3	E2		E1alt	Cassette Exon	1.37	73.74	78.31	80.06	90.58	90.06	91.07	-13.2	-1.48
25709	TC1400080	ENSMUSG00000039197	chr14:21895427-21895543	chr14:21871923-21911589	'Adk	+	E1-E3	E2		E1alt	Promoter	0.94	63.24	55.81	62.88	72.68	73.36	73.53	-12.55	-1.48
28819	TC1600574	ENSMUSG00000022760	chr16:17530324-17530478	chr16:17528834-17530871	'Thap7	-	E2-E7	E5		E2	Terminal	0.75	55.94	51.51	51.52	68.96	64.99	67.72	-14.23	-1.48
32606	TC1900833	ENSMUSG00000025006	chr19:40374734-40374792	chr19:40374012-40386159	'Sorbs1	-	E37-E39	E38		E21alt	Cassette Exon	1.95	63.91	62.23	64.57	97.06	97.73	100	-34.69	-1.48
73	TC0100069	ENSMUSG00000026139	chr1:24685766-24685873	chr1:24594028-24742242		+	E1-E4	E3		E1alt	Promoter	1.35	37.63	50.13	46.16	84.01	72.04	100	-40.71	-1.47
3423	TC0201237	ENSMUSG00000058594	chr2:11691378-11691403	chr2:11689339-11691403	'Fbxo18	-	E3-E5	E4		E1alt	5 Prime	1.04	47.5	46.75	49.23	60.9	58.33	56.12	-10.62	-1.47
4480	TC0202191	ENSMUSG00000039671	chr2:165701786-165703068	chr2:165701276-165704290	'Prkcbp1	-	E5-E8	E7		E1var_alt	Promoter	0.67	22.92	21.07	20.29	33.39	34.81	39.61	-14.51	-1.47
6207	TC0400066	ENSMUSG00000028248	chr4:21784762-21785064	chr4:21784516-21786231	'Sfrs18	+	E3-E7	E5		E3var_alt	Terminal	2.28	49.78	55.43	54.83	95.08	100	98.86	-44.64	-1.47
7485	TC0401244	ENSMUSG00000028496	chr4:87428192-87428262	chr4:87420051-87429553	'Mllt3	-	E16-E18	E17		E9var_alt	Cassette Exon	0.65	72.35	71.66	54.63	97.09	100	80.53	-26.33	-1.47
10365	TC0600132	ENSMUSG00000038538	chr6:38439255-38439304	chr6:38437151-38440384	'Ubn2	+	E15-E17	E16		E13alt	Cassette Exon	1.42	66.41	60.7	61.45	70.04	74.74	72.26	-9.5	-1.47
10757	TC0600536	ENSMUSG00000035158	chr6:97879841-97879927	chr6:97757282-97891047	'Mitf	+	E1-E4	E2		E1alt	Promoter	2.28	22.04	21.3	20.7	33.37	40.1	32.79	-14.08	-1.47
24656	TC1300264	ENSMUSG00000048368	chr13:49683004-49683178	chr13:49678183-49684831	'Omd	+	E1-E3	E2		E2alt	Cassette Exon	1.01	22.82	21.33	17.45	32.22	38.15	34.36	-14.37	-1.47
26590	TC1401020	ENSMUSG00000063895	chr14:60847038-60847546	chr14:60842253-60847546	'Nupl1	-	E13-E15	E14		E10alt	Bleeding Terminal	0.66	20.61	21.67	23.34	34.31	32.9	36.57	-12.71	-1.47
4994	TC0300329	ENSMUSG00000068910	chr3:89624730-89624788	chr3:89624528-89624798	'AC151602.4-2	+	E3-E6	E5		E1var_alt	Cassette Exon	0.89	68.31	55.4	67.96	84.89	82.87	84.66	-20.25	-1.46
9447	TC0501058	ENSMUSG00000019295	chr5:33997363-33997521	chr5:33997264-33997972	'Tmem129	-	E4-E6	E5		E3var_alt	Cassette Exon	0.94	33.9	29.88	28.7	43.07	41.79	50.41	-14.27	-1.46
14910	TC0800376	ENSMUSG00000031805	chr8:74204751-74204782	chr8:74204697-74204782	'Jak3	+	E18-E21	E20		E7var_alt	Retained Intron	1.37	77.01	82.96	75.88	88.45	90.09	87.56	-10.08	-1.46
18435	TC0X00528	ENSMUSG00000031262	chrX:130843106-130843172	chrX:130842768-130843266	'Cenpi	+	E1-E3	E2		E2	Cassette Exon	0.43	33.3	26.83	29.98	43.91	46.25	54.33	-18.13	-1.46
28228	TC1600062	ENSMUSG00000022681	chr16:13826977-13826997	chr16:13819530-13827153	'Ntan1	+	E2-E5	E3		E2var_alt	Terminal	0.9	56.7	61.48	62.34	67.72	73.25	74.81	-11.75	-1.46
729	TC0100624	ENSMUSG00000018196	chr1:145587578-145587609	chr1:145586573-145588778	'Glrx2	+	E1-E6	E5	duplicate	E1alt	Promoter	0.95	5.36	8.14	5.05	15.73	18.06	15.61	-10.28	-1.45
8217	TC0500088	ENSMUSG00000028962	chr5:23931138-23931253	chr5:23930187-23933341	'Slc4a2	+	E1-E4	E3		E1var_alt	Promoter	0.68	73.09	71.8	70.92	82.67	85.76	85.77	-12.8	-1.45
13391	TC0701392	ENSMUSG00000061028	chr7:20188651-20188654	chr7:20188651-20189761	'Sfrs16	-	E1-E3	E2		E1var_alt	3 Prime	1.29	30.72	29.85	29.67	48.67	46.78	46.88	-17.36	-1.45
2975	TC0200855	ENSMUSG00000063873	chr2:145068348-145068391	chr2:144993934-145070697	'Slc24a3	+	E1-E3	E2		E1alt	Promoter	5.1	34.79	29.3	30.3	62.87	66.61	67.05	-34.05	-1.44
3884	TC0201562	ENSMUSG00000042587	chr2:76638541-76638637	chr2:76637666-76640197		-	E208-E210	E209		E1alt	Promoter	0.49	60.08	26.98	16.3	46.92	64.39	64.34	-24.1	-1.44
8165	TC0500053	ENSMUSG00000061601	chr5:14515223-14515460	chr5:14515483-14520867	'Pclo	+	E-E3	E1		E1alt	Cassette Exon	1.49	31.07	23.34	27.89	45.02	39.25	44.3	-15.42	-1.44
8680	TC0500430	ENSMUSG00000029337	chr5:98690963-98691065	chr5:98683780-98704230	'Fgf5	+	E1-E3	E2		E2	Cassette Exon	0.43	64.86	59.52	49.08	76.72	84.01	77.4	-21.56	-1.44
15204	TC0800604	ENSMUSG00000031903	chr8:108684985-108685109	chr8:108684580-108685109	'Pla2g15	+	E4-E6	E5		E5var	3 Prime	0.53	55.7	54.98	55.51	70.02	69.32	67.95	-13.7	-1.44
21951	TC1100981	ENSMUSG00000020758	chr11:115866219-115866412	chr11:115865049-115866845	'Itgb4	+	E34-E36	E35		E31alt	Cassette Exon	1.96	45.02	59.42	57.14	72.14	72.76	68.15	-17.16	-1.44
32229	TC1900453	ENSMUSG00000024985	chr19:56000468-56000539	chr19:55998435-56005924	'Tcf7l2	+	E23-E30	E27	duplicate	E8alt	Cassette Exon	0.82	77.48	72.88	75.66	94.51	99.81	100	-22.77	-1.44
4395	TC0202119		chr2:156660492-156660631	chr2:156659163-156663559		-	E4-E6	E5		E4var_alt	Terminal	0.72	34.04	34.9	32.71	49.6	49.48	51.21	-16.22	-1.43
6918	TC0400706	ENSMUSG00000028671	chr4:135521919-135521923	chr4:135521597-135521923	'Gale	+	E3-E5	E4		E4var_alt	3 Prime	0.85	66.33	46.98	65.94	98.77	92.54	88.03	-33.37	-1.43
10508	TC0600273	ENSMUSG00000038157	chr6:53338901-53341403	chr6:53338901-53344549		+	E6-E8	E7		E3alt	Bleeding Terminal	3.63	47.98	42.2	54.13	77.62	79.84	100	-37.72	-1.43
10519	TC0600281	ENSMUSG00000068499	chr6:54437304-54437352	chr6:54435927-54437902		+	E19-E23	E20		E3alt	Terminal	1.12	28.05	35.01	32.81	48.79	57.52	43.8	-18.08	-1.43
13120	TC0701107	ENSMUSG00000041769	chr7:146064558-146064684	chr7:146062186-146064684	'Ppp2r2d	+	E6-E8	E7		E6var	3 Prime	0.91	66.73	59.73	67.17	76.45	100	95.94	-26.25	-1.43
13182	TC0701167	ENSMUSG00000025511	chr7:148668387-148668465	chr7:148661397-148675451	'Tspan4	+	E1-E4	E3		E2	Cassette Exon	0.28	43.41	45.99	44.65	65.48	67.77	60.36	-19.85	-1.43
15967	TC0801367	ENSMUSG00000031958	chr8:114152673-114152712	chr8:114152621-114152886	'Ldhd	-	E5-E7	E6		E5var_alt	Terminal	2.48	12.56	17.47	12.51	26.87	28.47	27.42	-13.4	-1.43
17018	TC0900822	ENSMUSG00000032525	chr9:121637697-121637803	chr9:121636509-121638754	'Nktr	+	E4-E8	E6		E3var	Cassette Exon	1.18	64.2	74.29	69.31	84.99	86.7	85.61	-16.5	-1.43
17595	TC0901280	ENSMUSG00000032376	chr9:66368081-66368193	chr9:66366386-66368416	'Usp3	-	E12-E15	E13		E12alt	Terminal	0.96	60	66.94	65.97	75.64	77.98	86.55	-15.76	-1.43
18143	TC0X00176	ENSMUSG00000048047	chrX:35543164-35543259	chrX:35543086-35545392	'Zbtb33	+	E1-E3	E2		E2alt	5 Prime	0.85	63.1	68.14	64.21	72.54	74.54	77.71	-9.78	-1.43
21254	TC1100402	ENSMUSG00000033066	chr11:67410067-67410201	chr11:67269277-67416610	'Gas7	+	E2-E9	E8		E1alt	Promoter	1.66	14.09	11.83	14.65	26.31	27.07	23.86	-12.22	-1.43
23315	TC1200005	ENSMUSG00000020661	chr12:3861966-3862099	chr12:3849740-3865985	'Dnmt3a	+	E4-E8	E7		E2alt	Promoter	1.95	51.23	55.79	54.49	100	87.54	84.04	-36.69	-1.43
23482	TC1200143	ENSMUSG00000004151	chr12:39507890-39508386	chr12:39507890-39508386	'Etv1	+	E5-E7	E6		E1var_alt	Retained Intron	4.3	44.6	45.58	54.1	100	97.72	92.17	-48.54	-1.43
26795	TC1401245	ENSMUSG00000041594	chr14:123377297-123377390	chr14:123372508-123377390	'Tmtc4	-	E5-E7	E6		E2alt	5 Prime	0.49	79.21	77.21	80.12	89.72	90.71	89.84	-11.24	-1.43
4290	TC0202011	ENSMUSG00000039033	chr2:139810866-139810944	chr2:139803450-139821809	'Tasp1	-	E8-E10	E9		E8alt	Cassette Exon	1.07	65.25	68.65	65.06	86.06	100	88.6	-25.23	-1.42
4795	TC0300172	ENSMUSG00000027797	chr3:55325846-55326204	chr3:55325846-55337492	'Dclk1	+	E24-E26	E25		E15var_alt	Bleeding Terminal	0.24	58.93	48.24	49.98	76.58	78.71	79.34	-25.83	-1.42
12531	TC0700565	ENSMUSG00000055489	chr7:58790819-58790859	chr7:58781622-58793092	'Ano5	+	E4-E6	E5		E4alt	Cassette Exon	0.53	68.01	51.93	52.39	76.72	74.99	79.22	-19.54	-1.42
14144	TC0702187	ENSMUSG00000005611	chr7:118089496-118089701	chr7:118089496-118125527	'Mrvi1	-	E2-E4	E3		E2var_alt	Bleeding Promoter	3.08	38.78	34.24	38.34	51.98	48.68	50.78	-13.36	-1.42
23972	TC1200534	ENSMUSG00000037679	chr12:113850760-113850815	chr12:113850248-113853106	'Inf2	+	E14-E16	E15		E15alt	Cassette Exon	0.88	74.72	68.53	70.36	81.27	83.08	86.32	-12.35	-1.42
25694	TC1400073	ENSMUSG00000039367	chr14:21493805-21493959	chr14:21493611-21495180	'Sec24c	+	E1-E4	E2		E1alt	Promoter	0.92	19.22	18.73	18.37	29.29	31.28	29.35	-11.2	-1.42
26403	TC1400782	ENSMUSG00000051506	chr14:33901832-33901926	chr14:33901256-33903039	'Wdfy4	-	E45-E47	E46		E1var_alt	Cassette Exon	1.59	24.85	39.29	28.5	59.9	66.92	46	-26.73	-1.42
676	TC0100566	ENSMUSG00000026447	chr1:135000376-135000378	chr1:135000012-135000378	'Pik3c2b	+	E53-E55	E54		E23var_alt	3 Prime	3.09	40.02	31.04	44.78	75.11	100	73.16	-44.14	-1.41
4616	TC0202293	ENSMUSG00000010492	chr2:181304402-181304416	chr2:181304330-181304416	'Uckl1	-	E15-E17	E16		E12alt	5 Prime	1.18	77.88	73.31	74.81	83.46	84.98	88.55	-10.33	-1.41
6342	TC0400231	ENSMUSG00000015247	chr4:53033055-53033203	chr4:53030080-53033983	'Nipsnap3a	+	E3-E5	E4		E4alt	Cassette Exon	0.55	77.24	77.02	78	90.18	91.37	93.13	-14.14	-1.41
8276	TC0500134	ENSMUSG00000029162	chr5:31229062-31229195	chr5:31227229-31230816	'Khk	+	E2-E5	E3		E2alt	Promoter	1.53	34.21	34.85	37.58	46.03	46.66	54.37	-13.47	-1.41
9648	TC0501274	ENSMUSG00000035505	chr5:90651357-90651360	chr5:90651357-90652641	'Cox18	-	E1-E3	E2		E1var_alt	3 Prime	0.45	36.28	30.46	33.61	43.69	44.5	44.9	-10.92	-1.41
12605	TC0700617	ENSMUSG00000062383	chr7:77551625-77555367	chr7:77551625-77555475	'B130024G19Rik	+	E11-E13	E12		E9alt	5 Prime	2.04	59.97	63.62	70.4	100	88.52	90.87	-28.47	-1.41
24987	TC1300614	ENSMUSG00000021313	chr13:11686968-11688246	chr13:11778154-11779210	'Ryr2	-	E69-E	E99		E86var_alt	Promoter	5.72	13.45	21.86	19.43	49.53	57.52	100	-50.77	-1.41
29626	TC1700278	ENSMUSG00000053390	chr17:33139469-33139577	chr17:33138721-33139679	'C920016K16Rik	+	E4-E7	E6		E3alt	Cassette Exon	1.19	51.04	58.11	54.3	78.4	85.5	100	-33.48	-1.41
30060	TC1700597	ENSMUSG00000001870	chr17:75446920-75447126	chr17:75406742-75465251	'Ltbp1	+	E3-E5	E4		E2alt	Terminal	1.67	63.59	59.68	64.08	100	93.83	94.5	-33.66	-1.41
31248	TC1800258	ENSMUSG00000024534	chr18:53068265-53068334	chr18:53067132-53074961	'Sncaip	+	E14-E16	E15	duplicate	E10alt	Cassette Exon	4.4	49.33	35.66	34.2	69.45	76.03	65.58	-30.63	-1.41
32538	TC1900742	ENSMUSG00000071604	chr19:24059167-24059199	chr19:24054206-24059199	'Gm967	-	E8-E10	E9		E3alt	5 Prime	2.14	61.4	64.24	61.52	78.13	83.72	77.77	-17.48	-1.41
6880	TC0400688	ENSMUSG00000037366	chr4:133960922-133961017	chr4:133960159-133966819	'Pafah2	+	E5-E7	E6		E4alt	Cassette Exon	0.78	54.72	53.88	61.59	73.63	85.39	82.17	-23.67	-1.4
12560	TC0700585	ENSMUSG00000025326	chr7:66496338-66496403	chr7:66484642-66498720	'Ube3a	+	E1-E4	E3		E1alt	Cassette Exon	0.84	47.5	48.21	41.33	64.05	65.27	53.22	-15.16	-1.4
23045	TC1101995	ENSMUSG00000018362	chr11:106858629-106858649	chr11:106858629-106860673	'Kpna2	-	E1-E4	E3		E1var	3 Prime	0.23	69.27	68.13	70.47	83.28	82.53	84.01	-13.98	-1.4
23778	TC1200353	ENSMUSG00000021041	chr12:88782220-88782291	chr12:88781363-88784590	'Alkbh1	+	E2-E6	E5		E2alt	Promoter	0.84	49.14	37.25	48.19	56.6	58.67	58.06	-12.91	-1.4
28802	TC1600557	ENSMUSG00000022788	chr16:16599872-16600132	chr16:16504310-16600545	'Fgd4	-	E1-E5	E2		E1alt	Promoter	2.54	63.49	58	59.44	100	98.63	96.11	-37.94	-1.4
5671	TC0301033	ENSMUSG00000028066	chr3:88203634-88203738	chr3:88200023-88214078	'Pmf1	-	E1-E4	E2		E2alt	Cassette Exon	0.84	73.91	67.53	65.39	81.8	77.81	86.35	-13.04	-1.39
14228	TC0702266	ENSMUSG00000030750	chr7:132614628-132614666	chr7:132612660-132614666	'Nsmce1	-	E5-E7	E6		E5var	5 Prime	0.82	40.77	43.44	39.45	58.72	53.5	49.87	-12.81	-1.39
16746	TC0900638	ENSMUSG00000037784	chr9:99533057-99533167	chr9:99530089-99537766	'Dzip1l	+	E1-E4	E3		E3alt	Cassette Exon	0.8	64.16	69.11	65.1	81.13	82.08	79.98	-14.94	-1.39
19733	TC1000409	ENSMUSG00000069565	chr10:79727860-79727923	chr10:79724321-79736752	'Dazap1	+	E1-E4	E3		E1var_alt	Promoter	0.91	62.77	66.04	65.94	76.57	77.38	78.33	-12.51	-1.39
19863	TC1000500	ENSMUSG00000058589	chr10:90432550-90432659	chr10:90429138-90655938	'Anks1b	+	E38-E42	E41		E8var	Terminal	1.06	36.62	35.36	29.82	49.8	49.53	49.85	-15.79	-1.39
21437	TC1100549	ENSMUSG00000069808	chr11:76015663-76015757	chr11:75993489-76016054	'Fam57a	+	E1-E5	E4		E1alt	Promoter	0.52	75.96	74.59	73.94	86.75	87.91	88.44	-12.87	-1.39
22125	TC1101114	ENSMUSG00000057897	chr11:5876769-5876896	chr11:5872892-5879676	'Camk2b	-	E19-E23	E22		E16alt	Cassette Exon	1.91	61.65	68.66	62.37	85.36	100	86.69	-26.46	-1.39
28789	TC1600553	ENSMUSG00000041974	chr16:16053360-16053609	chr16:16037803-16118972	'2310008H04Rik	-	E4-E10	E8		E6	Promoter	0.49	78.22	81.61	78.29	93.23	94.03	93.71	-14.28	-1.39
30364	TC1700846	ENSMUSG00000039615	chr17:25968855-25968906	chr17:25968855-25968991	'Stub1	-	E5-E8	E7		E2var_alt	3 Prime	0.85	75.43	75.47	79.63	93.77	93.97	100	-19.07	-1.39
3911	TC0201565	ENSMUSG00000027016	chr2:77319385-77319422	chr2:77314903-77341597	'Zfp385b	-	E7-E9	E8		E2alt	Cassette Exon	2.31	30.41	28.19	27.62	46.24	48.69	44.18	-17.63	-1.38
8852	TC0500564	ENSMUSG00000029550	chr5:115524825-115524912	chr5:115511649-115532230	'Sppl3	+	E2-E4	E3		E3alt	Cassette Exon	0.8	82.9	82.37	84.32	92.16	92.7	94.04	-9.77	-1.38
11024	TC0600716	ENSMUSG00000001517	chr6:128321987-128322030	chr6:128321104-128322549	'Foxm1	+	E5-E7	E6	duplicate	E6alt	Cassette Exon	0.29	13.72	12.85	13.18	27.87	28.76	28.05	-14.98	-1.38
17522	TC0901208	ENSMUSG00000040722	chr9:57315624-57315740	chr9:57299842-57315740	'Scamp5	-	E1-E4	E2		E1alt	5 Prime	0.49	10.41	8.82	8.94	19.19	19.55	17.76	-9.44	-1.38
2012	TC0101745	ENSMUSG00000026608	chr1:190816443-190816632	chr1:190811511-190819621	'Kctd3	-	E8-E10	E9		E9alt	Cassette Exon	0.91	68.47	65.1	65.24	76.05	76.55	78.1	-10.63	-1.37
2722	TC0200634	ENSMUSG00000048482	chr2:109533776-109534066	chr2:109516470-109563539	'Bdnf	+	E3-E8	E7	duplicate	E1alt	Promoter	0.75	65.84	68.7	58.73	79.09	84.88	82.94	-17.88	-1.37
6682	TC0400522	ENSMUSG00000028729	chr4:118293768-118293770	chr4:118293768-118293966	'Ebna1bp2	+	E2-E4	E3		E2var_alt	5 Prime	0.88	52.18	55.33	52.41	67.95	69.01	67	-14.68	-1.37
11042	TC0600730	ENSMUSG00000046080	chr6:129369332-129369361	chr6:129366424-129369500	'Clec9a	+	E5-E7	E6		E4alt	Promoter	2.06	63.1	58.44	73.92	83.03	96.05	100	-27.88	-1.37
12512	TC0700556	ENSMUSG00000052512	chr7:56706131-56706253	chr7:56675711-56707769	'Nav2	+	E11-E13	E12		E6alt	Promoter	2.62	51.96	39.75	44.15	94.67	95.22	100	-51.34	-1.37
12762	TC0700762	ENSMUSG00000051048	chr7:107463119-107463180	chr7:107461876-107465552	'P4ha3	+	E9-E11	E10		E10	Cassette Exon	0.08	70.21	70.22	71.56	92.93	92.77	92.17	-21.96	-1.37
12837	TC0700861	ENSMUSG00000030882	chr7:112789675-112789742	chr7:112789675-112799586	'Fxc1	+	E5-E10	E6		E2var	5 Prime	1.03	40.41	45.41	38.79	56.32	57.28	66.12	-18.37	-1.37
18213	TC0X00243	ENSMUSG00000023092	chrX:53985208-53985345	chrX:53985046-54007512	'Fhl1	+	E2-E4	E3		E1alt	Promoter	0.95	75.79	74.59	72.29	97.28	100	99.81	-24.81	-1.37
21550	TC1100648	ENSMUSG00000020532	chr11:83993338-83993428	chr11:83987058-84006581	'Acaca	+	E2-E4	E3		E1alt	Promoter	4.85	66.21	71.55	64.01	92.04	90.22	84.99	-21.83	-1.37
21912	TC1100961	ENSMUSG00000020733	chr11:115038539-115038691	chr11:115037827-115040364	'Slc9a3r1	+	E2-E4	E3		E3	Cassette Exon	0.51	70.98	66.14	70.35	83.8	83.06	83.78	-14.39	-1.37
30796	TC1701222	ENSMUSG00000024083	chr17:64647066-64647250	chr17:64642366-64657963	'Pja2	-	E4-E6	E5		E5alt	Cassette Exon	1	52.82	52.6	55.29	65.47	64.33	63.68	-10.93	-1.37
32319	TC1900532	ENSMUSG00000006456	chr19:4802818-4804015	chr19:4792821-4811172	'Rbm14	-	E2-E13	E3	duplicate	E2var_alt	Cassette Exon	0.91	74.83	78.88	78.51	85.83	84.81	91.21	-9.88	-1.37
1252	TC0101082	ENSMUSG00000026107	chr1:51534670-51534759	chr1:51534461-51535145	'Obfc2a	-	E2-E4	E3		E3alt	Promoter	1.92	68.49	66.71	58.9	83.76	80.04	85.02	-18.24	-1.36
7814	TC0401561	ENSMUSG00000028906	chr4:131520047-131520102	chr4:131518902-131523703	'Epb4.1	-	E16-E19	E17		E12alt	Cassette Exon	2.6	40.13	30.75	36.49	53.26	53.82	57.48	-19.06	-1.36
8119	TC0401834	ENSMUSG00000041936	chr4:155541887-155541918	chr4:155541616-155542655	'Agrn	-	E38-E40	E39		E34var_alt	Terminal	1.67	55.82	76.19	52.69	86.98	100	97.02	-33.1	-1.36
8724	TC0500470	ENSMUSG00000029290	chr5:106317454-106317858	chr5:106315448-106320137	'Zfp326	+	E5-E7	E6		E5alt	Cassette Exon	1.02	58.58	61.58	58.57	80.84	74.87	69.51	-15.5	-1.36
17541	TC0901220	ENSMUSG00000036986	chr9:58078299-58078435	chr9:58077894-58080960	'Pml	-	E6-E9	E7		E5var_alt	Cassette Exon	0.77	62.03	65.9	63.04	75.75	74.7	76.48	-11.99	-1.36
23821	TC1200395	ENSMUSG00000021185	chr12:102025827-102025882	chr12:102017521-102067809	'9030617O03Rik	+	E1-E4	E3		E2alt	Cassette Exon	0.56	15.44	18.14	17.93	33.69	31.15	30.28	-14.53	-1.36
26012	TC1400384	ENSMUSG00000068289	chr14:56590856-56591005	chr14:56569933-56591535	'Cma2	+	E1-E4	E3		E3alt	Promoter	3.13	47.52	45.03	45.33	87.32	100	88.64	-46.03	-1.36
26288	TC1400695	ENSMUSG00000071574	chr14:20419444-20419452	chr14:20418952-20419626	'EG432825	-	E3-E5	E4		E4alt	Terminal	1.19	47.65	53.73	37.62	100	90.41	94.39	-48.6	-1.36
32154	TC1900402	ENSMUSG00000055491	chr19:46142509-46142511	chr19:46141777-46142511	'Pprc1	+	E11-E13	E12		E6var_alt	3 Prime	0.6	65.01	86.28	71.7	92.41	96.84	100	-22.09	-1.36
8277	TC0500134	ENSMUSG00000029162	chr5:31229396-31229529	chr5:31227229-31230816	'Khk	+	E2-E5	E4		E3alt	Cassette Exon	1.53	38.42	34.92	32.37	45.35	48.92	51.47	-13.34	-1.35
8715	TC0500460	ENSMUSG00000034462			'Pkd2		E16-E19	E18		E14var_alt	Bleeding Promoter	0.84	61.28	77.27	71.23	94.86	89.7	100	-24.93	-1.35
10895	TC0600632	ENSMUSG00000030180	chr6:120388463-120388543	chr6:120382242-120389005	'Jarid1a	+	E29-E31	E30		E26alt	Cassette Exon	0.97	34.36	34.98	33.25	51.63	53.77	47.97	-16.93	-1.35
17665	TC0901332	ENSMUSG00000032355	chr9:77064785-77064855	chr9:77038545-77087199	'2310046A06Rik	-	E4-E6	E5		E3alt	Cassette Exon	0.79	27.56	14.71	15.7	30.62	34.2	40.05	-15.63	-1.35
19394	TC1000081	ENSMUSG00000049626	chr10:21893328-21893342	chr10:21893057-21893682		+	E3-E5	E4		E1alt	Promoter	0.31	67.63	52.99	54.59	76.09	80.77	79.02	-20.22	-1.35
31554	TC1800534	ENSMUSG00000024350	chr18:35862067-35862159	chr18:35860645-35862680	'Dnajc18	-	E1-E3	E2		E1alt	Cassette Exon	0.92	18.67	15.93	17.96	32.9	36.8	30.42	-15.85	-1.35
2247	TC0200169	ENSMUSG00000026921	chr2:26446965-26447184	chr2:26446584-26447184	'Egfl7	+	E11-E13	E12		E7var_alt	Bleeding Promoter	2.95	55.61	54.54	60.13	78.66	100	94.34	-34.24	-1.34
5998	TC0301338	ENSMUSG00000027977	chr3:123322002-123322115	chr3:123309950-123330877	'Ndst3	-	E5-E7	E6		E2alt	Cassette Exon	1.64	62.14	61.33	65.17	81.47	83.73	80.17	-18.91	-1.34
7510	TC0401288	ENSMUSG00000028571	chr4:95723250-95723387	chr4:95712320-95723464	'Cyp2j13	-	E7-E9	E8		E7var_alt	Cassette Exon	1.1	64.53	57.45	55.03	99.49	100	91.15	-37.88	-1.34
8723	TC0500470	ENSMUSG00000029290	chr5:106317454-106317858	chr5:106315296-106320137	'Zfp326	+	E4-E7	E6	duplicate	E5alt	Cassette Exon	1.02	55.19	57.88	62.84	70.54	73.79	73.41	-13.94	-1.34
9113	TC0500788	ENSMUSG00000036817	chr5:139706728-139706792	chr5:139702840-139709425	'Unc84a	+	E8-E12	E10		E7	Cassette Exon	1.19	72.42	75.26	76.49	87.23	87.27	90.84	-13.72	-1.34
14341	TC0702376	ENSMUSG00000030979	chr7:140900608-140900692	chr7:140894153-140900692	'Uros	-	E1-E3	E2		E1alt	5 Prime	1.08	36.56	38.14	40.98	59.52	58.35	54.37	-18.86	-1.34
15140	TC0800560	ENSMUSG00000031883	chr8:107065210-107065300	chr8:107064826-107067310	'Car7	+	E2-E4	E3		E1alt	Promoter	2.04	76.26	84.2	80.22	86.62	100	100	-15.32	-1.34
19141	TC0X01303	ENSMUSG00000031431	chrX:137077051-137077207	chrX:137076696-137077385	'Tsc22d3	-	E4-E6	E5		E2alt	Promoter	1.89	50.66	53.03	53.61	100	92.08	88.92	-41.24	-1.34
26304	TC1400712	ENSMUSG00000039376	chr14:21483620-21483796	chr14:21481688-21484966	'Synpo2l	-	E4-E6	E5		E3var_alt	Promoter	1.49	30.87	27.94	27.7	46.03	41.09	47.45	-16.03	-1.34
26851	TC1500032	ENSMUSG00000049152			'Ugt3a2		E2-E4	E3		E2alt	Cassette Exon	1.21	37.8	52.35	38.22	66.27	60.85	74.23	-24.33	-1.34
31237	TC1800244	ENSMUSG00000062210	chr18:50213175-50213273	chr18:50139281-50249854	'Tnfaip8	+	E1-E5	E4	duplicate	E1alt	Promoter	0.99	64.36	64.57	57.47	77.09	75.19	77.66	-14.51	-1.34
2791	TC0200709	ENSMUSG00000062646	chr2:120321139-120321490	chr2:120320984-120321601	'Ganc	+	E42-E44	E43		E11alt	Cassette Exon	0.8	46.12	49.09	48.43	69.14	69.2	61.66	-18.78	-1.33
3430	TC0201240	ENSMUSG00000026767	chr2:12325626-12325793	chr2:12322704-12327487	'2310047O13Rik	-	E3-E6	E5		E3alt	Cassette Exon	0.79	43.99	43.44	42.6	57.01	56.96	58.98	-14.31	-1.33
4331	TC0202067	ENSMUSG00000032715	chr2:152169016-152169063	chr2:152169016-152169593	'Trib3	-	E1-E3	E2		E1var	3 Prime	0.39	77.59	75.08	76.47	91.47	91.95	91.18	-15.15	-1.33
4357	TC0202092	ENSMUSG00000027490	chr2:154394804-154395153	chr2:154390245-154395225	'E2f1	-	E1-E3	E2		E1alt	Promoter	0.29	44.73	44.05	52.96	66.72	64.57	67.42	-18.99	-1.33
5230	TC0300543	ENSMUSG00000027966	chr3:113797436-113797551	chr3:113793176-113798119	'Col11a1	+	E6-E10	E7		E7alt	Cassette Exon	0.08	77.25	82.6	79.12	98.41	98.62	98.66	-18.9	-1.33
12217	TC0700283	ENSMUSG00000004056	chr7:28393024-28393131	chr7:28382275-28393642	'Akt2	+	E4-E9	E8		E1alt	Promoter	1.14	65.91	62.1	58.08	79.69	84.65	84.33	-20.86	-1.33
16515	TC0900466	ENSMUSG00000032816	chr9:64949343-64949405	chr9:64948795-64961066	'Nope	+	E1-E3	E2		E2	Promoter	0.61	33.04	33.03	32.5	46.99	45.48	48.14	-14.01	-1.33
20152	TC1000818	ENSMUSG00000010461	chr10:22829639-22829738	chr10:22826095-22829777	'Eya4	-	E19-E21	E20		E18var_alt	Cassette Exon	0.29	21.23	18.35	21.64	37.59	39.71	43.87	-19.98	-1.33
21049	TC1100225	ENSMUSG00000064057	chr11:49477522-49477601	chr11:49477218-49477872	'Scgb3a1	+	E1-E4	E2		E1var_alt	Cassette Exon	4.4	93.24	41.58	36.32	100	98.33	87.74	-38.31	-1.33
25731	TC1400096	ENSMUSG00000007817	chr14:26427553-26427698	chr14:26401160-26455359	'Zmiz1	+	E9-E12	E11		E1alt	Promoter	0.78	23.97	17.5	17.34	32.46	28.71	31.66	-11.34	-1.33
26462	TC1400848	ENSMUSG00000037572			'Wdhd1		E15-E17	E16		E13var_alt	Bleeding Terminal	0.38	66.77	59.22	57.89	83.51	80.43	84.75	-21.6	-1.33
82	TC0100090	ENSMUSG00000026131	chr1:34234642-34235650	chr1:34231641-34240861	'Dst	+	E41-E47	E42		E32var_alt	Cassette Exon	1.47	64.75	74.32	67.32	90.56	100	95.04	-26.4	-1.32
10223	TC0600008	ENSMUSG00000029661	chr6:4458955-4459604	chr6:4458955-4459604	'Col1a2	+	E5-E7	E6		E5var_alt	Retained Intron	0.37	30.24	25.74	27.12	45.68	42.64	39.69	-14.97	-1.32
12586	TC0700604	ENSMUSG00000030513	chr7:73170453-73170490	chr7:73170294-73176635	'Pcsk6	+	E14-E16	E15		E14alt	Cassette Exon	0.97	49.64	44.09	48.37	58.22	60.13	61.28	-12.51	-1.32
17751	TC0901409	ENSMUSG00000032449	chr9:96989911-96990446	chr9:96985543-96990512	'Slc25a36	-	E7-E10	E8		E2var_alt	Promoter	0.9	86.93	89.66	85.94	94.96	94.04	96.17	-7.55	-1.32
20896	TC1100057	ENSMUSG00000050830	chr11:11014748-11014775	chr11:11014513-11015814	'Vwc2	+	E1-E3	E2		E2	Promoter	3.15	52.12	39.33	46.47	69.4	77.25	79.94	-29.56	-1.32
21297	TC1100444	ENSMUSG00000047284	chr11:69717157-69717221	chr11:69716955-69717367	'Neurl4	+	E2-E4	E3		E3alt	Cassette Exon	1.66	53.9	51.06	51.94	60.51	71.03	64.99	-13.21	-1.32
22071	TC1101077	ENSMUSG00000020439	chr11:3437640-3437746	chr11:3437609-3439115	'Smtn	-	E1-E3	E2		E1alt	Cassette Exon	5.01	25.94	28.66	25.86	45.07	50.88	51.2	-22.23	-1.32
27629	TC1500690	ENSMUSG00000050891	chr15:58732531-58732625	chr15:58722253-58736289	'Tatdn1	-	E15-E18	E16		E8alt	Terminal	0.75	62.96	63.25	66.48	77.3	74.46	76.65	-11.91	-1.32
28092	TC1501045	ENSMUSG00000053559	chr15:100466991-100467180	chr15:100466687-100467180	'BC004728	-	E1-E3	E2		E2alt	5 Prime	1.42	47.23	58.64	52.29	76.4	78.51	73.83	-23.53	-1.32
28633	TC1600377	ENSMUSG00000052450	chr16:77500752-77500890	chr16:77459748-77501748	'2810055G20Rik	+	E7-E9	E8	duplicate	E3alt	Promoter	0.92	89.41	91.98	91.15	98.13	98.58	97.79	-7.32	-1.32
968	TC0100843	ENSMUSG00000062169	chr1:183083867-183083934	chr1:183075033-183085990	'Cnih4	+	E1-E4	E3		E3alt	Promoter	0.69	74.76	78.91	82.79	89.86	90.2	89.58	-11.06	-1.31
3986	TC0201760	ENSMUSG00000040479	chr2:91776929-91776931	chr2:91776929-91777015	'Dgkz	-	E25-E27	E26		E22var_alt	3 Prime	1.61	59.94	54.79	53.73	71.84	68.37	65.32	-12.36	-1.31
5609	TC0300979	ENSMUSG00000028005			'Gucy1b3		E10-E13	E12		E9alt	Promoter	7.39	5.01	3.65	4.1	22.36	33.32	30.1	-24.34	-1.31
7276	TC0401016	ENSMUSG00000028411	chr4:40642452-40642456	chr4:40642452-40644250	'Aptx	-	E3-E5	E4		E2var	3 Prime	1.1	40.56	36.63	39.62	58.41	50.49	51.1	-14.4	-1.31
8646	TC0500397	ENSMUSG00000034842	chr5:92832654-92832682	chr5:92832654-92833863	'Art3	+	E9-E11	E10		E5var_alt	5 Prime	14.97	21.84	17.98	19.84	33.26	37.16	36.43	-15.73	-1.31
8718	TC0500467	ENSMUSG00000070639	chr5:105867765-105867767	chr5:105844951-105897816	'Lrrc8b	+	E1-E3	E2		E1alt	Promoter	0.56	9.28	9.99	17.57	43.14	43.82	27.74	-25.95	-1.31
9996	TC0501565	ENSMUSG00000037936	chr5:125763321-125764269	chr5:125761604-125764269	'Scarb1	-	E11-E13	E12		E10alt	Bleeding Terminal	0.68	37.58	35.28	37.64	50.17	50.7	50.87	-13.75	-1.31
10889	TC0600629	ENSMUSG00000030166	chr6:119863918-119864010	chr6:119863122-119864188	'Rad52	+	E3-E6	E5		E3alt	Cassette Exon	1.26	60.25	68.17	68.21	96.93	100	98.21	-32.84	-1.31
17917	TC0901539	ENSMUSG00000032498	chr9:111170808-111170812	chr9:111170808-111173913	'Mlh1	-	E1-E3	E2		E1var_alt	3 Prime	0.88	59.17	60.15	65.25	78.16	86.82	79.59	-20	-1.31
20371	TC1001027	ENSMUSG00000000902	chr10:75379546-75379656	chr10:75374402-75384048	'Smarcb1	-	E1-E7	E2		E1alt	Terminal	0.55	71.03	69.81	71.7	85.87	85.34	89.21	-15.96	-1.31
24980	TC1300612	ENSMUSG00000021156	chr13:9694428-9694430	chr13:9694428-9694985	'Zmynd11	-	E10-E12	E11		E6var_alt	3 Prime	1.1	61.03	57.78	56.86	69.06	71.12	73.09	-12.54	-1.31
30384	TC1700854	ENSMUSG00000037326	chr17:26097011-26097176	chr17:26096931-26097282	'Solh	-	E13-E15	E14		E9	Cassette Exon	1.14	56.37	59.78	57.85	73.48	69.57	78.65	-15.9	-1.31
31438	TC1800418	ENSMUSG00000006740	chr18:6208184-6208185	chr18:6203706-6208185	'Kif5b	-	E28-E30	E29		E25var_alt	5 Prime	0.92	69.92	61.19	74.31	100	90.57	92.09	-25.75	-1.31
17	TC0100009	ENSMUSG00000025907	chr1:6220041-6220154	chr1:6218131-6224042	'Rb1cc1	+	E4-E6	E5		E3	Cassette Exon	0.5	57.96	54.93	52.81	66.07	65.64	69.01	-11.68	-1.3
9286	TC0500910	ENSMUSG00000040473	chr5:5589214-5589312	chr5:5589214-5593772	'A330021E22Rik	-	E17-E19	E18		E16var	3 Prime	0.55	68.18	56.85	51.29	76.85	76.65	84.08	-20.42	-1.3
9508	TC0501112	ENSMUSG00000029086	chr5:44489914-44490430	chr5:44486008-44492887	'Prom1	-	E3-E5	E4		E2var_alt	Promoter	1.33	33.54	25.84	34.06	59.7	68.43	67.77	-34.15	-1.3
12897	TC0700940	ENSMUSG00000030663	chr7:123245459-123245518	chr7:123236902-123246725	'1110004F10Rik	+	E1-E5	E4		E3	Cassette Exon	0.76	37.17	38.44	36.8	51.59	53.01	46.15	-12.78	-1.3
19953	TC1000621	ENSMUSG00000034813	chr10:119487289-119487332	chr10:119487173-119491889	'Grip1	+	E25-E27	E26		E20alt	Cassette Exon	1.3	59.68	59.12	61.99	85.21	82.93	86.54	-24.63	-1.3
20384	TC1001035	ENSMUSG00000020241	chr10:76074303-76074306	chr10:76074188-76074537	'Col6a2	-	E7-E10	E9		E6alt	Promoter	1.73	26.73	28.56	24.04	35.49	38.89	35.26	-10.1	-1.3
22772	TC1101750	ENSMUSG00000037601	chr11:93824542-93824642	chr11:93822095-93827122	'Nme1	-	E2-E4	E3		E3	Cassette Exon	0.42	75.9	74.14	68.59	85.99	85.63	88.19	-13.73	-1.3
23691	TC1200303	ENSMUSG00000021219	chr12:83718487-83718549	chr12:83718371-83752796	'Rgs6	+	E1-E3	E2		E1alt	Promoter	1.82	58.97	70.89	69.32	82.56	86.55	84.27	-18.07	-1.3
4827	TC0300201	ENSMUSG00000027827	chr3:65065499-65065768	chr3:64781720-65070413	'Kcnab1	+	E3-E9	E8	duplicate	E1alt	Promoter	6.32	13.64	8.48	10.19	22.67	19.87	26.41	-12.22	-1.29
12411	TC0700484	ENSMUSG00000051113	chr7:51752777-51752873	chr7:51752435-51752873	'1700021P22Rik	+	E3-E5	E4		E2var_alt	Bleeding Promoter	0.95	51.85	54.61	55.52	100	66.87	93.17	-32.69	-1.29
17281	TC0900973	ENSMUSG00000066806	chr9:25032659-25032673	chr9:25032659-25032814		-	E3-E5	E4		E2var_alt	3 Prime	0.74	38.43	27.95	22.48	87.85	49.94	76.13	-41.69	-1.29
19492	TC1000198	ENSMUSG00000019849	chr10:44787023-44787181	chr10:44779985-44791859	'Prep	+	E1-E3	E2		E2	Promoter	0.39	79.9	70.08	69.81	89.98	87.85	93.12	-17.05	-1.29
21557	TC1100653	ENSMUSG00000020527	chr11:84706828-84706896	chr11:84705711-84708052	'Myo19	+	E6-E8	E7		E7alt	Cassette Exon	0.65	64.74	59.66	59.23	72.95	71.58	79.58	-13.5	-1.29
22563	TC1101529	ENSMUSG00000020831	chr11:70049263-70049302	chr11:70049263-70049526	'0610010K14Rik	-	E4-E7	E6		E3var_alt	3 Prime	0.76	58.94	52.4	52.42	70.12	65.02	67.97	-13.12	-1.29
22762	TC1101741	ENSMUSG00000003949	chr11:90231606-90231679	chr11:90207293-90249100	'Hlf	-	E3-E5	E4		E2alt	Cassette Exon	3.21	10.84	12.25	11.23	25.88	24.88	22.7	-13.05	-1.29
23503	TC1200152	ENSMUSG00000020598	chr12:45646367-45646422	chr12:45645883-45648219	'Nrcam	+	E11-E13	E12		E6alt	Cassette Exon	0.83	34.24	24.25	19.91	75.59	100	60.57	-52.59	-1.29
27549	TC1500591	ENSMUSG00000022234	chr15:31524273-31524281	chr15:31524273-31525400	'Cct5	-	E6-E8	E7		E4var	3 Prime	0.61	68.2	69.86	67.43	84.52	85.24	82.92	-15.73	-1.29
27960	TC1500939	ENSMUSG00000022614	chr15:89185212-89185248	chr15:89185212-89185787	'Lmf2	-	E1-E3	E2		E1var	3 Prime	0.52	75.48	70.43	74.84	83.93	85.84	85.68	-11.57	-1.29
28774	TC1600532	ENSMUSG00000065979	chr16:11887877-11887889	chr16:11887848-11909359	'Cpped1	-	E1-E3	E2		E1var	3 Prime	0.96	47.17	50.1	48.08	62.81	63.35	66.04	-15.61	-1.29
31939	TC1900156	ENSMUSG00000024677	chr19:11601112-11601190	chr19:11598457-11601190	'Ms4a6b	+	E14-E16	E15		E4var_alt	3 Prime	3.76	29.18	44.54	33.38	82.17	100	59.36	-44.81	-1.29
32444	TC1900616	ENSMUSG00000003680	chr19:8859613-8859668	chr19:8858485-8860700	'Taf6l	-	E1-E4	E3		E1alt	Cassette Exon	0.86	68.71	70.97	68.05	77.93	81.2	81.76	-11.05	-1.29
149	TC0100116	ENSMUSG00000026113	chr1:37431118-37431134	chr1:37429265-37434423	'Inpp4a	+	E14-E18	E16		E12alt	Cassette Exon	3.14	5.08	4.83	4.21	13.59	15.52	18.04	-11.01	-1.28
3665	TC0201412	ENSMUSG00000026867	chr2:34555347-34555426	chr2:34551129-34556283	'Gapvd1	-	E20-E22	E21		E17alt	Cassette Exon	1.11	61.81	58.31	58.93	71.32	72.48	74.46	-13.07	-1.28
3895	TC0201562	ENSMUSG00000042587	chr2:76679231-76679446	chr2:76679231-76679591		-	E154-E156	E155		E1var_alt	3 Prime	0.49	82.95	71.1	77.14	89.94	92.06	93.43	-14.75	-1.28
5686	TC0301042	ENSMUSG00000068922	chr3:88713830-88713832	chr3:88713830-88714052	'Msto1	-	E15-E17	E16		E12var	3 Prime	0.57	68.13	70.89	64.58	82.1	82.39	80.97	-13.95	-1.28
6826	TC0400635	ENSMUSG00000040690	chr4:129769976-129769984	chr4:129767805-129769984	'Col16a1	+	E66-E68	E67		E60var_alt	3 Prime	0.91	65.98	62.15	75.58	88.32	88.95	100	-24.52	-1.28
7158	TC0400885		chr4:154624616-154624654	chr4:154624172-154624654		+	E1-E3	E2		E2var	3 Prime	1.05	37.18	30.31	39.4	61.6	82.3	40.74	-25.92	-1.28
7914	TC0401670	ENSMUSG00000040964	chr4:140124672-140124685	chr4:140124436-140126172	'Arhgef10l	-	E17-E19	E18		E17alt	Cassette Exon	2.17	46.04	45.16	44.04	57.01	54.81	59.12	-11.9	-1.28
10560	TC0600344	ENSMUSG00000036402	chr6:66864448-66864504	chr6:66846510-66965727	'Gng12	+	E1-E10	E6		E2	Terminal	0.84	62.68	66.29	75.15	98.67	100	98.15	-30.9	-1.28
15294	TC0800698	ENSMUSG00000025316	chr8:124513856-124513971	chr8:124502655-124515428	'Banp	+	E7-E10	E8		E3alt	Cassette Exon	0.9	67.95	77.73	68.89	98.5	98.16	100	-27.36	-1.28
15728	TC0801126	ENSMUSG00000006276	chr8:74902891-74902983	chr8:74897846-74902983	'Eps15l1	-	E17-E20	E18		E14alt	5 Prime	1.04	81.77	82.24	74.01	100	99.67	99.62	-20.42	-1.28
17450	TC0901150	ENSMUSG00000000171	chr9:50405506-50405509	chr9:50405356-50406866	'Sdhd	-	E4-E7	E6		E1var_alt	Promoter	1.52	51.26	54.77	57.25	65.49	65.49	67.44	-11.71	-1.28
19167	TC0X01333	ENSMUSG00000025269	chrX:147006052-147007225	chrX:146956754-147019008	'Apex2	-	E7-E9	E8		E6var_alt	Terminal	1.33	46.72	32.1	40.2	55.41	56.06	67.53	-19.99	-1.28
27832	TC1500840	ENSMUSG00000042632	chr15:79158180-79158394	chr15:79158145-79158640	'Pla2g6	-	E1-E4	E3		E1alt	Strange Splice	0.81	66.61	65.87	86.64	100	99.15	97.22	-25.75	-1.28
31821	TC1900087	ENSMUSG00000024947	chr19:6339340-6339503	chr19:6338962-6339687	'Men1	+	E9-E11	E10		E9	Cassette Exon	0.79	42.47	42.48	41.09	57.87	56.17	58.56	-15.52	-1.28
1915	TC0101676	ENSMUSG00000026536	chr1:175681760-175682175	chr1:175662574-175682841	'Mnda	-	E35-E43	E36		E2alt	Terminal	1.18	37.23	26.26	45.58	100	88.35	56.79	-45.35	-1.27
3451	TC0201252	ENSMUSG00000053702	chr2:17304488-17304579	chr2:17301470-17310319	'Nebl	-	E23-E25	E24		E1alt	Cassette Exon	3	48.28	40.71	39.41	83.54	100	87.82	-47.65	-1.27
11200	TC0600919	ENSMUSG00000039841	chr6:28211481-28211768	chr6:28210837-28211768	'Zfp800	-	E3-E6	E4		E1alt	5 Prime	0.89	34.9	34.7	35.24	47.53	45.65	44.41	-10.92	-1.27
12802	TC0700781	ENSMUSG00000066306	chr7:109150810-109150850	chr7:109150174-109156000	'Numa1	+	E17-E19	E18		E14alt	Cassette Exon	1.39	63.32	69.09	71.99	89.61	97.24	100	-27.48	-1.27
16839	TC0900716	ENSMUSG00000062867	chr9:108464115-108464188	chr9:108464030-108464505	'Impdh2	+	E4-E6	E5		E4alt	Cassette Exon	0.56	74.78	68.12	76.57	98.18	100	94.44	-24.38	-1.27
17723	TC0901384	ENSMUSG00000064299	chr9:89028902-89029014	chr9:89024254-89031866	'4921528I07Rik	-	E17-E22	E18		E18alt	Terminal	1.38	4.88	12.19	11.12	21.54	28.95	46.13	-22.8	-1.27
19754	TC1000419	ENSMUSG00000061589	chr10:80236486-80236513	chr10:80236486-80240301	'Dot1l	+	E7-E10	E8		E7alt	5 Prime	1.16	80.96	80.77	79.67	87.99	89.72	89.71	-8.67	-1.27
20718	TC1001344	ENSMUSG00000040043	chr10:127572711-127572787	chr10:127572164-127574530	'Rbms2	-	E13-E15	E14		E12alt	Terminal	0.85	57.79	60.09	58.86	100	87.57	93.32	-34.72	-1.27
30096	TC1700614	ENSMUSG00000055760	chr17:80624011-80624014	chr17:80624011-80624961	'Gemin6	+	E1-E3	E2		E1var_alt	5 Prime	0.6	63.8	49.8	61.81	80.05	71.34	79.06	-18.34	-1.27
3293	TC0201128						E8-E10	E9		E2alt	Terminal	1.06	63.67	67.48	73.17	98.2	83.07	100	-25.65	-1.26
16530	TC0900477	ENSMUSG00000041064	chr9:65441070-65441156	chr9:65440038-65441264	'Pif1	+	E13-E15	E14		E9alt	Cassette Exon	1.07	31.76	35.96	31.56	54.91	54.69	44.05	-18.13	-1.26
19418	TC1000107	ENSMUSG00000019978	chr10:25223944-25224065	chr10:25208900-25225981	'Epb4.1l2	+	E19-E32	E30		E16alt	Cassette Exon	0.79	54.83	52.72	55.9	66.87	77.32	73.66	-18.13	-1.26
25010	TC1300623	ENSMUSG00000039233	chr13:14119966-14120049	chr13:14112155-14121543	'Tbce	-	E2-E4	E3		E3var_alt	Cassette Exon	0.82	50.35	50.13	50.03	58.97	59.47	63.3	-10.41	-1.26
25488	TC1301140	ENSMUSG00000021639	chr13:101252894-101252998	chr13:101251258-101256026	'Gtf2h2	-	E10-E13	E11		E7alt	Cassette Exon	0.72	63.62	56.97	60.71	69.91	73.29	81.03	-14.31	-1.26
26007	TC1400375	ENSMUSG00000007591	chr14:56270297-56270326	chr14:56269953-56270326	'Tssk4	+	E2-E4	E3		E3var_alt	3 Prime	1.19	58.64	50.91	41.4	78.11	89.43	71.15	-29.24	-1.26
28497	TC1600245	ENSMUSG00000034206	chr16:37034884-37035095	chr16:37017442-37040569	'Polq	+	E6-E13	E11		E4alt	Cassette Exon	0.63	63.14	71.26	58.2	91.85	87.91	96.02	-27.73	-1.26
510	TC0100413	ENSMUSG00000026305	chr1:92969902-92969918	chr1:92965275-92973521	'Lrrfip1	+	E5-E7	E6		E3alt	Cassette Exon	1.96	26.19	8.77	35.61	100	88.95	86.58	-68.32	-1.25
5474	TC0300783	ENSMUSG00000027699	chr3:27047718-27047809	chr3:27045942-27047915	'Ect2	-	E6-E8	E7	duplicate	E3var_alt	Cassette Exon	0.09	49.14	38.71	53.81	70.59	69.85	74.19	-24.32	-1.25
7636	TC0401425	ENSMUSG00000033365	chr4:117567451-117567530	chr4:117567451-117567817	'Ipo13	-	E19-E21	E20		E18var_alt	3 Prime	0.62	64.9	67.49	63.75	77.9	77.86	81.62	-13.75	-1.25
9433	TC0501050	ENSMUSG00000023452	chr5:33088833-33088985	chr5:33085124-33107422	'Pisd	-	E3-E6	E4		E2alt	Promoter	0.85	32.68	28.52	30.08	42.39	39.81	43.59	-11.5	-1.25
12640	TC0700643	ENSMUSG00000039099	chr7:86913165-86913177	chr7:86911312-86913245	'Wdr93	+	E12-E14	E13		E10alt	Promoter	1.54	55.65	46.05	49.72	87.01	81.36	100	-38.98	-1.25
14450	TC0702479	ENSMUSG00000010755	chr7:150773011-150773098	chr7:150772417-150774397	'Cars	-	E3-E5	E4		E4alt	Cassette Exon	0.45	84.31	85.04	85.4	96.42	94.74	95.82	-10.74	-1.25
16136	TC0900048	ENSMUSG00000031928	chr9:14614249-14614328	chr9:14609972-14616274	'Mre11a	+	E10-E12	E11		E10alt	Cassette Exon	0.69	62.97	62.82	64.44	76.41	78.95	79.44	-14.86	-1.25
22257	TC1101239	ENSMUSG00000069910	chr11:34643428-34644227	chr11:34639042-34644227	'Ccdc99	-	E2-E4	E3		E1alt	Bleeding Terminal	0.74	50.14	57.4	50.41	78.03	100	95.5	-38.53	-1.25
24791	TC1300378	ENSMUSG00000058246	chr13:67933668-67933803	chr13:67932091-67934169	'EG328280	+	E1-E3	E2		E1alt	Promoter	1.25	9.45	12.67	10.59	25.61	30.54	21	-14.81	-1.25
29670	TC1700297	ENSMUSG00000024319	chr17:34095547-34095721	chr17:34095303-34096198	'Vps52	+	E5-E8	E6		E6alt	Terminal	0.9	64.68	65.6	65.63	76.18	77.38	78.99	-12.21	-1.25
31291	TC1800299	ENSMUSG00000045629	chr18:62150793-62150832	chr18:62150699-62150832	'Sh3tc2	+	E11-E13	E12		E11var_alt	3 Prime	0.98	41.76	39.67	42.4	56.97	53.87	62.31	-16.44	-1.25
5376	TC0300664	ENSMUSG00000028197	chr3:144983679-144983682	chr3:144983679-144986319	'Col24a1	+	E4-E6	E5		E4var_alt	5 Prime	0.94	36.13	44.51	52.41	100	85.76	83.22	-45.31	-1.24
9759	TC0501365	ENSMUSG00000029298			'BC057170		E12-E59	E43		E1alt	Promoter	2.19	46.54	43.79	55.17	100	95.31	82.24	-44.02	-1.24
9917	TC0501524	ENSMUSG00000029456	chr5:122106223-122106263	chr5:122106223-122110302	'Acad10	-	E1-E4	E3		E2var_alt	Bleeding Promoter	1.52	69.05	77.05	77.14	87.1	100	96.24	-20.03	-1.24
11040	TC0600730	ENSMUSG00000046080	chr6:129366393-129366423	chr6:129366393-129369331	'Clec9a	+	E4-E6	E5		E4alt	Bleeding Terminal	2.06	79.71	62.48	66.41	100	86.35	86.5	-21.42	-1.24
12043	TC0700084	ENSMUSG00000030384	chr7:13046362-13046391	chr7:13045709-13047617		+	E11-E25	E17		E5var_alt	Terminal	1.45	56.96	60.64	29.3	90.69	85.42	100	-43.07	-1.24
12811	TC0700783	ENSMUSG00000030996	chr7:109255182-109255229	chr7:109254880-109255853	'Art1	+	E2-E6	E3		E3var	Terminal	0.9	76.17	59.8	47.39	84.57	82.94	81.24	-21.8	-1.24
13968	TC0701932	ENSMUSG00000062797	chr7:97084238-97084474	chr7:97072226-97089479	'l7Rn6	-	E1-E4	E2		E2	Cassette Exon	0.72	29.22	30.35	29.71	39.88	41.66	41.71	-11.32	-1.24
21197	TC1100340	ENSMUSG00000005417	chr11:59571027-59574829	chr11:59568612-59577882	'Mprip	+	E17-E19	E18		E14alt	Cassette Exon	0.72	64.29	74.35	70.29	91.67	96.46	100	-26.4	-1.24
27912	TC1500905	ENSMUSG00000016757	chr15:83421810-83421978	chr15:83419132-83425379	'Ttll12	-	E1-E3	E2		E2	Cassette Exon	0.33	76.11	73.92	75.04	88.08	87.77	89.61	-13.47	-1.24
30656	TC1701089	ENSMUSG00000039153	chr17:44740951-44745332	chr17:44634193-44775462	'Runx2	-	E9-E12	E11		E10var_alt	Cassette Exon	0.18	74.66	71.75	77.18	93.99	96.87	94.35	-20.54	-1.24
31510	TC1800488	ENSMUSG00000024268	chr18:25649643-25649725	chr18:25645467-25654723	'Brunol4	-	E16-E20	E17		E8var	Cassette Exon	1.03	63.6	59.44	54.52	74.2	74.26	78.56	-16.49	-1.24
31995	TC1900251	ENSMUSG00000052085	chr19:25127081-25127128	chr19:25126080-25135598	'Dock8	+	E2-E4	E3		E2alt	Promoter	6.98	25.94	30.92	25.36	52.71	59.16	53.79	-27.82	-1.24
32107	TC1900361	ENSMUSG00000025157	chr19:42009229-42009330	chr19:42008156-42009330	'Zdhhc16	+	E1-E3	E2		E1var_alt	3 Prime	0.7	62.24	64.97	62.7	80.74	78.75	79.29	-16.29	-1.24
32706	TC1900913	ENSMUSG00000053617	chr19:47394767-47394810	chr19:47388657-47417930	'Sh3pxd2a	-	E6-E9	E7		E7var_alt	Cassette Exon	1.24	59.68	54.85	51.41	69.8	69.22	72.61	-15.23	-1.24
4561	TC0202256		chr2:176953697-176953822	chr2:176953503-176957573		-	E6-E8	E7		E3var_alt	Cassette Exon	2.12	62.11	46.85	52.79	100	98.35	99.79	-45.46	-1.23
5342	TC0300637	ENSMUSG00000055301	chr3:137889156-137889415	chr3:137887093-137949656	'Adh7	+	E8-E22	E9		E5alt	Terminal	3.33	45.81	41.66	39.17	57.61	55.45	58.59	-15	-1.23
8673	TC0500413	ENSMUSG00000070668	chr5:96221750-96221789	chr5:96221750-96229724		+	E5-E7	E6		E2var_alt	5 Prime	1.72	56.13	58.26	60.89	99.42	100	87.59	-37.24	-1.23
9252	TC0500878	ENSMUSG00000056602	chr5:151268693-151268700	chr5:151260491-151268819	'Fry	+	E60-E62	E61		E20alt	Terminal	5.9	29.85	22.84	29.27	33.28	70.13	100	-40.48	-1.23
11776	TC0601525	ENSMUSG00000030156	chr6:129221354-129221475	chr6:129220207-129225240	'Cd69	-	E1-E3	E2		E2	Cassette Exon	1.63	28.38	27.03	24.17	40.83	41.82	40.49	-14.51	-1.23
16907	TC0900737	ENSMUSG00000032479	chr9:109984240-109984345	chr9:109984115-109984345	'Mtap4	+	E23-E25	E24		E16var_alt	3 Prime	0.86	37.72	37.57	36.07	47.23	49.38	43.81	-9.69	-1.23
18059	TC0X00076	ENSMUSG00000031010	chrX:12649342-12649451	chrX:12648860-12671050	'Usp9x	+	E2-E5	E3		E1alt	Cassette Exon	0.91	82.5	81.21	80.51	93.38	93.06	93.32	-11.84	-1.23
18471	TC0X00556	ENSMUSG00000044550	chrX:133201600-133201663	chrX:133201095-133201663	'Tceal3	+	E1-E3	E2		E2var_alt	3 Prime	7.13	38.73	32.87	33.2	55.62	49.53	51.65	-17.33	-1.23
21913	TC1100962	ENSMUSG00000045980	chr11:115066852-115066897	chr11:115066852-115097058	'Tmem104	+	E8-E11	E9		E8var_alt	Bleeding Terminal	0.98	77.9	76.99	76.54	83.12	86.33	88.18	-8.73	-1.23
22867	TC1101843	ENSMUSG00000035849	chr11:99105177-99105257	chr11:99101936-99105257	'Krt222	-	E1-E3	E2		E1alt	5 Prime	1.37	59.05	59.74	59.77	84.56	83.55	78.47	-22.67	-1.23
25151	TC1300848	ENSMUSG00000037989	chr13:49167872-49168164	chr13:49167410-49171506	'Wnk2	-	E16-E18	E17		E11alt	Cassette Exon	1.3	47.78	54.32	46.76	71.09	72.11	62.63	-18.99	-1.23
28527	TC1600270	ENSMUSG00000022708	chr16:43232873-43232933	chr16:43193652-43302682	'Zbtb20	+	E7-E11	E8		E3alt	Cassette Exon	2.51	40.54	38.1	40.76	52.15	52.45	45.98	-10.4	-1.23
31559	TC1800537	ENSMUSG00000060275	chr18:36187048-36187052	chr18:36184063-36191537	'Nrg2	-	E6-E9	E8		E4alt	Promoter	1.3	67.87	66.32	64.06	79.4	78.09	76.45	-11.9	-1.23
32092	TC1900342	ENSMUSG00000041882	chr19:40267799-40267800	chr19:40266310-40268156		+	E4-E6	E5		E1alt	Terminal	2.1	36.09	34.77	43.9	57.34	68.03	100	-36.87	-1.23
3302	TC0201148	ENSMUSG00000039108	chr2:179766500-179766576	chr2:179766234-179766766	'Lsm14b	+	E6-E8	E7		E5alt	Cassette Exon	0.91	67.88	63.55	67.39	79.85	81.38	83.2	-15.21	-1.22
6283	TC0400146	ENSMUSG00000028456	chr4:43179541-43179572	chr4:43178851-43193200	'Unc13b	+	E9-E11	E10		E8alt	Terminal	3	34.07	37.03	37.71	49.08	91.16	100	-43.81	-1.22
6290	TC0400149	ENSMUSG00000035969	chr4:43425878-43425926	chr4:43395072-43427500	'Rusc2	+	E2-E7	E6		E2alt	Promoter	1.22	10.28	8.82	9.73	16.14	17.91	17.39	-7.54	-1.22
6407	TC0400277	ENSMUSG00000045672	chr4:62985429-62985465	chr4:62985016-62985465	'Col27a1	+	E54-E56	E55		E51var_alt	3 Prime	1.24	11.94	13.32	11.39	22.45	21.57	18.48	-8.61	-1.22
11350	TC0601086	ENSMUSG00000002797	chr6:54939407-54939494	chr6:54936963-54939494	'Ggct	-	E2-E4	E3		E2	5 Prime	0.55	12.42	16.89	13.36	27.86	27.2	30.08	-14.16	-1.22
31262	TC1800267	ENSMUSG00000008301	chr18:56732682-56732789	chr18:56722378-56735116	'Phax	+	E1-E3	E2		E2	Promoter	0.8	66.53	74.52	60.92	80.41	77.74	81.86	-12.68	-1.22
232	TC0100204	ENSMUSG00000038305	chr1:58002913-58002915	chr1:58000086-58002915	'2810022L02Rik	+	E19-E21	E20		E13var_alt	3 Prime	2.39	56.12	77.73	76.57	100	96.25	94.48	-26.77	-1.21
3271	TC0201122						E3-E6	E5		E1var_alt	3 Prime	1.53	31.53	38.17	48.15	86.57	100	46.27	-38.33	-1.21
4494	TC0202200	ENSMUSG00000047030	chr2:167311933-167311992	chr2:167311094-167318263	'Spata2	-	E1-E5	E4		E2alt	Promoter	1.17	38.36	41.53	39.84	52.93	55.59	58.54	-15.78	-1.21
5233	TC0300543	ENSMUSG00000027966	chr3:113799919-113800172	chr3:113798212-113800745	'Col11a1	+	E10-E12	E11		E9	Cassette Exon	0.08	54.96	53.96	46	91.65	95.24	100	-43.99	-1.21
6166	TC0400029	ENSMUSG00000028212	chr4:11118955-11118962	chr4:11118955-11119828	'Ccne2	+	E3-E5	E4		E2var_alt	5 Prime	0.17	66.49	77.49	64.9	84.09	83.79	84.33	-14.44	-1.21
7418	TC0401186	ENSMUSG00000039137	chr4:63077625-63077627	chr4:63077625-63079122	'Whrn	-	E18-E20	E19		E6var_alt	3 Prime	1.5	70.22	69.99	73.85	98.56	100	87.46	-23.99	-1.21
13883	TC0701840	ENSMUSG00000025789	chr7:81121545-81121606	chr7:81116933-81158283	'St8sia2	-	E1-E3	E2		E2	Cassette Exon	0.89	62.71	61.81	52.24	78.41	83.82	81.46	-22.31	-1.21
17462	TC0901159	ENSMUSG00000060594	chr9:50884428-50884450	chr9:50882251-50884991	'Layn	-	E1-E3	E2		E2alt	Terminal	0.62	37.89	38.34	39.13	48.39	45.74	50.7	-9.83	-1.21
22821	TC1101797	ENSMUSG00000018678	chr11:96838936-96838998	chr11:96824759-96842726	'Sp2	-	E2-E4	E3		E1var_alt	Promoter	1.23	37.66	28.49	27.55	42.66	44.61	45.73	-13.1	-1.21
32331	TC1900544	ENSMUSG00000024853	chr19:5288411-5288413	chr19:5288411-5291305	'Sf3b2	-	E7-E9	E8		E5var_alt	3 Prime	0.87	23.17	23.04	22.23	35.45	36.71	34.28	-12.67	-1.21
1390	TC0101197	ENSMUSG00000055322	chr1:74137748-74137925	chr1:74125888-74170866	'Tns1	-	E1-E3	E2		E1alt	Promoter	3.18	42.96	50.93	43.87	59.9	57.95	59.29	-13.13	-1.2
3397	TC0201209	ENSMUSG00000039128	chr2:5754128-5754159	chr2:5744244-5754702	'Cdc123	-	E3-E5	E4		E4var_alt	Cassette Exon	0.76	62.92	57.25	58.89	75.15	73.13	78.16	-15.8	-1.2
8392	TC0500191	ENSMUSG00000029095	chr5:36185818-36185915	chr5:36184051-36191453	'Ablim2	+	E14-E17	E15		E11alt	Cassette Exon	1.1	49.16	45.25	41.23	64.02	58.94	72.66	-19.99	-1.2
8876	TC0500581	ENSMUSG00000029516	chr5:116388689-116388813	chr5:116386879-116391846	'Cit	+	E20-E22	E21		E17alt	Cassette Exon	0.53	17.27	15.15	15.67	25.92	27.97	24.83	-10.21	-1.2
11319	TC0601046	ENSMUSG00000029817	chr6:49212698-49213579	chr6:49203108-49213837	'Tra2a	-	E1-E5	E3	duplicate	E1alt	Terminal	0.77	25.39	30.71	28.76	45.74	40.28	39.34	-13.5	-1.2
14903	TC0800373	ENSMUSG00000031808	chr8:74103698-74103806	chr8:74103698-74103806	'Slc27a1	+	E8-E10	E9		E2var_alt	Retained Intron	4.07	60.2	63.37	61.11	97.23	99.72	100	-37.42	-1.2
18179	TC0X00218	ENSMUSG00000025626	chrX:50270344-50270444	chrX:50265614-50284750	'Phf6	+	E1-E4	E3		E3alt	Cassette Exon	0.59	61.32	63.18	63.28	81.8	85.36	78.39	-19.26	-1.2
19372	TC1000067	ENSMUSG00000019996	chr10:19981642-19981665	chr10:19977104-19981665	'Mtap7	+	E12-E15	E14		E7var_alt	3 Prime	1.87	8.32	9.83	7.87	16.98	16.79	18.92	-8.89	-1.2
19717	TC1000398	ENSMUSG00000035697	chr10:79482421-79482543	chr10:79480850-79483435	'Hmha1	+	E3-E5	E4		E2alt	Promoter	1.72	56.01	56.54	59.53	73.37	76.85	72.63	-16.92	-1.2
26263	TC1400671	ENSMUSG00000054423	chr14:13335765-13335922	chr14:13324378-13338298	'Cadps	-	E15-E17	E16		E13alt	Cassette Exon	1.39	0	38.49	28.95	85.2	100	99.01	-72.26	-1.2
28394	TC1600178	ENSMUSG00000038127	chr16:27436455-27436498	chr16:27435764-27436584	'Ccdc50	+	E6-E8	E7		E6alt	Cassette Exon	1.25	84.83	81.9	76.14	93.91	95.03	93.59	-13.22	-1.2
30602	TC1701017	ENSMUSG00000056116			'H2-T22		E28-E49	E35		E1alt	Promoter	1.24	76.78	67.3	66.81	100	97.2	83.33	-23.21	-1.2
31527	TC1800510	ENSMUSG00000042834	chr18:33623068-33623073	chr18:33623068-33623254	'D0H4S114	-	E3-E6	E5		E1var_alt	3 Prime	0.86	64.67	65.19	64.55	80.27	79.9	71.67	-12.48	-1.2
1175	TC0101022	ENSMUSG00000001143	chr1:36495596-36495677	chr1:36485307-36496454	'Lman2l	-	E4-E7	E5		E4	Cassette Exon	1.07	53.98	52.16	51.21	68.34	66.41	66.44	-14.61	-1.19
5167	TC0300486	ENSMUSG00000027849	chr3:103380225-103380370	chr3:103379464-103389348	'Syt6	+	E2-E6	E4		E2alt	5 Prime	1.58	57.13	53.76	50.93	93.84	100	63.92	-31.98	-1.19
5168	TC0300486	ENSMUSG00000027849	chr3:103380225-103380370	chr3:103380225-103389348	'Syt6	+	E3-E6	E4		E2alt	5 Prime	1.58	57.13	53.76	50.93	93.84	100	63.92	-31.98	-1.19
7844	TC0401597	ENSMUSG00000043257	chr4:133225769-133225775	chr4:133225769-133228234	'Pigv	-	E1-E3	E2		E1var	3 Prime	1.05	20.96	16.27	12.81	28.96	24.13	37.03	-13.36	-1.19
8334	TC0500161	ENSMUSG00000037426	chr5:33206808-33206961	chr5:33206471-33207226	'Depdc5	+	E2-E5	E4		E1var_alt	Cassette Exon	1.23	22.88	22.37	22.56	33.53	33.55	32.19	-10.49	-1.19
12380	TC0700478	ENSMUSG00000038738	chr7:51589404-51589429	chr7:51588989-51597468	'Shank1	+	E23-E26	E24		E4alt	Cassette Exon	1.74	42.33	43.31	43.33	70.83	58.16	64.57	-21.53	-1.19
15654	TC0801077	ENSMUSG00000036199	chr8:72425442-72425631	chr8:72419220-72425836	'Ndufa13	-	E1-E4	E3		E3	Cassette Exon	1.09	63.15	57.23	53.54	72.99	71.84	70.11	-13.67	-1.19
18610	TC0X00679	ENSMUSG00000000037	chrX:157661090-157661172	chrX:157659682-157672545	'Scml2	+	E18-E22	E19		E13	Cassette Exon	0.87	46.42	58.56	48.03	68.71	73.12	66.9	-18.57	-1.19
19374	TC1000068	ENSMUSG00000037608	chr10:20042770-20042775	chr10:20041923-20042775	'Bclaf1	+	E3-E5	E4		E3var_alt	3 Prime	0.86	40.11	42.72	42.01	52.18	56.05	57.58	-13.66	-1.19
23003	TC1101970	ENSMUSG00000018412	chr11:104287739-104287782	chr11:104286608-104303039	'1700081L11Rik	-	E4-E6	E5		E1alt	Promoter	1.09	15.14	13.18	17.2	22.14	24.61	26.87	-9.37	-1.19
23674	TC1200292	ENSMUSG00000021133	chr12:81952202-81952263	chr12:81929231-81969414	'4933426M11Rik	+	E2-E4	E3		E3alt	Cassette Exon	0.49	27.4	22.85	23.03	35.25	34.22	34.97	-10.39	-1.19
29524	TC1700213	ENSMUSG00000024199			'610031G08Rik		E6-E8	E7		E1var_alt	Bleeding Terminal	1.35	55.55	53.53	59.54	100	78	86.24	-31.87	-1.19
5858	TC0301200	ENSMUSG00000033285	chr3:99963844-99963898	chr3:99963844-99964943	'Wdr3	-	E2-E4	E3		E2var	3 Prime	0.85	22.51	28.61	20.78	34.42	39.47	42.95	-14.98	-1.18
6463	TC0400362	ENSMUSG00000006386	chr4:94465413-94465416	chr4:94465413-94465818	'Tek	+	E3-E5	E4		E3var_alt	5 Prime	3.95	17.01	19.92	15.96	36.96	37.1	35.45	-18.87	-1.18
7739	TC0401514	ENSMUSG00000042500	chr4:126188664-126188777	chr4:126187380-126188970	'Eif2c4	-	E13-E17	E14		E10var	Terminal	1.12	30.86	33.16	33.51	75.3	79.18	61.42	-39.46	-1.18
13512	TC0701511	ENSMUSG00000030592			'Ryr1		E92-E94	E93		E80alt	Terminal	0.6	29.38	22.58	17.5	39.88	32.82	44.14	-15.8	-1.18
17115	TC0900868	ENSMUSG00000050730	chr9:9000022-9000065	chr9:8998246-9001351	'9030420J04Rik	-	E35-E37	E36		E16alt	Promoter	0.17	1.74	1.25	2.02	5.68	7.37	9.59	-5.88	-1.18
18720	TC0X00806	ENSMUSG00000037341	chrX:19716040-19716098	chrX:19708961-19735941	'Slc9a7	-	E15-E17	E16		E12alt	Cassette Exon	0.63	60.53	57.9	56.14	75	72.97	82.37	-18.59	-1.18
21737	TC1100824	ENSMUSG00000006784	chr11:100423398-100423400	chr11:100423219-100424844	'Ttc25	+	E8-E10	E9		E8alt	Terminal	2.46	6.83	8.3	7.79	30.53	21.63	20.26	-16.5	-1.18
23211	TC1102101	ENSMUSG00000025575	chr11:118280245-118280286	chr11:118278969-118280286	'Cant1	-	E1-E5	E2		E1var_alt	5 Prime	0.94	39.14	39.25	38.3	46.17	49.49	60.88	-13.29	-1.18
24653	TC1300252	ENSMUSG00000038068	chr13:47289373-47289489	chr13:47218243-47302729	'Rnf144b	+	E1-E3	E2		E2alt	Promoter	4.01	79.3	79.89	86.4	93.8	93.47	92.73	-11.47	-1.18
26495	TC1400905	ENSMUSG00000035714	chr14:52821820-52821998	chr14:52821423-52822179		-	E37-E39	E38		E34alt	Cassette Exon	1.05	69.22	77.23	76.24	95.8	100	99.8	-24.31	-1.18
28048	TC1501005	ENSMUSG00000022994	chr15:98426191-98426192	chr15:98425594-98426471	'Adcy6	-	E23-E26	E25		E14alt	Terminal	1.5	33.31	35.83	40.49	52.39	48.53	54.51	-15.27	-1.18
29202	TC1600974	ENSMUSG00000014039	chr16:98036914-98036937	chr16:98034333-98037713	'Prdm15	-	E13-E16	E14		E11alt	Terminal	1.21	16.99	19.07	22.71	31.95	33.56	30.54	-12.43	-1.18
29693	TC1700312	ENSMUSG00000024340	chr17:34499605-34499624	chr17:34498149-34499902	'Btnl2	+	E4-E6	E5		E5alt	Terminal	1.16	65.55	64.11	59.68	76.46	83.75	78.35	-16.41	-1.18
32376	TC1900570	ENSMUSG00000024942	chr19:5994479-5994560	chr19:5994378-5994560	'Capn1	-	E20-E22	E21		E14alt	5 Prime	0.65	35.24	46.32	46.22	90.44	100	80.38	-47.68	-1.18
873	TC0100723	ENSMUSG00000060568	chr1:169009597-169009598	chr1:169009597-169018109	'C030014K22Rik	+	E3-E5	E4		E2var	5 Prime	1.37	50.5	52.87	47.93	89.69	100	64.72	-34.37	-1.17
3332	TC0201166	ENSMUSG00000038840	chr2:180667789-180667842	chr2:180667696-180667842	'Birc7	+	E12-E16	E15		E5var_alt	3 Prime	1.11	23.17	19.34	22.19	32.77	29.58	33.95	-10.53	-1.17
3478	TC0201277	ENSMUSG00000026972	chr2:24782066-24782103	chr2:24781969-24782103	'Arrdc1	-	E8-E10	E9		E4var	5 Prime	1.07	61.87	65.22	73.79	87.25	82.64	80.33	-16.45	-1.17
3548	TC0201326	ENSMUSG00000026922	chr2:26459170-26459446	chr2:26452858-26459549	'Agpat2	-	E2-E4	E3		E2alt	Promoter	3.64	49.06	41.57	54.78	93.13	100	69.24	-38.98	-1.17
3891	TC0201562	ENSMUSG00000042587	chr2:76669846-76669931	chr2:76667014-76670158		-	E168-E170	E169		E1alt	Cassette Exon	0.49	44.69	28.42	38.91	62.95	50.79	58.5	-20.07	-1.17
12381	TC0700478	ENSMUSG00000038738	chr7:51591388-51591573	chr7:51588989-51597468	'Shank1	+	E23-E26	E25		E4alt	Promoter	1.74	10.89	17.4	13.06	42.88	59.26	24.39	-28.4	-1.17
12909	TC0700955	ENSMUSG00000030924	chr7:126946256-126946351	chr7:126938017-126948657	'2610020H08Rik	+	E3-E7	E6		E2alt	Cassette Exon	0.8	18.95	22.02	22.83	32.67	36.46	38.36	-14.57	-1.17
15057	TC0800473	ENSMUSG00000031697	chr8:87829109-87829220	chr8:87827351-87830116	'Orc6l	+	E5-E7	E6		E5alt	Cassette Exon	0.67	71.76	75.5	81.16	92.29	92.29	91.97	-16.04	-1.17
15367	TC0800750	ENSMUSG00000031851	chr8:128261956-128263075	chr8:128261320-128269136	'2310079N02Rik	+	E4-E6	E5		E3alt	Terminal	0.75	42.82	35.64	46.48	51.46	51.87	61.99	-13.46	-1.17
19510	TC1000207	ENSMUSG00000062593	chr10:51200947-51201230	chr10:51200748-51201373	'Lilrb4	+	E3-E6	E5		E2var_alt	Cassette Exon	2.71	67.27	51.98	78.4	100	96.4	94.2	-30.98	-1.17
20242	TC1000919	ENSMUSG00000038594	chr10:52999884-52999954	chr10:52998051-53001155	'AC153524.3-1	-	E19-E22	E21		E10var_alt	Promoter	2.73	40.45	33.19	38.48	55.19	47.15	48.98	-13.07	-1.17
20434	TC1001073	ENSMUSG00000035890	chr10:79224176-79224244	chr10:79223828-79224310	'Rnf126	-	E5-E8	E7		E5var	Cassette Exon	0.6	79.93	78.55	73.63	87.6	85.89	87.99	-9.79	-1.17
24936	TC1300561	ENSMUSG00000049985	chr13:113127273-113130082	chr13:113126484-113134251	'Ankrd55	+	E10-E12	E11		E6alt	Terminal	1.21	66.68	60.83	61.13	79.99	81.97	85.66	-19.66	-1.17
26285	TC1400688	ENSMUSG00000012405	chr14:19103360-19103417	chr14:19102975-19103473	'Rpl15	-	E1-E4	E3		E1alt	Promoter	0.62	28.79	28.39	26.67	35.33	43.52	40.11	-11.7	-1.17
28392	TC1600174	ENSMUSG00000022510	chr16:25886293-25886385	chr16:25885042-25889094	'Trp63	+	E19-E21	E20		E10alt	Cassette Exon	0.81	54.75	40.08	22.66	60	60.37	67.38	-23.42	-1.17
28438	TC1600205	ENSMUSG00000035656	chr16:32776417-32776439	chr16:32776001-32776873	'AC139244.4	+	E42-E45	E44		E1var_alt	Promoter	2.05	56.56	52.14	51.25	76.85	100	93.37	-36.76	-1.17
30304	TC1700814	ENSMUSG00000002496	chr17:24743170-24743297	chr17:24741935-24744382	'Tsc2	-	E29-E33	E31		E23var_alt	Cassette Exon	0.94	46.1	50.73	47.69	65.21	64.36	67.59	-17.55	-1.17
31443	TC1800425	ENSMUSG00000057440	chr18:7561335-7561724	chr18:7513061-7561724	'Mpp7	-	E8-E10	E9		E1var_alt	Bleeding Terminal	2.73	34.43	29.97	33.39	44.46	50.24	44.83	-13.92	-1.17
31759	TC1900018	ENSMUSG00000024871	chr19:4006062-4006110	chr19:4004817-4006110	'Doc2g	+	E8-E10	E9		E7var_alt	3 Prime	1.27	43.32	34.28	37.13	55.64	54.12	52.29	-15.77	-1.17
2790	TC0200709	ENSMUSG00000062646	chr2:120312070-120312212	chr2:120311086-120313810	'Ganc	+	E35-E37	E36		E5alt	Cassette Exon	0.8	48.8	51.48	42.19	69.98	67.87	65.14	-20.18	-1.16
3557	TC0201335	ENSMUSG00000014867	chr2:26788796-26788846	chr2:26782476-26789222	'Surf4	-	E1-E3	E2		E2alt	Promoter	0.46	86.03	86.04	82.43	94.34	94.97	93.77	-9.53	-1.16
4633	TC0300016	ENSMUSG00000027500	chr3:8510138-8510181	chr3:8509631-8541841	'Stmn2	+	E1-E3	E2		E1alt	Promoter	1.74	28.17	30.75	34.18	45.61	41.47	64.99	-19.65	-1.16
4834	TC0300210	ENSMUSG00000034544	chr3:66790012-66790110	chr3:66789729-66798439	'Rsrc1	+	E2-E5	E4		E1var_alt	Promoter	0.96	33.26	29.24	32.82	43.63	44.32	41.29	-11.31	-1.16
8474	TC0500279	ENSMUSG00000029203	chr5:65928698-65928785	chr5:65928698-65957228	'Ube2k	+	E1-E3	E2		E1alt	5 Prime	1.03	40.7	47.04	38.75	53.98	53.05	52.49	-11.01	-1.16
11298	TC0601036	ENSMUSG00000068551	chr6:48389357-48389453	chr6:48377879-48391946	'Zfp467	-	E5-E10	E6		E4var_alt	3 Prime	1.5	57.52	58.56	59.62	72.14	71.35	70.86	-12.88	-1.16
11993	TC0700032	ENSMUSG00000035203			'Epn1		E10-E13	E12		E7var_alt	Cassette Exon	0.85	67.45	68.42	65.23	83.34	80.7	78.82	-13.92	-1.16
14166	TC0702209	ENSMUSG00000051910	chr7:122967934-122968221	chr7:122945124-122989543	'Sox6	-	E5-E7	E6		E2alt	Promoter	2.09	64.46	52.92	59.14	93.68	100	91.55	-36.24	-1.16
14480	TC0702493	ENSMUSG00000048677	chr7:152445995-152446043	chr7:152444520-152446777	'Tpcn2	-	E20-E22	E21		E15var_alt	Cassette Exon	1.21	66.59	67.86	64.79	74.13	75.93	80.6	-10.48	-1.16
14676	TC0800165	ENSMUSG00000013878	chr8:27246102-27246174	chr8:27239628-27249452	'Rnf170	+	E7-E10	E8		E5alt	Cassette Exon	0.61	70.12	59.92	64.81	100	96.19	98.24	-33.19	-1.16
17856	TC0901498	ENSMUSG00000041528	chr9:107981132-107981600	chr9:107980229-107981600	'Rnf123	-	E4-E6	E5		E1var_alt	5 Prime	2.13	45.93	41.93	44.56	64.14	81.21	47.09	-20.01	-1.16
25403	TC1301033	ENSMUSG00000043190	chr13:76154970-76155463	chr13:76145735-76155463	'Rfesd	-	E2-E4	E3		E1alt	5 Prime	1.33	32.44	28.94	33.51	43.28	50.32	44.46	-14.39	-1.16
27114	TC1500244	ENSMUSG00000004187	chr15:76490560-76490563	chr15:76490560-76491138	'Kifc2	+	E1-E3	E2		E1var_alt	5 Prime	1.7	24.49	25.94	37.87	76.01	68.16	54.22	-36.69	-1.16
7184	TC0400903	ENSMUSG00000029071	chr4:155231606-155231643	chr4:155230930-155232102	'Dvl1	+	E15-E17	E16		E14alt	Cassette Exon	1.28	31.78	31.84	34.27	49.22	44.96	45.89	-14.06	-1.15
18284	TC0X00335	ENSMUSG00000004221	chrX:71675044-71675160	chrX:71673242-71678144	'Ikbkg	+	E5-E7	E6		E2alt	Promoter	0.74	50.81	48.79	43.75	74.12	66.76	72.79	-23.44	-1.15
22203	TC1101194	ENSMUSG00000020288	chr11:23396877-23396881	chr11:23396877-23397775	'Ahsa2	-	E1-E3	E2		E1var_alt	3 Prime	0.84	57.11	57.45	58.3	67.91	68.28	69.8	-11.04	-1.15
22923	TC1101925	ENSMUSG00000017724	chr11:101636756-101636758	chr11:101636756-101638407	'Etv4	-	E6-E8	E7		E4var	3 Prime	0.65	17.65	20.55	23.5	44.08	40.83	37.69	-20.3	-1.15
23050	TC1101997	ENSMUSG00000040481	chr11:106915771-106916169	chr11:106914620-106916169	'Bptf	-	E34-E36	E35		E11alt	5 Prime	0.99	32.47	30.83	32.69	41.28	43.01	43.46	-10.59	-1.15
27344	TC1500428	ENSMUSG00000003352	chr15:98471391-98471409	chr15:98471182-98471608	'Cacnb3	+	E10-E13	E12		E5alt	Cassette Exon	0.46	41.51	40.76	38.39	69.86	59.66	63.14	-24	-1.15
29270	TC1700030	ENSMUSG00000023826			'Park2		E15-E17	E16		E5alt	Promoter	2.04	53.82	50.17	47.23	83.31	85.74	100	-39.28	-1.15
31042	TC1800089	ENSMUSG00000024277	chr18:23962498-23962722	chr18:23931161-23991354	'Mapre2	+	E3-E5	E4		E3alt	Promoter	0.98	65.29	64.86	62.66	75.45	79.51	78.9	-13.68	-1.15
31226	TC1800222	ENSMUSG00000034653	chr18:45037273-45037298	chr18:45032788-45037298	'Ythdc2	+	E25-E28	E27		E23var_alt	3 Prime	0.86	54.73	55.53	61.37	77.27	70.77	69.69	-15.37	-1.15
32259	TC1900480	ENSMUSG00000048029	chr19:59020022-59020024	chr19:59018112-59020024	'6430537H07Rik	+	E1-E3	E2		E1var_alt	3 Prime	1.27	62.54	73.74	73.24	85.23	88.68	86.91	-17.1	-1.15
1577	TC0101372	ENSMUSG00000026389	chr1:122138492-122138536	chr1:122138492-122140343	'Steap3	-	E6-E8	E7		E1var	Bleeding Promoter	1.03	64	67.53	67.89	76.75	73.25	75.54	-8.71	-1.14
9522	TC0501133	ENSMUSG00000029167	chr5:51881330-51881360	chr5:51881330-51881439	'Ppargc1a	-	E7-E9	E8		E7var_alt	3 Prime	5.81	25.46	28.54	32.58	63.84	74.65	48.2	-33.37	-1.14
20575	TC1001208	ENSMUSG00000036099	chr10:93456400-93456411	chr10:93456400-93459583	'Vezt	-	E8-E11	E10		E3var_alt	3 Prime	1.09	44.65	28.79	65.92	64.43	100	99.49	-41.52	-1.14
21597	TC1100680	ENSMUSG00000018401	chr11:87418185-87418354	chr11:87418106-87418498	'Mtmr4	+	E15-E17	E16		E14alt	Cassette Exon	0.75	69.34	69.32	64.4	75.71	77.45	83.94	-11.35	-1.14
24335	TC1200968	ENSMUSG00000021187	chr12:102949311-102950115	chr12:102947747-102956612	'Tc2n	-	E1-E3	E2		E2alt	Promoter	3.1	68.26	64.73	84.3	85.52	98.34	100	-22.19	-1.14
25661	TC1400049	ENSMUSG00000021733	chr14:15580248-15580306	chr14:15578598-15580980	'Slc4a7	+	E14-E16	E15		E7alt	Cassette Exon	1.56	50.04	63.76	54.89	97.44	100	70.14	-32.96	-1.14
26216	TC1400623	ENSMUSG00000041650	chr14:123285136-123285517	chr14:123276127-123286269	'Pcca	+	E22-E24	E23		E22alt	Terminal	2.34	15.73	18.23	17.29	29.43	27.95	27.17	-11.1	-1.14
28130	TC1501084	ENSMUSG00000052414	chr15:102455471-102455793	chr15:102424172-102455793	'Atf7	-	E1-E3	E2		E1alt	5 Prime	1.12	43.89	43.77	43.79	53.37	52.98	55.45	-10.12	-1.14
28417	TC1600195	ENSMUSG00000022787	chr16:32247373-32247611	chr16:32247354-32251909	'Wdr53	+	E1-E3	E2		E1var_alt	Promoter	1.11	34.48	41.57	38.32	57.54	56.57	44.88	-14.87	-1.14
30449	TC1700916	ENSMUSG00000024037	chr17:31640456-31640611	chr17:31639829-31646714	'Wdr4	-	E7-E9	E8		E6	Cassette Exon	1.08	50.87	49.8	46.71	60.69	61.46	60.81	-11.86	-1.14
32822	TCUnr00049		chr1_random:362439-362506	chr1_random:362439-364269		+	E1-E3	E2		E1var_alt	5 Prime	2.19	67.15	60.14	66.61	78.34	76.14	76.14	-12.24	-1.14
386	TC0100320	ENSMUSG00000026207	chr1:75425609-75425635	chr1:75425047-75425635	'Speg	+	E45-E48	E47		E36var_alt	Bleeding Promoter	3.46	60.39	55.07	78.35	98.88	100	82.89	-29.32	-1.13
428	TC0100346	ENSMUSG00000026159	chr1:82882951-82883042	chr1:82882763-82889999	'Agfg1	+	E10-E12	E11		E10alt	Cassette Exon	0.96	69.87	74.01	72.69	79.6	80.88	81.05	-8.32	-1.13
1103	TC0100946	ENSMUSG00000025932	chr1:14292852-14292978	chr1:14273280-14294506	'Eya1	-	E3-E5	E4		E3alt	Cassette Exon	0.68	72.02	72.07	74.85	85.78	84.32	87.76	-12.97	-1.13
1957	TC0101701	ENSMUSG00000070477	chr1:181635943-181635998	chr1:181635943-181636075		-	E42-E44	E43		E16var_alt	Bleeding Promoter	1.59	72.73	68.49	71.26	91.71	100	89.45	-22.89	-1.13
3761	TC0201482	ENSMUSG00000026826	chr2:56964675-56964852	chr2:56964675-56965362	'Nr4a2	-	E3-E5	E4		E3var_alt	3 Prime	1.53	84.03	63.96	79.22	100	99.2	93.36	-21.78	-1.13
4355	TC0202091	ENSMUSG00000027489	chr2:154372407-154372459	chr2:154372059-154372537	'Necab3	-	E9-E12	E10		E9var	Cassette Exon	1.16	36.34	43.37	36.98	52.86	49.65	51.71	-12.51	-1.13
6008	TC0301347	ENSMUSG00000032826	chr3:126701243-126701370	chr3:126700870-126701795	'Ank2	-	E27-E29	E28		E20alt	Promoter	2.32	39.66	60	34.61	84.71	100	79.72	-43.39	-1.13
7746	TC0401517	ENSMUSG00000042446	chr4:126584331-126584480	chr4:126583392-126588034	'Zmym4	-	E12-E16	E14		E8alt	Terminal	0.88	73.21	75.8	85.92	91.7	100	99.26	-18.67	-1.13
7951	TC0401706	ENSMUSG00000059218	chr4:143403265-143403327	chr4:143402795-143405922	'RP23-281O10.3	-	E1-E3	E2		E1alt	Cassette Exon	1.51	66.09	50.25	59.46	85.15	100	96.88	-35.41	-1.13
8761	TC0500488	ENSMUSG00000056531	chr5:108592668-108592791	chr5:108590778-108597028	'Ccdc18	+	E12-E14	E13		E10alt	Cassette Exon	0.74	47.94	49.39	59.45	87.63	100	84.48	-38.44	-1.13
8802	TC0500511	ENSMUSG00000029502	chr5:110613507-110613626	chr5:110613507-110614805	'Golga3	+	E4-E6	E5		E2var_alt	5 Prime	1.17	43.36	39.36	41.96	51.63	56.49	57	-13.48	-1.13
12881	TC0700929	ENSMUSG00000055116	chr7:120426772-120426809	chr7:120424317-120427035	'Arntl	+	E6-E9	E8		E6	Cassette Exon	0.76	57.98	67.1	63.44	79.77	77.15	80.84	-16.42	-1.13
17513	TC0901206	ENSMUSG00000032300	chr9:57106897-57106947	chr9:57102137-57110236	'1700017B05Rik	-	E1-E8	E2		E1var_alt	Terminal	0.69	72.4	76.14	71.47	83.3	87.2	83.2	-11.23	-1.13
18341	TC0X00424	ENSMUSG00000031302	chrX:98489277-98489297	chrX:98489210-98489297	'Nlgn3	+	E48-E50	E49		E37var_alt	3 Prime	1.46	59.34	71.71	77.09	93.92	98.98	100	-28.25	-1.13
19554	TC1000241	ENSMUSG00000019916	chr10:58813312-58813348	chr10:58813312-58814831	'P4ha1	+	E7-E9	E8		E7var_alt	5 Prime	0.3	78.1	71.85	79.41	90.06	89.99	88.12	-12.94	-1.13
20955	TC1100105	ENSMUSG00000004018	chr11:26368802-26368882	chr11:26368718-26369652	'Fancl	+	E11-E13	E12		E10alt	Cassette Exon	0.98	72.08	73.76	51.48	92.34	88.46	84.17	-22.55	-1.13
23344	TC1200022	ENSMUSG00000037669	chr12:8234170-8237310	chr12:8234170-8245249	'1110057K04Rik	+	E5-E7	E6		E3alt	Bleeding Terminal	0.91	28.24	26.49	26.45	36.8	38.28	42.99	-12.3	-1.13
24579	TC1300171	ENSMUSG00000021356	chr13:30845315-30845317	chr13:30844649-30845317	'Irf4	+	E4-E6	E5		E5var	3 Prime	1.83	72.31	76	71.39	83.84	83.16	85.29	-10.86	-1.13
25676	TC1400070	ENSMUSG00000021809	chr14:21114311-21114431	chr14:21114015-21119809	'Nudt13	+	E2-E6	E3		E1var_alt	Cassette Exon	2.01	78.21	74.34	77.38	89.86	89.79	87.66	-12.46	-1.13
26776	TC1401223	ENSMUSG00000042156	chr14:119295074-119295129	chr14:119291055-119299208	'Dzip1	-	E14-E16	E15		E13alt	Cassette Exon	0.54	62.56	66.34	59.96	74.82	73.38	73.9	-11.08	-1.13
28631	TC1600377	ENSMUSG00000052450	chr16:77500752-77500890	chr16:77360964-77501748	'2810055G20Rik	+	E4-E9	E8	duplicate	E3alt	Promoter	0.92	86.37	88.45	88.04	93.75	96.09	94.22	-7.07	-1.13
2605	TC0200558	ENSMUSG00000040812	chr2:90623421-90623533	chr2:90622918-90623733	'Agbl2	+	E1-E4	E2		E1alt	Promoter	0.69	37.62	38.11	32.27	57.19	47.37	48.67	-15.07	-1.12
3962	TC0201751	ENSMUSG00000040687	chr2:90998563-90998565	chr2:90998301-90998574	'Madd	-	E30-E33	E32		E19alt	Cassette Exon	1.48	62.89	70.38	58.76	93.82	77.93	89.9	-23.2	-1.12
7928	TC0401685	ENSMUSG00000006219	chr4:141151829-141151863	chr4:141151826-141155763	'Fblim1	-	E4-E7	E6		E1var	Terminal	3.42	60.99	71.91	64.42	98.46	96.93	100	-32.69	-1.12
13168	TC0701158	ENSMUSG00000025505	chr7:148517318-148517460	chr7:148514166-148518809	'Tmem80	+	E1-E3	E2		E2alt	Cassette Exon	1.1	56.08	56.74	58.56	69.59	72.47	72.08	-14.26	-1.12
16054	TC0801445	ENSMUSG00000032815	chr8:125810371-125810451	chr8:125808086-125811961	'Fanca	-	E26-E28	E27		E27	Cassette Exon	0.74	54.69	62.33	58.77	93.6	100	89.83	-35.88	-1.12
17937	TC0901546	ENSMUSG00000032507	chr9:113913156-113913312	chr9:113912615-113927107	'Fbxl2	-	E2-E4	E3		E2alt	Cassette Exon	2.02	55.53	57.24	59.55	98.94	100	76.76	-34.46	-1.12
20453	TC1001082	ENSMUSG00000035640	chr10:79599436-79599488	chr10:79599240-79599619	'Dos	-	E6-E9	E7		E4alt	Cassette Exon	0.92	42.36	39.55	40.68	53.95	54.04	51.17	-12.19	-1.12
22944	TC1101937	ENSMUSG00000020923	chr11:102178897-102178968	chr11:102177788-102180162	'Ubtf	-	E1-E4	E2		E1alt	Promoter	0.99	50.01	50.45	52.68	60.25	61.56	67.49	-12.05	-1.12
22947	TC1101940	ENSMUSG00000034685	chr11:102305279-102305505	chr11:102301565-102308712	'Fam171a2	-	E1-E5	E2		E2alt	Terminal	0.51	61.57	63.13	62.59	80.2	81.85	80.56	-18.44	-1.12
23892	TC1200450	ENSMUSG00000058070	chr12:109648866-109648905	chr12:109609563-109701737	'Eml1	+	E1-E4	E2		E1alt	Promoter	1.78	65.09	56.29	67.22	83.06	100	95.38	-29.95	-1.12
29527	TC1700217	ENSMUSG00000046711	chr17:27693657-27693694	chr17:27693657-27693897	'Hmga1	+	E2-E4	E3		E1alt	Bleeding Terminal	0.46	66.56	48.54	63.22	76.73	75.68	78.46	-17.52	-1.12
31918	TC1900145	ENSMUSG00000034445	chr19:10652225-10652573	chr19:10652054-10654953	'Cybasc3	+	E1-E5	E3		E2	Promoter	0.68	85.11	82.58	86.49	93.17	93.17	91.38	-7.84	-1.12
1501	TC0101301	ENSMUSG00000026309	chr1:93284923-93284932	chr1:93283919-93284932	'Ilkap	-	E6-E8	E7		E3alt	5 Prime	1.24	74.02	66.34	73.29	81.81	83.54	81.85	-11.18	-1.11
4280	TC0201998	ENSMUSG00000027346	chr2:132397991-132397993	chr2:132397991-132403804	'Prei4	-	E3-E5	E4		E2var_alt	3 Prime	2.4	57.11	59.64	58.75	67.91	69.94	68.79	-10.38	-1.11
9899	TC0501514	ENSMUSG00000066861	chr5:121335625-121335645	chr5:121332079-121335782	'Oas1g	-	E2-E4	E3		E2var_alt	Terminal	1.54	16.08	25.74	17.45	37.63	39.27	37.96	-18.53	-1.11
21040	TC1100205	ENSMUSG00000046311	chr11:49027726-49027779	chr11:49027145-49028028	'Zfp62	+	E6-E9	E8		E3var_alt	Terminal	0.84	58.48	62.3	67.48	91.55	90.75	100	-31.35	-1.11
23448	TC1200111	ENSMUSG00000020669	chr12:31609630-31609742	chr12:31607211-31611675	'Sh3yl1	+	E4-E6	E5		E3alt	Cassette Exon	1.05	76.73	75.74	68.43	85.74	83.12	87.81	-11.92	-1.11
26036	TC1400412	ENSMUSG00000021981	chr14:60097882-60098021	chr14:60080540-60115640	'Cab39l	+	E4-E7	E6		E3alt	Promoter	0.88	44.43	43.98	34.66	65.14	62.32	62.11	-22.17	-1.11
29929	TC1700514	ENSMUSG00000039154	chr17:56112209-56112211	chr17:56111141-56112211	'Shd	+	E2-E5	E4		E2var_alt	3 Prime	1.28	45.19	42.47	46.77	58.49	57.34	53.96	-11.78	-1.11
31836	TC1900091	ENSMUSG00000032946	chr19:6401717-6401721	chr19:6400652-6401721	'Rasgrp2	+	E4-E6	E5		E2var_alt	3 Prime	2.72	13.28	8.18	11.47	45.47	55.12	22.51	-30.05	-1.11
521	TC0100417	ENSMUSG00000034343	chr1:93147144-93147430	chr1:93147015-93150337	'Ube2f	+	E2-E4	E3		E1alt	Promoter	0.71	39.28	43.09	36.71	67.66	71.66	63.12	-27.79	-1.1
3427	TC0201240	ENSMUSG00000026767	chr2:12321651-12321764	chr2:12319194-12327487	'2310047O13Rik	-	E3-E8	E7		E4alt	Cassette Exon	0.79	81.07	82.83	85.84	93.48	95.13	93.03	-10.63	-1.1
5353	TC0300648	ENSMUSG00000059921	chr3:141449822-141449877	chr3:141434147-141451835	'Unc5c	+	E9-E11	E10		E8alt	Cassette Exon	4.25	62.45	76.12	73.75	92.7	99.43	100	-26.6	-1.1
7816	TC0401561	ENSMUSG00000028906	chr4:131604787-131604900	chr4:131563354-131626543	'Epb4.1	-	E2-E4	E3		E1var_alt	Promoter	2.6	69.14	68.3	66.3	79.9	81.48	85.4	-14.35	-1.1
7907	TC0401657	ENSMUSG00000041193	chr4:138360423-138360566	chr4:138329209-138362100	'Pla2g5	-	E3-E9	E4		E4alt	Terminal	1.44	60.52	61.37	52.16	71.79	76.45	70.27	-14.82	-1.1
9867	TC0501455	ENSMUSG00000041890	chr5:115193786-115193889	chr5:115189291-115195438	'Git2	-	E17-E20	E18		E12alt	Terminal	1.1	74.97	73.23	75.21	84.39	84.14	83.54	-9.55	-1.1
13756	TC0701690	ENSMUSG00000030798	chr7:52493871-52493874	chr7:52492655-52493874	'Cd37	-	E4-E7	E5		E2var	5 Prime	2.66	80.51	52.56	66.19	98.69	96.66	100	-32.03	-1.1
14410	TC0702442	ENSMUSG00000051007	chr7:148596886-148596990	chr7:148596785-148597712	'Pddc1	-	E2-E5	E4		E3	Promoter	0.65	80.96	80.14	77.6	88.49	87.6	89.58	-8.99	-1.1
15071	TC0800489	ENSMUSG00000031661	chr8:91051534-91051676	chr8:91046320-91098097	'Nkd1	+	E3-E5	E4		E3alt	Promoter	1.93	8.88	7.61	8.78	17.63	16.31	14.58	-7.75	-1.1
15348	TC0800726	ENSMUSG00000040220	chr8:126049563-126049573	chr8:126049563-126050365	'Gas8	+	E5-E7	E6		E5var	5 Prime	0.88	86.18	88.78	91.61	95.45	95.61	98.63	-7.71	-1.1
17620	TC0901296	ENSMUSG00000032217	chr9:70350748-70350809	chr9:70324476-70351266	'Rnf111	-	E1-E3	E2		E2alt	Cassette Exon	0.75	57.91	55.34	58.45	69.78	68.61	69.91	-12.2	-1.1
17732	TC0901397	ENSMUSG00000032407	chr9:95389166-95389208	chr9:95386085-95390119	'2610101N10Rik	-	E14-E16	E15		E13alt	Cassette Exon	1.11	69.38	68.36	76.5	95.4	95.03	100	-25.4	-1.1
19962	TC1000640	ENSMUSG00000044071	chr10:122867769-122867979	chr10:122702598-123030550	'AC116392.12	+	E2-E4	E3		E1alt	Cassette Exon	1.06	56.06	52.6	68.42	86.6	100	97.63	-35.72	-1.1
21887	TC1100949	ENSMUSG00000041623	chr11:113546026-113546124	chr11:113546026-113549088	'D11Wsu47e	+	E1-E4	E2		E1alt	5 Prime	0.92	22	23.11	21.39	30.47	30.37	28.97	-7.77	-1.1
22132	TC1101114	ENSMUSG00000057897	chr11:5887061-5887134	chr11:5882765-5888104	'Camk2b	-	E13-E15	E14		E12var_alt	Cassette Exon	1.91	35.6	33.78	34.35	47.55	49.63	48.37	-13.94	-1.1
23119	TC1102038	ENSMUSG00000044811	chr11:114860819-114860826	chr11:114859650-114861943	'Cd300d	-	E4-E6	E5		E2alt	Terminal	1.28	54.67	51.25	48.08	62.7	67.76	67.68	-14.71	-1.1
24522	TC1300049	ENSMUSG00000021318	chr13:15640234-15640475	chr13:15555242-15705612	'Gli3	+	E1-E5	E4		E3	Promoter	0.52	80.31	79.42	81.31	93.7	91.12	91.95	-11.91	-1.1
25111	TC1300798	ENSMUSG00000021432	chr13:39052302-39052367	chr13:39047806-39052482	'Slc35b3	-	E1-E4	E2		E1var	Promoter	1	51.48	54.59	54.24	64.06	60.84	63.01	-9.2	-1.1
28097	TC1501048	ENSMUSG00000037280	chr15:100550839-100550908	chr15:100550667-100559738	'Galnt6	-	E1-E4	E3	duplicate	E1alt	Promoter	1.54	63.9	69.04	62.81	97.71	100	81.42	-27.79	-1.1
29625	TC1700278	ENSMUSG00000053390	chr17:33139469-33139577	chr17:33138964-33139703	'C920016K16Rik	+	E5-E8	E6	duplicate	E3alt	Cassette Exon	1.19	39.05	37.81	39.71	51.12	48.83	53.28	-12.22	-1.1
29780	TC1700353	ENSMUSG00000040312	chr17:35654737-35654884	chr17:35654175-35655162	'Cchcr1	+	E1-E3	E2		E1alt	Cassette Exon	0.94	49.69	50.12	49.03	88.17	100	87.39	-42.24	-1.1
32230	TC1900453	ENSMUSG00000024985	chr19:56000468-56000539	chr19:55999071-56001174	'Tcf7l2	+	E25-E28	E27	duplicate	E8alt	Cassette Exon	0.82	71.54	74.77	66.5	79.77	82.33	82.63	-10.64	-1.1
32662	TC1900872	ENSMUSG00000057506	chr19:44220432-44220547	chr19:44217631-44220849	'AC125101.3-1	-	E1-E3	E2		E2	Cassette Exon	0.72	47.21	49.23	49.96	59.91	62.74	57.45	-11.23	-1.1
1189	TC0101031	ENSMUSG00000026110	chr1:37552902-37552977	chr1:37552859-37555418	'Mgat4a	-	E5-E7	E6		E3alt	Promoter	3.29	72.35	73.11	68.17	85.17	84.34	84.36	-13.41	-1.09
2193	TC0200114	ENSMUSG00000026781	chr2:22955083-22955085	chr2:22950038-22955085	'Acbd5	+	E12-E14	E13		E10var_alt	3 Prime	1.41	55.66	53.41	54.99	67.43	66.51	67.82	-12.56	-1.09
4241	TC0201973	ENSMUSG00000027408	chr2:130245367-130245626	chr2:130245070-130247626	'Cpxm1	-	E7-E9	E8		E6var_alt	Cassette Exon	0.75	32.58	31.13	32.1	39.07	43.17	43.62	-10.02	-1.09
10840	TC0600593	ENSMUSG00000009394	chr6:115224844-115225094	chr6:115224275-115228119	'Syn2	+	E13-E15	E14		E12alt	Strange Splice	1.31	80.99	80.31	86.16	93.05	95.93	96.53	-12.68	-1.09
24619	TC1300219	ENSMUSG00000021361	chr13:41112485-41112542	chr13:41111768-41113075	'Tmem14c	+	E1-E4	E3		E1var	Cassette Exon	1.05	66.74	56.55	63.66	75.72	75.53	76.32	-13.54	-1.09
27180	TC1500301	ENSMUSG00000047888	chr15:80629146-80629234	chr15:80615237-80689111	'Tnrc6b	+	E4-E6	E5		E4alt	Promoter	1.3	70.19	61.59	65.35	81.67	78.33	74.08	-12.32	-1.09
2086	TC0200002	ENSMUSG00000026643	chr2:3224256-3224304	chr2:3222712-3226739	'Nmt2	+	E5-E9	E7		E1var_alt	Cassette Exon	1.28	25.6	23.64	25.87	35.4	35	34.22	-9.84	-1.08
3488	TC0201287	ENSMUSG00000036731	chr2:25092153-25092307	chr2:25091827-25094742	'2310002J15Rik	-	E1-E4	E2		E2var_alt	Cassette Exon	1.47	39.68	45.9	47.16	59.76	53.88	60.98	-13.96	-1.08
3605	TC0201368	ENSMUSG00000026853	chr2:30262164-30262177	chr2:30261989-30262476	'Crat	-	E11-E14	E13		E7alt	Promoter	2.08	4.09	1.52	3.19	18.49	21.42	19.43	-16.84	-1.08
10879	TC0600619	ENSMUSG00000042079	chr6:117869118-117869177	chr6:117867617-117873726	'Hnrnpf	+	E8-E10	E9		E2alt	Cassette Exon	0.83	64.97	52.18	69.12	94.52	85.57	100	-31.27	-1.08
14167	TC0702209	ENSMUSG00000051910	chr7:122989544-122989654	chr7:122945124-123087408	'Sox6	-	E4-E7	E5		E2alt	Promoter	2.09	23.07	21.58	20.32	37.53	34.75	32.96	-13.42	-1.08
19974	TC1000656	ENSMUSG00000006731	chr10:126604758-126604937	chr10:126604599-126606800	'B4galnt1	+	E6-E8	E7		E6	Cassette Exon	0.41	77.46	69.05	78.88	84.07	86.73	88.49	-11.3	-1.08
20897	TC1100062	ENSMUSG00000018654	chr11:11590181-11590392	chr11:11586472-11600208	'Ikzf1	+	E2-E4	E3		E1alt	Promoter	1.99	59.62	63.27	66.32	78.4	84.26	77.71	-17.05	-1.08
24995	TC1300614	ENSMUSG00000021313	chr13:11995486-11995505	chr13:11983116-12010578	'Ryr2	-	E3-E5	E4		E4alt	Cassette Exon	5.72	91.62	94.5	93.73	99.62	98.64	98.28	-5.56	-1.08
27334	TC1500419	ENSMUSG00000033065	chr15:97939043-97939091	chr15:97939043-97942585	'Pfkm	+	E3-E5	E4		E1var_alt	5 Prime	1.73	77.24	69.13	78.41	88.25	90.35	89.41	-14.41	-1.08
29656	TC1700291	ENSMUSG00000002308			'Cd320		E4-E6	E5		E3var	3 Prime	0.89	55.44	52.67	49.62	66.3	62.18	68.89	-13.21	-1.08
32391	TC1900576	ENSMUSG00000024787	chr19:6124154-6124188	chr19:6123951-6128049	'Snx15	-	E1-E3	E2		E2alt	Cassette Exon	0.72	61.97	48.7	59.14	100	83.69	79.76	-31.22	-1.08
359	TC0100307	ENSMUSG00000033276	chr1:74670405-74670509	chr1:74663294-74672067	'Stk36	+	E13-E18	E17		E14	Promoter	1.03	52.03	55.69	48.46	65.43	65.67	65.55	-13.49	-1.07
2432	TC0200270	ENSMUSG00000026883	chr2:35576782-35576933	chr2:35576262-35578549	'Dab2ip	+	E17-E19	E18		E12alt	Cassette Exon	1.04	67.9	68.62	70.33	77.87	81.98	82.24	-11.75	-1.07
5391	TC0300686	ENSMUSG00000039167	chr3:151160792-151160940	chr3:151155391-151161314	'Eltd1	+	E3-E5	E4		E4	Terminal	5.19	34.29	35.83	36.03	51.05	51.28	52.62	-16.26	-1.07
6742	TC0400583	ENSMUSG00000028863	chr4:124784897-124784953	chr4:124784791-124785567	'2310005N01Rik	+	E7-E9	E8		E5alt	Cassette Exon	1.01	69.15	70.05	80.44	97.49	100	97.78	-25.21	-1.07
13112	TC0701095	ENSMUSG00000041836	chr7:142785166-142785222	chr7:142729800-142793148	'Ptpre	+	E1-E3	E2		E1alt	Promoter	1.39	33.33	41.9	29.91	52.31	60.68	48.48	-18.77	-1.07
14257	TC0702291	ENSMUSG00000030695	chr7:133942560-133942697	chr7:133941291-133943516	'Aldoa	-	E3-E6	E4		E2alt	Promoter	1.18	47.65	52.75	51.94	64.19	62.4	63.51	-12.59	-1.07
19051	TC0X01174	ENSMUSG00000031325	chrX:100427621-100428141	chrX:100425514-100428141	'4930519F16Rik	-	E4-E6	E5		E3var_alt	Bleeding Terminal	0.64	13.61	14.11	12.1	24.06	27.01	26.65	-12.63	-1.07
22848	TC1101830	ENSMUSG00000018168	chr11:98376664-98378165	chr11:98351904-98378165	'Ikzf3	-	E3-E5	E4		E2alt	Bleeding Terminal	1.52	46.8	48.91	61.36	76.93	69.3	73.43	-20.86	-1.07
26540	TC1400956	ENSMUSG00000040701	chr14:55723420-55723495	chr14:55723296-55723668	'Ap1g2	-	E6-E8	E7		E6alt	Cassette Exon	1.26	60.53	62.16	63.6	76.73	78.83	76.55	-15.27	-1.07
30949	TC1701339		chr17:95163221-95163262	chr17:95163221-95166195		+	E6-E8	E7		E5alt	5 Prime	0.36	57.56	53.9	66.03	77.7	80.36	77.35	-19.3	-1.07
2977	TC0200856	ENSMUSG00000001768	chr2:145538315-145538728	chr2:145538315-145563119	'Rin2	+	E3-E6	E4		E1var_alt	Bleeding Terminal	2.02	55.61	67.8	65.28	100	99.75	87.03	-32.7	-1.06
7806	TC0401557	ENSMUSG00000028772	chr4:130014323-130014413	chr4:130006919-130015728	'Zcchc17	-	E3-E5	E4		E3	Cassette Exon	0.75	60.45	62.98	66.57	78.18	76.85	76.16	-13.73	-1.06
8628	TC0500377	ENSMUSG00000029368	chr5:90890759-90890804	chr5:90890040-90891726	'Alb	+	E2-E5	E4		E1var	Promoter	1.23	19.8	12.85	17.7	31.99	32.89	27.29	-13.94	-1.06
9762	TC0501365	ENSMUSG00000029298			'BC057170		E28-E58	E29		E1alt	Terminal	2.19	31.06	19.43	19.46	23.51	48.68	42.94	-15.06	-1.06
12338	TC0700407	ENSMUSG00000030424	chr7:46729721-46730142	chr7:46729721-46730561	'9430025M13Rik	+	E17-E19	E18		E4alt	Bleeding Terminal	1.33	74.27	67.73	68.27	93.04	95.36	100	-26.04	-1.06
12395	TC0700478	ENSMUSG00000038738	chr7:51607303-51607338	chr7:51607239-51607338	'Shank1	+	E50-E52	E51		E8var_alt	3 Prime	1.74	65.2	69.26	63.75	100	97.32	90.92	-30.01	-1.06
15744	TC0801161	ENSMUSG00000031714	chr8:83300061-83300149	chr8:83298927-83308526	'Gab1	-	E7-E9	E8		E6alt	Cassette Exon	1.22	15.05	12.06	11.71	20.95	22.39	23.37	-9.3	-1.06
19315	TC1000005	ENSMUSG00000019775	chr10:4428289-4428357	chr10:4424314-4483879	'Rgs17	+	E1-E3	E2		E1alt	Cassette Exon	1.34	33.27	27.57	41.77	49.45	52.18	54.47	-17.83	-1.06
22077	TC1101085	ENSMUSG00000020432	chr11:3831729-3831807	chr11:3831591-3831930	'Tcn2	-	E3-E5	E4	duplicate	E1var_alt	Promoter	0.8	19.42	17.7	16.44	28.07	28.77	36.4	-13.23	-1.06
25119	TC1300812	ENSMUSG00000021368	chr13:43248440-43248553	chr13:43247350-43248553	'Tbc1d7	-	E9-E11	E10		E8var_alt	5 Prime	0.65	90.61	88.17	89.32	97.79	96.05	97.37	-7.71	-1.06
27725	TC1500758	ENSMUSG00000022584	chr15:74876041-74877783	chr15:74876041-74877783	'Ly6c2	-	E3-E5	E4		E2var_alt	Retained Intron	1.33	14.42	17.54	14.09	32.95	27.67	21.99	-12.19	-1.06
27880	TC1500877	ENSMUSG00000068105	chr15:82053674-82053706	chr15:82053674-82054149	'Tnfrsf13c	-	E2-E4	E3		E2var	3 Prime	1.1	29.94	27.22	29.34	41.17	43.54	40.7	-12.97	-1.06
29511	TC1700210	ENSMUSG00000024301	chr17:27062144-27062232	chr17:27062144-27062393	'Kifc1	+	E21-E24	E22		E9var_alt	Bleeding Terminal	0.98	12.68	10	10.15	19.9	20.61	22.38	-10.02	-1.06
31050	TC1800097	ENSMUSG00000024271	chr18:24777884-24778014	chr18:24777680-24780580	'Elp2	+	E11-E13	E12		E11alt	Cassette Exon	0.73	65.94	68.87	65.25	75.62	77.55	80.74	-11.29	-1.06
32075	TC1900329	ENSMUSG00000067242	chr19:38339588-38339596	chr19:38339588-38340065	'Lgi1	+	E1-E3	E2		E1var_alt	5 Prime	5.11	43.96	33.03	37.27	91.63	65.64	100	-47.67	-1.06
295	TC0100253	ENSMUSG00000025958	chr1:64608328-64608439	chr1:64606343-64612791	'Creb1	+	E5-E7	E6		E3alt	Cassette Exon	1.23	64.91	67.43	57.41	85.81	100	92.83	-29.63	-1.05
2013	TC0101747	ENSMUSG00000037624	chr1:191119474-191119590	chr1:191082778-191163664	'Kcnk2	-	E6-E8	E7		E3	Cassette Exon	0.72	43.24	54.58	36.63	79.26	62.41	70.5	-25.91	-1.05
6859	TC0400676	ENSMUSG00000037600	chr4:133083656-133083857	chr4:133074968-133083857	'1810019J16Rik	+	E1-E4	E3		E1var_alt	3 Prime	1.29	11.45	15.42	15.87	24.49	24.19	25.16	-10.36	-1.05
8492	TC0500288	ENSMUSG00000037736	chr5:67359806-67359972	chr5:67352507-67360315	'Limch1	+	E7-E10	E8		E5var_alt	Promoter	2.76	5.63	5.66	5.75	15.04	12.14	11.61	-7.25	-1.05
9454	TC0501061	ENSMUSG00000045102	chr5:34511045-34511092	chr5:34492511-34512039	'Poln	-	E1-E7	E2		E1alt	Cassette Exon	1.53	44.1	43.01	47.83	64.01	61.44	65.22	-18.58	-1.05
14564	TC0800048	ENSMUSG00000031503	chr8:11410056-11410099	chr8:11409557-11413979	'Col4a2	+	E21-E23	E22		E15alt	Promoter	0.64	85.43	87.58	87.21	94.26	95.06	96.09	-8.4	-1.05
15938	TC0801345	ENSMUSG00000069895	chr8:112259361-112259425	chr8:112259264-112261531	'Atxn1l	-	E1-E3	E2		E1alt	Cassette Exon	1.06	47.87	51.58	55.53	62.43	63.31	64.18	-11.65	-1.05
16075	TC0801485	ENSMUSG00000033931	chr8:129483443-129483485	chr8:129477350-129485812	'Rbm34	-	E6-E8	E7		E5alt	Cassette Exon	0.9	61.67	64.93	70.12	95.42	90.52	100	-29.74	-1.05
16235	TC0900138	ENSMUSG00000036611	chr9:25294688-25294898	chr9:25290905-25355137	'Eepd1	+	E2-E4	E3		E2alt	Terminal	1.89	15.71	20.79	15.05	33.61	28.42	32.23	-14.23	-1.05
16320	TC0900306	ENSMUSG00000032098	chr9:44490716-44490815	chr9:44489677-44490952	'Treh	+	E5-E7	E6		E5alt	Cassette Exon	1.24	32.82	35.17	22.29	54.29	56.98	46.16	-22.38	-1.05
16335	TC0900320	ENSMUSG00000035382	chr9:45733995-45734001	chr9:45727978-45734001	'Pcsk7	+	E14-E16	E15		E13var_alt	3 Prime	1.26	66.63	73.36	69	76.22	79.66	78.21	-8.37	-1.05
16983	TC0900793	ENSMUSG00000038775	chr9:118974979-118975136	chr9:118974715-118975819	'Vill	+	E13-E15	E14		E12alt	Cassette Exon	1.03	47.93	49.52	47.45	63.97	61.1	63.63	-14.6	-1.05
22168	TC1101155	ENSMUSG00000020173	chr11:12273333-12273376	chr11:12269695-12275813	'Cobl	-	E4-E6	E5		E4alt	Cassette Exon	1.3	45.36	46.91	37.9	62.72	61.93	61.71	-18.73	-1.05
25595	TC13r00008		chr13:50515398-50515621	chr13:50515361-50518571		+	E3-E5	E4		E2var_alt	Cassette Exon	1	28.23	24.78	26.84	42.15	42.67	41.41	-15.46	-1.05
26586	TC1401018	ENSMUSG00000021982	chr14:60186567-60186875	chr14:60183433-60187785	'Cdadc1	-	E9-E11	E10		E10var_alt	Terminal	1.79	65.42	62.93	60.99	78.41	78.5	78.3	-15.29	-1.05
26817	TC1500007	ENSMUSG00000022155	chr15:4880990-4881016	chr15:4880258-4881016	'4930455B06Rik	+	E24-E26	E25		E6var_alt	Bleeding Promoter	1.2	53.81	54.73	43.63	100	75.89	75.14	-32.96	-1.05
32056	TC1900310	ENSMUSG00000024805	chr19:36484239-36484399	chr19:36466789-36486446	'Pcgf5	+	E3-E5	E4	duplicate	E1alt	Promoter	1.48	53.82	62.78	59.4	73.01	100	94.5	-30.5	-1.05
57	TC0100060	ENSMUSG00000025934	chr1:21235020-21235113	chr1:21230741-21239832	'Gsta3	+	E1-E3	E2		E1alt	Cassette Exon	1.98	43.45	43.43	48.22	59.72	65.35	60.65	-16.87	-1.04
1092	TC0100941	ENSMUSG00000005886	chr1:13154978-13155183	chr1:13152370-13156977	'Ncoa2	-	E14-E17	E16		E11alt	Cassette Exon	1.25	60.16	63.61	58.94	71.43	74.86	73.54	-12.37	-1.04
3413	TC0201226	ENSMUSG00000015619	chr2:9790531-9790533	chr2:9790531-9796016	'Gata3	-	E6-E8	E7		E3var	3 Prime	1.33	28.84	27.63	29.75	36.96	40.23	37.9	-9.62	-1.04
6895	TC0400701	ENSMUSG00000037139	chr4:135329681-135329724	chr4:135328894-135329901	'Myom3	+	E13-E15	E14		E3alt	Cassette Exon	1.02	77.43	75.12	89.13	91.75	88.07	98.5	-12.21	-1.04
8719	TC0500469	ENSMUSG00000045750	chr5:106160862-106161030	chr5:106129274-106161249	'D830014E11Rik	+	E1-E4	E3	duplicate	E1alt	Promoter	0.94	38.92	43.59	36.86	54.2	51.77	49.57	-12.05	-1.04
16010	TC0801412	ENSMUSG00000031819	chr8:123183860-123184087	chr8:123182975-123184684	'Cox4nb	-	E3-E6	E5		E3alt	Cassette Exon	1.97	57.12	62.42	63.96	100	95.85	88.49	-33.62	-1.04
23672	TC1200291	ENSMUSG00000066438	chr12:81806993-81807081	chr12:81806625-81807336	'3830431G21Rik	+	E3-E5	E4		E3alt	Terminal	1.15	68.19	74.46	76.82	88.27	87.01	89.71	-15.17	-1.04
26095	TC1400472	ENSMUSG00000034327	chr14:68334353-68334441	chr14:68334239-68342615	'Kctd9	+	E2-E5	E4		E1var_alt	Promoter	0.52	48.69	49.48	50.97	67.83	62.42	63.69	-14.93	-1.04
26785	TC1401234	ENSMUSG00000025558	chr14:121991617-121991649	chr14:121991102-121993558	'Dock9	-	E40-E43	E41	duplicate	E37var_alt	Cassette Exon	5.36	51.1	42.79	48.32	100	99.71	56.28	-37.92	-1.04
27008	TC1500164	ENSMUSG00000037106	chr15:58474954-58474956	chr15:58473520-58474956	'AC107772.19-1	+	E62-E64	E63		E14var_alt	3 Prime	1.27	67.9	78.74	80.96	90.55	100	98.93	-20.63	-1.04
27825	TC1500836	ENSMUSG00000033029	chr15:78968057-78968153	chr15:78966920-78969668	'1700088E04Rik	-	E4-E6	E5		E3alt	Terminal	1.17	46.07	45.92	47.49	61.97	61.26	58.06	-13.94	-1.04
29300	TC1700056	ENSMUSG00000036552			'2210404J11Rik		E13-E16	E15		E6alt	Promoter	1.78	40.83	39.37	54.8	69.09	100	75.5	-36.53	-1.04
31429	TC1800414	ENSMUSG00000024235	chr18:4347454-4348979	chr18:4343188-4348979	'Map3k8	-	E2-E4	E3		E1alt	Bleeding Terminal	0.97	61.53	54.67	64.98	73.63	76.16	71.22	-13.28	-1.04
430	TC0100350	ENSMUSG00000026166	chr1:83114372-83114374	chr1:83113478-83114374	'Ccl20	+	E1-E3	E2		E2var	3 Prime	1.24	71.51	77.5	73.32	82.93	84.69	81.37	-8.89	-1.03
4292	TC0202011	ENSMUSG00000039033	chr2:139867831-139867898	chr2:139834556-139873978	'Tasp1	-	E4-E7	E5		E5alt	Cassette Exon	1.07	74.33	75.52	68.82	96.25	100	91.52	-23.03	-1.03
4818	TC0300193	ENSMUSG00000027763	chr3:60418606-60418658	chr3:60417443-60419542	'Mbnl1	+	E9-E11	E10		E6alt	Cassette Exon	1.53	13.29	11.76	13.32	23.12	23.75	22.97	-10.49	-1.03
5104	TC0300444	ENSMUSG00000028102	chr3:96439757-96439847	chr3:96439663-96440597	'Itga10	+	E13-E16	E15		E1alt	Promoter	1.51	62.19	69.21	70.18	92.5	100	96	-28.97	-1.03
5816	TC0301149	ENSMUSG00000038550	chr3:95685879-95685943	chr3:95685513-95686078	'Gm129	-	E1-E5	E3		E1var_alt	Promoter	2.68	45.08	38.88	57.81	100	75.68	80.07	-37.99	-1.03
10927	TC0600670	ENSMUSG00000030144	chr6:123220413-123220414	chr6:123220413-123224676	'Clec4d	+	E7-E9	E8		E4var	5 Prime	1.2	50.34	30.56	27.23	83.09	100	67.81	-47.59	-1.03
19064	TC0X01195	ENSMUSG00000031229	chrX:103079647-103079759	chrX:103075355-103083054	'Atrx	-	E8-E11	E9	duplicate	E6var_alt	Cassette Exon	1.12	62.82	54.83	67.6	72.73	72.95	74.95	-11.79	-1.03
20137	TC1000792	ENSMUSG00000059554	chr10:17939141-17939144	chr10:17933985-17936066	'Ccdc28a	-	E-E7	E5		E4alt	Terminal	1.45	51.73	59.38	49.24	76.22	100	95.16	-37.01	-1.03
22296	TC1101283	ENSMUSG00000046879	chr11:48682065-48682282	chr11:48680506-48684596	'Irgm1	-	E1-E3	E2		E2var	Cassette Exon	0.36	29.89	28.52	32.23	40.29	40.29	38.67	-9.54	-1.03
24000	TC1200564	ENSMUSG00000042029	chr12:117643935-117643964	chr12:117643935-117644175	'Ncapg2	+	E1-E3	E2		E1alt	Bleeding Terminal	0.49	53.44	50.86	52.66	66.61	66.23	67.48	-14.46	-1.03
27451	TC1500510	ENSMUSG00000036021	chr15:103074182-103074211	chr15:103074182-103074390		+	E28-E30	E29		E8var_alt	5 Prime	0.69	72.76	68.92	72.6	89.17	99.93	100	-24.94	-1.03
239	TC0100208	ENSMUSG00000038242			'Aox4		E4-E6	E5		E4var_alt	3 Prime	1.08	25.44	30.14	44.4	45.94	50.15	53.57	-16.56	-1.02
4450	TC0202184	ENSMUSG00000017664	chr2:165106809-165106880	chr2:165106455-165107581	'Slc35c2	-	E12-E15	E14		E3alt	Cassette Exon	0.7	36.83	42.2	37.92	47.92	49.2	54.97	-11.71	-1.02
4609	TC0202287	ENSMUSG00000027580	chr2:180976518-180976671	chr2:180975777-180976671	'BC006779	-	E1-E3	E2		E1alt	5 Prime	1.34	32.05	31.87	30.04	51.9	54.56	46.69	-19.73	-1.02
9972	TC0501554	ENSMUSG00000029406	chr5:124639552-124639756	chr5:124602729-124666325	'Pitpnm2	-	E2-E6	E3		E1var_alt	Promoter	2	20.99	26.29	25.29	37.04	37.14	34.77	-12.13	-1.02
10182	TC0501735	ENSMUSG00000041468	chr5:147395700-147395701	chr5:147395700-147396321	'Gpr12	-	E1-E3	E2		E1var_alt	3 Prime	1.41	42.18	45.95	38.57	58.37	61.38	55.24	-16.09	-1.02
14600	TC0800068	ENSMUSG00000038497	chr8:13308347-13308349	chr8:13303915-13308349	'Tmco3	+	E11-E13	E12		E8var_alt	3 Prime	0.95	52.13	43.49	40.83	56.98	59.7	55.08	-11.77	-1.02
17411	TC0901120	ENSMUSG00000043987	chr9:45582988-45582990	chr9:45582988-45583275	'Cep164	-	E28-E30	E29		E22var_alt	3 Prime	1.01	61.79	57.18	55.3	71.94	71.59	68.69	-12.65	-1.02
22122	TC1101112	ENSMUSG00000020469			'Myl7		E3-E5	E4		E1var_alt	5 Prime	3.42	27.52	54.26	43.47	61.44	59.2	71.03	-22.14	-1.02
24801	TC1300406	ENSMUSG00000017756	chr13:73901153-73901338	chr13:73870786-73921967	'Slc12a7	+	E1-E3	E2		E2alt	Promoter	1.96	55.93	64.12	63.59	75.3	71.89	71.67	-11.74	-1.02
26213	TC1400610	ENSMUSG00000022139			'Mbnl2		E9-E12	E11		E8alt	Cassette Exon	0.82	83.54	79.81	83.72	91.79	93.52	93.46	-10.57	-1.02
27361	TC1500444	ENSMUSG00000023010	chr15:99230089-99230302	chr15:99224162-99232011	'Tmbim6	+	E2-E4	E3		E1alt	Promoter	0.63	26.21	24.91	24.27	34.65	33.65	38.22	-10.37	-1.02
30001	TC1700562	ENSMUSG00000035842	chr17:66479809-66479886	chr17:66479809-66480020	'Ddx11	+	E7-E10	E8		E3alt	5 Prime	0.79	54.63	56.88	50.13	73.38	72.72	67.91	-17.46	-1.02
32618	TC1900833	ENSMUSG00000025006	chr19:40451136-40451293	chr19:40448108-40457011	'Sorbs1	-	E12-E15	E14		E7alt	Cassette Exon	1.95	47.75	48.63	42.7	59.68	60.57	57.92	-13.03	-1.02
3156	TC0201017	ENSMUSG00000017679	chr2:163437587-163437670	chr2:163433411-163439471	'Ttpal	+	E6-E11	E8		E2var_alt	Cassette Exon	0.74	66.02	63.52	68.03	75.07	72.12	80.04	-9.89	-1.01
5410	TC0300693	ENSMUSG00000070340	chr3:152312908-152312949	chr3:152312855-152313111		+	E2-E5	E3		E3var	Terminal	0.6	62.89	40.89	49.34	92.33	78.32	98.99	-38.84	-1.01
7845	TC0401600	ENSMUSG00000003644	chr4:133421314-133421346	chr4:133421314-133421678	'Rps6ka1	-	E12-E14	E13		E8var_alt	3 Prime	1.17	43.24	41.93	43.9	60.33	57.86	56.6	-15.24	-1.01
12520	TC0700556	ENSMUSG00000052512	chr7:56842788-56843077	chr7:56840615-56843077	'Nav2	+	E43-E45	E44		E11var_alt	Bleeding Promoter	2.62	63.3	56.95	62.56	84.22	100	78.63	-26.68	-1.01
18827	TC0X00913	ENSMUSG00000036932	chrX:45857988-45858129	chrX:45856891-45866413	'Aifm1	-	E1-E3	E2		E2alt	Terminal	0.94	68.24	63.79	68.97	78.32	78.53	82.28	-12.71	-1.01
23066	TC1102001	ENSMUSG00000069620	chr11:107393480-107393511	chr11:107393479-107409235	'AC118477.14	+	E1-E3	E2		E1var_alt	Cassette Exon	1.89	29.77	48.28	36.41	58.92	100	67	-37.15	-1.01
26522	TC1400945	ENSMUSG00000022185	chr14:55272373-55272453	chr14:55270696-55281005	'Acin1	-	E9-E14	E11		E2var_alt	Promoter	1.02	46.9	47.07	47	54.72	55.58	54.22	-7.85	-1.01
29431	TC1700147	ENSMUSG00000034681	chr17:24554984-24555163	chr17:24551680-24555402	'Rnps1	+	E1-E6	E5		E1alt	Cassette Exon	0.67	36.55	37.63	33.74	41.91	44.97	45.77	-8.24	-1.01
29668	TC1700295	ENSMUSG00000041354	chr17:34068157-34068579	chr17:34067387-34068671	'Rgl2	+	E2-E5	E4		E1alt	Promoter	1.53	53.75	47.67	49.42	63.08	61.23	63.73	-12.4	-1.01
30217	TC1700775	ENSMUSG00000052150	chr17:23609979-23610014	chr17:23609611-23611962		-	E24-E26	E25		E2alt	Terminal	1.79	62.39	50.78	67.69	100	88.12	75.94	-27.73	-1.01
231	TC0100204	ENSMUSG00000038305	chr1:57957479-57957684	chr1:57942794-57958933	'2810022L02Rik	+	E13-E15	E14		E7alt	Cassette Exon	2.39	47.98	49.34	51.31	66.17	66.5	61.99	-15.34	-1
1599	TC0101400	ENSMUSG00000026409	chr1:132596559-132596687	chr1:132595321-132597347	'Pfkfb2	-	E12-E15	E13		E13	Cassette Exon	1.08	64.48	68.07	59.39	82.85	80.55	80.28	-17.25	-1
1697	TC0101462	ENSMUSG00000026395	chr1:139980141-139980237	chr1:139980291-139980324	'Ptprc	-	E22-E	E23		E18	Terminal	4.55	67.7	67.89	63.26	94.36	100	96.75	-30.76	-1
2568	TC0200427	ENSMUSG00000059005	chr2:75503456-75504074	chr2:75503359-75506058	'Hnrnpa3	+	E12-E14	E13		E11alt	3 Prime	1.11	70.86	66.88	69.72	78.31	78.84	80.98	-10.22	-1
3122	TC0200992	ENSMUSG00000037761	chr2:158457569-158457573	chr2:158457417-158458008	'Actr5	+	E6-E8	E7		E5alt	Promoter	1.35	46.34	53.69	53.41	65.18	62.49	62.53	-12.25	-1
6894	TC0400701	ENSMUSG00000037139	chr4:135329681-135329724	chr4:135328757-135330196	'Myom3	+	E12-E16	E14	duplicate	E3alt	Promoter	1.02	72.56	81.34	84.35	93	93.99	97.23	-15.32	-1
9796	TC0501388	ENSMUSG00000062234	chr5:109053203-109053261	chr5:109046071-109054049	'Gak	-	E2-E5	E3		E3	Cassette Exon	0.93	42.32	40.58	46.36	55.51	54.23	53.91	-11.47	-1
10102	TC0501667	ENSMUSG00000025855	chr5:139605599-139605645	chr5:139603740-139605922	'Prkar1b	-	E2-E4	E3		E1alt	Promoter	0.39	62.94	55.16	57.13	71.4	67.2	70.77	-11.38	-1
12057	TC0700091	ENSMUSG00000054715	chr7:13483293-13483329	chr7:13483293-13488950	'Zscan22	+	E2-E4	E3		E1var_alt	Bleeding Terminal	1.15	68.81	68.74	65.42	94.42	100	76.85	-22.77	-1
12598	TC0700612	ENSMUSG00000030555	chr7:74807214-74807412	chr7:74792732-74812049	'Ttc23	+	E1-E3	E2		E2alt	Cassette Exon	2.15	65.21	71.24	70.51	83.74	82.48	81.81	-13.69	-1
14843	TC0800337	ENSMUSG00000002342	chr8:72702767-72702917	chr8:72696340-72704438	'Tmem161a	+	E1-E12	E10		E2var_alt	Promoter	1.07	75.33	79.51	76.16	84.87	86.84	88.21	-9.65	-1
16059	TC0801463	ENSMUSG00000038697	chr8:126532092-126532195	chr8:126527602-126533589	'Taf5l	-	E3-E5	E4		E3alt	Cassette Exon	0.81	79.1	78.31	73.88	87.43	84.94	85.33	-8.8	-1
17393	TC0901108	ENSMUSG00000002032	chr9:44607166-44607264	chr9:44606841-44607264	'Tmem25	-	E1-E5	E2		E1alt	5 Prime	1.2	23.11	21.98	21.44	40.01	39.82	34.72	-16.01	-1
18963	TC0X01054	ENSMUSG00000031328	chrX:71478307-71478329	chrX:71476093-71478488	'Flna	-	E28-E30	E29		E28alt	Cassette Exon	2.07	53.69	49.86	52.64	69.85	65.92	68.45	-16.01	-1
19984	TC1000662	ENSMUSG00000025404	chr10:126899263-126899339	chr10:126896632-126902038	'R3hdm2	+	E14-E17	E16		E11var_alt	Cassette Exon	0.99	67.15	68.29	67.42	75.49	76.56	77.75	-8.98	-1
21821	TC1100895	ENSMUSG00000061086	chr11:104438300-104438481	chr11:104422890-104438735	'Myl4	+	E2-E4	E3		E2alt	Promoter	0.33	16.49	16.18	13.98	24.47	26.29	26.55	-10.22	-1
23320	TC1200009	ENSMUSG00000020654	chr12:4133720-4133778	chr12:4133720-4134147	'Adcy3	+	E1-E3	E2		E1alt	5 Prime	1.67	87.44	83.66	85.04	92.18	94.08	93.71	-7.94	-1
24754	TC1300339	ENSMUSG00000021458	chr13:63396322-63396476	chr13:63383567-63398166	'2010111I01Rik	+	E19-E21	E20		E2alt	Terminal	1.85	18.6	13.79	16.12	26.35	25.8	23.02	-8.89	-1
25854	TC1400228	ENSMUSG00000037628	chr14:47389509-47389511	chr14:47388573-47389511	'Cdkn3	+	E6-E8	E7		E6var_alt	3 Prime	0.29	35.49	38.77	40.05	52.25	49.3	53.21	-13.48	-1
26667	TC1401104	ENSMUSG00000022099	chr14:71026866-71027115	chr14:71026676-71028727	'Epb4.9	-	E3-E5	E4		E1alt	Promoter	2.72	46.41	43.71	49.38	84.38	100	72.75	-39.21	-1
27518	TC1500558	ENSMUSG00000022206	chr15:11834642-11835429	chr15:11825560-11836369	'Npr3	-	E2-E4	E3		E1alt	Promoter	0.19	70.15	67.57	68.67	83.63	84.37	84.3	-15.31	-1
28855	TC1600594	ENSMUSG00000041386	chr16:18623415-18623510	chr16:18623334-18624204		-	E9-E11	E10		E8alt	Cassette Exon	0.6	71.62	73.71	69.89	83.03	83.85	84.99	-12.21	-1
773	TC0100668	ENSMUSG00000033488	chr1:159402320-159402547	chr1:159397379-159418574	'BC026585	+	E7-E10	E9	duplicate	E9alt	Cassette Exon	0.85	67.21	66.22	70.57	57.87	58.03	56.52	10.53	1
1287	TC0101117	ENSMUSG00000038331	chr1:57027957-57028172	chr1:57026725-57031083	'Satb2	-	E1-E3	E2		E2alt	Promoter	0.99	49.78	48.22	51.05	36.74	35.28	40.04	12.33	1
1467	TC0101253	ENSMUSG00000026219	chr1:84835805-84835879	chr1:84811545-84836809	'Trip12	-	E1-E4	E2		E2alt	Promoter	0.73	97.96	97.78	97.37	89.83	89.9	90.31	7.7	1
5296	TC0300605	ENSMUSG00000027985	chr3:130907852-130907891	chr3:130907223-130925994	'Lef1	+	E13-E15	E14		E10alt	Cassette Exon	1.38	60.46	100	43.31	41.24	38.07	38.59	28.62	1
5781	TC0301132	ENSMUSG00000005629	chr3:94934087-94934280	chr3:94933806-94936747	'Scnm1	-	E5-E7	E6		E6var	Cassette Exon	0.95	51.97	51.22	46.19	30.46	29.64	35.94	17.78	1
5828	TC0301178	ENSMUSG00000028096	chr3:96684447-96684544	chr3:96684090-96684544	'Gpr89	-	E9-E11	E10		E8alt	5 Prime	0.91	22	19.64	20.12	9.9	11.89	12.78	9.06	1
6605	TC0400459	ENSMUSG00000034401	chr4:111450271-111450896	chr4:111450271-111451605	'Spata6	+	E9-E11	E10		E7var_alt	Bleeding Terminal	0.96	100	81.79	99.97	66.38	68.46	59.4	29.17	1
8104	TC0401813		chr4:154787829-154787996	chr4:154775512-154788830		-	E2-E6	E3		E2alt	Cassette Exon	1.4	73.9	72.53	71.45	65.58	63.39	63.93	8.33	1
8557	TC0500330	ENSMUSG00000036377			'C530008M17Rik		E2-E4	E3		E1alt	Promoter	1.05	84.05	92.89	89.86	75.61	72.25	66.72	17.41	1
9031	TC0500725	ENSMUSG00000005373	chr5:135609123-135609125	chr5:135609047-135609125	'Mlxipl	+	E12-E14	E13		E10var_alt	3 Prime	4.08	69.1	65.63	73.26	51.28	51.52	54.72	16.82	1
10289	TC0600075	ENSMUSG00000029767	chr6:29311561-29311753	chr6:29311488-29316040	'Calu	+	E3-E5	E4		E4alt	Cassette Exon	0.55	70.57	68.78	67.5	59.37	59.58	57.87	10.01	1
12447	TC0700502	ENSMUSG00000003423	chr7:52411358-52411663	chr7:52409791-52411663	'Pih1d1	+	E1-E4	E3		E1var_alt	Bleeding Promoter	0.65	97.79	100	94.81	73.44	68.26	70.32	26.86	1
12448	TC0700502	ENSMUSG00000003423	chr7:52411358-52411663	chr7:52409911-52411676	'Pih1d1	+	E2-E5	E3	duplicate	E1var_alt	Cassette Exon	0.65	97.79	100	94.81	73.44	68.26	70.32	26.86	1
12984	TC0701003	ENSMUSG00000032743	chr7:133016097-133016201	chr7:133015767-133016201	'D430042O09Rik	+	E24-E27	E26		E19var_alt	Bleeding Promoter	1.1	55.3	50.2	53.25	39.56	37.42	47.67	11.37	1
12986	TC0701005	ENSMUSG00000030727	chr7:133577811-133577946	chr7:133573300-133579174	'Rabep2	+	E4-E6	E5		E2alt	Cassette Exon	1.14	91.11	89.74	100	71.67	68.22	50.77	30.07	1
15409	TC0800776	ENSMUSG00000005540	chr8:3688799-3688860	chr8:3688597-3689777	'Fcer2a	-	E5-E7	E6		E6	Cassette Exon	1.86	100	43.96	50.2	32.78	24.49	33.51	34.46	1
16156	TC0900098	ENSMUSG00000003299	chr9:20810630-20810679	chr9:20810630-20811271	'Mrpl4	+	E5-E7	E6		E5var_alt	Bleeding Terminal	0.99	19.47	20.22	20.94	11.61	11.95	11.94	8.38	1
18433	TC0X00525	ENSMUSG00000031256	chrX:130607218-130607303	chrX:130607014-130607675	'Cstf2	+	E10-E12	E11		E8alt	Terminal	0.72	67.74	65.07	70.47	47.74	46.7	59.37	16.5	1
21462	TC1100567	ENSMUSG00000037791	chr11:77838316-77838369	chr11:77837322-77838463	'Phf12	+	E10-E12	E11		E9alt	Cassette Exon	1.22	100	94.65	94.44	66.82	71.7	61.28	29.76	1
22120	TC1101108	ENSMUSG00000049680	chr11:5641101-5641153	chr11:5626861-5661884	'2010005J08Rik	-	E2-E4	E3		E2var_alt	Promoter	1.53	62.59	61.57	61.24	46.93	44.95	45.74	15.93	1
23140	TC1102056	ENSMUSG00000020743	chr11:115470595-115470685	chr11:115470411-115470685	'Mif4gd	-	E5-E8	E6		E4var	5 Prime	1.62	76.67	74.39	72.56	62.66	64.5	67.01	9.81	1
23735	TC1200324	ENSMUSG00000021241	chr12:86114876-86115493	chr12:86114859-86115493	'Isca2	+	E5-E8	E7		E2var_alt	Retained Intron	1.38	88.7	90.28	100	70.92	66.58	73.54	22.65	1
23736	TC1200324	ENSMUSG00000021241	chr12:86114876-86115493	chr12:86114876-86115519	'Isca2	+	E6-E9	E7	duplicate	E2var_alt	Retained Intron	1.38	88.7	90.28	100	70.92	66.58	73.54	22.65	1
25877	TC1400237	ENSMUSG00000021846	chr14:48787873-48788001	chr14:48740909-48859885	'Peli2	+	E1-E3	E2		E2	Cassette Exon	2.66	72.61	78.24	74.47	61.92	61.5	65.67	12.08	1
28286	TC1600098	ENSMUSG00000022750	chr16:17764187-17764477	chr16:17760348-17764477	'Klhl22	+	E4-E6	E5		E1var_alt	Bleeding Promoter	0.66	90.26	100	95.1	55.21	68.58	70.09	30.49	1
28811	TC1600566	ENSMUSG00000049916	chr16:17121291-17121389	chr16:17121173-17121389	'2610318N02Rik	-	E6-E8	E7		E3alt	Bleeding Terminal	0.89	75.16	70.74	69.83	51.15	51.19	67.09	15.43	1
29479	TC1700184	ENSMUSG00000002279	chr17:25725622-25725687	chr17:25725606-25749240	'Lmf1	+	E6-E8	E7		E2alt	Strange Splice	0.74	27.26	32.62	23.67	16.58	15.66	16.24	11.69	1
30122	TC1700646	ENSMUSG00000037104	chr17:87520089-87520148	chr17:87507388-87532962	'Socs5	+	E2-E5	E3		E3alt	Cassette Exon	0.51	40.23	48.73	43.28	33.15	33.22	34.29	10.53	1
2758	TC0200682	ENSMUSG00000040035	chr2:118632125-118632153	chr2:118613851-118636458	'Disp2	+	E8-E12	E11		E7alt	Promoter	1.48	73.46	100	88.23	28.64	37.22	32.17	54.55	1.01
2848	TC0200755	ENSMUSG00000027207	chr2:125696063-125696197	chr2:125692122-125704014	'Galk2	+	E3-E5	E4	duplicate	E2alt	Cassette Exon	0.55	33.36	38.25	32.79	21.15	23.07	20.71	13.16	1.01
3248	TC0201109	ENSMUSG00000027523	chr2:174153633-174155935	chr2:174153633-174159713	'Gnas	+	E8-E11	E9	duplicate	E1alt	5 Prime	1.2	99.71	78.37	100	52.67	63.32	67.16	31.64	1.01
4533	TC0202233	ENSMUSG00000055897	chr2:173441078-173441924	chr2:173441078-173484824	'AL807384.5-2	-	E3-E5	E4		E2var_alt	3 Prime	1.24	49.59	47.12	48.57	28.4	32.13	31.7	17.68	1.01
5221	TC0300535	ENSMUSG00000027884	chr3:108457166-108457263	chr3:108456970-108464273	'Clcc1	+	E3-E6	E4		E1alt	Promoter	0.94	42.94	48.96	44.1	32.47	34.18	24.97	14.79	1.01
5754	TC0301073	ENSMUSG00000001018	chr3:90294755-90294759	chr3:90294517-90294759	'Snapin	-	E1-E4	E2		E2var_alt	5 Prime	0.73	93.38	100	82.51	77.48	62.01	69.08	22.44	1.01
5880	TC0301232	ENSMUSG00000002227	chr3:104621040-104621074	chr3:104621040-104621275	'Mov10	-	E1-E4	E3		E2var	3 Prime	0.53	100	98.44	94.3	63.74	59.23	57.89	37.29	1.01
7541	TC0401333	ENSMUSG00000047502	chr4:106366374-106366433	chr4:106380201-106380342	'Gm1027	-	E-E	E31		E10alt	Promoter	1.34	73.17	78.29	100	52.67	54.12	59.2	28.49	1.01
8196	TC0500076		chr5:22169491-22169548	chr5:22088301-22200498		+	E4-E8	E5		E4alt	Cassette Exon	1.21	67.5	61.19	56.74	50.43	33.58	34.23	22.4	1.01
13289	TC0701246	ENSMUSG00000061781	chr7:5099147-5099229	chr7:5099043-5099586		-	E1-E4	E3		E1var_alt	Promoter	0.98	88.25	81.78	100	34.06	64.45	36.3	45.07	1.01
14934	TC0800393	ENSMUSG00000031791	chr8:75170671-75170908	chr8:75168316-75177385	'Tmem38a	+	E8-E10	E9		E1alt	Promoter	1.2	94.11	100	90.59	68.21	67.1	67.12	27.42	1.01
16199	TC0900112	ENSMUSG00000032185	chr9:21379339-21379537	chr9:21379038-21379858	'Carm1	+	E2-E4	E3		E2alt	Cassette Exon	0.61	23.47	20.46	20.72	9.87	9.66	8.17	12.32	1.01
17328	TC0901029	ENSMUSG00000011114	chr9:37462022-37462607	chr9:37462022-37462607	'Tbrg1	-	E2-E4	E3		E1var_alt	Retained Intron	0.64	65.34	57.51	51.26	46.05	47.1	39.29	13.89	1.01
22776	TC1101755	ENSMUSG00000020865	chr11:94221255-94221257	chr11:94221255-94222486	'Abcc3	-	E20-E22	E21		E18var_alt	3 Prime	1.03	73.29	64.91	66.43	47.68	64.32	46.57	15.36	1.01
23369	TC1200040	ENSMUSG00000020608	chr12:11298537-11301291	chr12:11298537-11301291	'Smc6	+	E18-E20	E19		E15var_alt	Retained Intron	0.82	13.32	12.85	13.43	6.7	6.79	5.32	6.93	1.01
23943	TC1200522	ENSMUSG00000021282	chr12:112778094-112778122	chr12:112777899-112778341	'Eif5	+	E5-E10	E8		E2var_alt	5 Prime	0.78	38.06	55.22	44.7	28.52	30.66	32.63	15.39	1.01
24045	TC1200632	ENSMUSG00000036523			'Greb1		E12-E14	E13		E9alt	Promoter	0.7	79.58	63.52	100	51.4	48.59	39.01	34.7	1.01
25718	TC1400086	ENSMUSG00000063458	chr14:23504052-23504114	chr14:23415765-23647911	'1700112E06Rik	+	E7-E10	E9		E5alt	Cassette Exon	1.38	89.07	88.4	87.3	80.31	79.79	81.52	7.72	1.01
27231	TC1500340	ENSMUSG00000022437	chr15:84030310-84030352	chr15:84030310-84030723	'Samm50	+	E5-E7	E6		E5var_alt	Bleeding Terminal	1.16	22.4	25.86	26.32	14.8	13.92	14.96	10.3	1.01
29507	TC1700209	ENSMUSG00000024191	chr17:26920483-26922878	chr17:26920483-26923642	'Bnip1	+	E2-E4	E3		E2var_alt	Bleeding Terminal	0.78	66.34	62.2	67.29	49.7	53.93	52.94	13.09	1.01
31384	TC1800388	ENSMUSG00000024571	chr18:80403686-80403800	chr18:80403641-80403893	'AC131065.16	+	E1-E4	E3		E1var_alt	Promoter	0.65	56.43	54.69	55.22	40.9	45.32	41.43	12.9	1.01
31738	TC1900009	ENSMUSG00000035372	chr19:3708437-3708508	chr19:3708437-3714047	'1810055G02Rik	+	E1-E3	E2	duplicate	E1alt	Bleeding Terminal	0.62	70.49	69.05	78.33	57.36	59.42	57.45	14.55	1.01
32550	TC1900775	ENSMUSG00000016495	chr19:29435533-29435629	chr19:29435418-29436155	'5033414D02Rik	-	E6-E8	E7	duplicate	E1alt	Cassette Exon	0.76	61.51	62.92	57.35	32.39	39.06	38.56	23.92	1.01
1669	TC0101444	ENSMUSG00000041926	chr1:137168940-137169055	chr1:137168342-137173966	'Rnpep	-	E3-E5	E4		E4alt	Cassette Exon	0.79	88.61	88.61	89.16	80.69	79.7	80.11	8.63	1.02
3048	TC0200946	ENSMUSG00000027593	chr2:154683006-154683144	chr2:154617285-154776930	'Raly	+	E3-E16	E6		E3var	Cassette Exon	0.67	86.8	100	88.8	72.3	69.72	80.5	17.69	1.02
6202	TC0400064	ENSMUSG00000028252	chr4:21665182-21665671	chr4:21662616-21667739	'Ccnc	+	E7-E10	E9		E5alt	Cassette Exon	0.72	79.2	72.23	68.84	57.28	55.27	56.11	17.2	1.02
6205	TC0400065	ENSMUSG00000040455	chr4:21744649-21744791	chr4:21744086-21751564	'Usp45	+	E14-E18	E15		E14var_alt	Cassette Exon	1.07	90.85	88.07	88.46	77.46	78.28	79.29	10.78	1.02
8188	TC0500063	ENSMUSG00000040003	chr5:19734040-19734062	chr5:19721348-19734190	'Magi2	+	E6-E8	E7		E4alt	Promoter	1.48	18.43	18.45	13.07	4.05	5.45	8.05	10.8	1.02
9664	TC0501286	ENSMUSG00000029405	chr5:92492364-92492461	chr5:92487097-92493351	'G3bp2	-	E9-E11	E10		E8alt	Cassette Exon	0.91	35.69	35.11	40.69	27.62	25.91	26.89	10.36	1.02
14382	TC0702422	ENSMUSG00000025486	chr7:148064037-148064044	chr7:148064037-148067662	'Sirt3	-	E2-E4	E3		E1var_alt	3 Prime	2.38	34.99	34.52	35.04	18.73	16.09	25.66	14.69	1.02
15865	TC0801297	ENSMUSG00000031887	chr8:107783888-107784064	chr8:107783888-107784422	'Tradd	-	E2-E4	E3		E2var_alt	3 Prime	1	57.91	61.91	63.71	50.43	48.39	46.02	12.9	1.02
16124	TC0900026	ENSMUSG00000050912	chr9:7789304-7789385	chr9:7768341-7790842	'Tmem123	+	E2-E5	E4		E2alt	Cassette Exon	0.88	33.94	35.12	29.21	14.46	17.1	20.07	15.55	1.02
18007	TC0901606	ENSMUSG00000025786	chr9:123008042-123008092	chr9:122998275-123009377	'Zdhhc3	-	E3-E5	E4	duplicate	E1alt	Cassette Exon	0.49	63.43	62.96	63.04	47.92	51.43	49.44	13.55	1.02
18412	TC0X00486	ENSMUSG00000025597	chrX:111656780-111656797	chrX:111656780-111662962	'Klhl4	+	E6-E8	E7		E6var_alt	5 Prime	2.29	18.86	20.48	19.07	11.03	8.63	6.95	10.6	1.02
18576	TC0X00673	ENSMUSG00000040990	chrX:156278897-156279118	chrX:156266512-156303257	'Sh3kbp1	+	E11-E14	E13	duplicate	E4alt	Promoter	0.53	100	96.3	91.27	51.32	60.93	41.17	44.72	1.02
20498	TC1001120	ENSMUSG00000020232	chr10:80812234-80812347	chr10:80812234-80812879	'Hmg20b	-	E3-E5	E4		E3var_alt	3 Prime	1.04	55.1	57.96	52.18	31.81	28.72	30.89	24.6	1.02
20582	TC1001214	ENSMUSG00000045867	chr10:94786104-94786601	chr10:94785524-94786635	'Cradd	-	E1-E4	E3		E1alt	Promoter	1.12	41.44	43.62	32.92	21.9	17.78	26.02	17.43	1.02
20942	TC1100097	ENSMUSG00000056342	chr11:23386959-23387079	chr11:23386959-23387079	'Usp34	+	E83-E85	E84		E11var_alt	Retained Intron	0.81	100	88.04	90.47	69.94	71.85	70.96	21.92	1.02
24115	TC1200703	ENSMUSG00000047446	chr12:40761756-40763154	chr12:40738048-40763154	'Arl4a	-	E3-E6	E4		E3alt	Bleeding Terminal	2.82	94.01	95.51	94.12	90.11	83.84	86.41	7.76	1.02
25616	TC1400001	ENSMUSG00000062772					E6-E10	E9		E1alt	Cassette Exon	1.12	65.51	71.7	100	48.2	43.33	44.48	33.73	1.02
26161	TC1400542	ENSMUSG00000036461	chr14:79915532-79915577	chr14:79881445-79935930	'Elf1	+	E1-E3	E2		E1alt	Promoter	1.19	33.61	32.87	38.51	18.87	24.01	23.25	12.96	1.02
28708	TC1600462	ENSMUSG00000062609	chr16:95479993-95480058	chr16:95479982-95480460	'Kcnj15	+	E6-E8	E7	duplicate	E1alt	5 Prime	1.15	49.68	55.64	56.55	33.43	32.08	34.14	20.74	1.02
29365	TC1700109	ENSMUSG00000067931	chr17:21705981-21706013	chr17:21704210-21706013	'BC049807	+	E2-E4	E3		E2var_alt	3 Prime	0.64	74.98	100	71.24	45.44	51.23	54.62	31.64	1.02
29760	TC1700349	ENSMUSG00000035929			'H2-gs10		E2-E29	E3		E1alt	Terminal	2.21	100	84.67	99.27	59.43	62.37	66.26	31.96	1.02
30003	TC1700562	ENSMUSG00000035842	chr17:66498654-66499308	chr17:66498654-66499308	'Ddx11	+	E30-E32	E31		E21var_alt	Retained Intron	0.79	81.5	87.15	100	65.66	50.78	36.44	38.59	1.02
30132	TC1700666	ENSMUSG00000058673	chr17:95163822-95163877	chr17:95160916-95218233		-	E3-E5	E4		E4alt	Cassette Exon	1.25	50.11	54.64	64.69	31.1	33.46	36.48	22.8	1.02
31691	TC1800714	ENSMUSG00000036223	chr18:74367185-74367248	chr18:74366539-74367248	'2810433K01Rik	-	E1-E3	E2		E2alt	5 Prime	0.85	99.47	99.34	99.28	92.49	90.23	95.09	6.76	1.02
3445	TC0201252	ENSMUSG00000053702	chr2:17282664-17282715	chr2:17272439-17291156	'Nebl	-	E33-E35	E34		E1alt	Promoter	3	31.06	41.59	25.63	7.54	18.17	24.96	15.87	1.03
5407	TC0300692	ENSMUSG00000039068	chr3:152059659-152059725	chr3:152059103-152082979	'Zzz3	+	E2-E4	E3	duplicate	E1alt	Promoter	0.62	43.54	42.35	49.43	28.91	27.73	29.77	16.31	1.03
5526	TC0300861	ENSMUSG00000037174	chr3:51069736-51069967	chr3:51068929-51070675	'Elf2	-	E10-E13	E11		E5var_alt	Terminal	1.15	45.39	46.81	47.33	36.57	37.65	34.55	10.26	1.03
7689	TC0401465	ENSMUSG00000032897	chr4:120488068-120488318	chr4:120463095-120504046	'Nfyc	-	E1-E4	E3	duplicate	E1var_alt	Promoter	0.93	89.94	90.76	93.7	80.36	78.03	80.18	11.94	1.03
8158	TC0500030	ENSMUSG00000056004	chr5:9380279-9380398	chr5:9266457-9399181	'9330182L06Rik	+	E1-E3	E2		E2alt	Cassette Exon	1.62	69.93	72.72	70.44	59.55	54.11	54.47	14.99	1.03
8203	TC0500079	ENSMUSG00000028999	chr5:23294154-23295821	chr5:23294154-23299376	'Rint1	+	E2-E4	E3		E2alt	Bleeding Terminal	0.92	73.35	68.8	68.34	60.5	55.25	55.47	13.09	1.03
10196	TC0501763	ENSMUSG00000029657	chr5:150438546-150438734	chr5:150436463-150438895	'Hsph1	-	E1-E3	E2		E2	Cassette Exon	0.83	98.04	97.76	100	61.86	68.42	60.83	34.9	1.03
11148	TC0600860	ENSMUSG00000032667	chr6:5220194-5222297	chr6:5219179-5222325	'Pon2	-	E6-E9	E8		E4alt	Strange Splice	1.04	93.8	91.24	100	60.77	73.16	66	28.37	1.03
14250	TC0702288	ENSMUSG00000030707	chr7:133844608-133844610	chr7:133844608-133844804	'Coro1a	-	E9-E11	E10		E6var_alt	3 Prime	1.56	46.37	46	42.21	29.69	31.01	34.45	13.14	1.03
15334	TC0800721	ENSMUSG00000001472	chr8:125924977-125925209	chr8:125924598-125927047	'Tcf25	+	E22-E25	E23		E18var_alt	Terminal	0.76	76.72	100	84.44	70.43	63.71	70.33	18.9	1.03
15335	TC0800721	ENSMUSG00000001472	chr8:125924977-125925209	chr8:125924598-125927050	'Tcf25	+	E22-E26	E23	duplicate	E18var_alt	Terminal	0.76	76.72	100	84.44	70.43	63.71	70.33	18.9	1.03
15729	TC0801126	ENSMUSG00000006276	chr8:74905281-74905316	chr8:74904955-74905316	'Eps15l1	-	E13-E15	E14		E12alt	5 Prime	1.04	71.47	76.32	70.25	63.13	61.79	60.18	10.98	1.03
16556	TC0900488	ENSMUSG00000032373	chr9:66610211-66610239	chr9:66601629-66611054	'Car12	+	E8-E11	E10		E8var_alt	Cassette Exon	1.05	75.19	70.45	83.08	50.33	42.1	49.22	29.02	1.03
18554	TC0X00638	ENSMUSG00000041115	chrX:148615541-148615635	chrX:148613634-148628409	'Iqsec2	+	E5-E7	E6		E2alt	Cassette Exon	1.45	32.35	34.4	31.17	22.58	24.03	22.98	9.44	1.03
20843	TC1100028	ENSMUSG00000009090	chr11:4933246-4933265	chr11:4932623-4933690	'Ap1b1	+	E19-E21	E20		E15alt	Cassette Exon	0.87	17.83	14.23	27.36	11.49	9	8.51	10.14	1.03
24435	TC1201054	ENSMUSG00000021153	chr12:114660917-114660941	chr12:114498448-114667296		-	E45-E99	E50	duplicate	E1alt	Cassette Exon	2.01	100	35.86	14.86	10.72	13.35	10.19	38.82	1.03
24442	TC1201054	ENSMUSG00000021153	chr12:114660917-114660941	chr12:114568735-114667296		-	E45-E71	E50	duplicate	E1alt	Cassette Exon	2.01	100	35.86	14.86	10.72	13.35	10.19	38.82	1.03
24445	TC1201054	ENSMUSG00000021153	chr12:114660917-114660941	chr12:114599444-114667296		-	E45-E63	E50	duplicate	E1alt	Cassette Exon	2.01	100	35.86	14.86	10.72	13.35	10.19	38.82	1.03
24449	TC1201054	ENSMUSG00000021153	chr12:114660917-114660941	chr12:114654536-114667296		-	E45-E57	E50	duplicate	E1alt	Cassette Exon	2.01	100	35.86	14.86	10.72	13.35	10.19	38.82	1.03
24872	TC1300475	ENSMUSG00000007617	chr13:94156301-94156335	chr13:94126035-94157479	'Homer1	+	E6-E9	E7		E5alt	Cassette Exon	0.88	84.08	87.55	85.17	70.21	76.36	72.93	12.44	1.03
26777	TC1401223	ENSMUSG00000042156	chr14:119312336-119312432	chr14:119311789-119314412	'Dzip1	-	E6-E8	E7		E5alt	Cassette Exon	0.54	73.45	78.4	75.47	60.93	61.92	59.25	15.07	1.03
27113	TC1500243	ENSMUSG00000022550	chr15:76425041-76425104	chr15:76425041-76425104	'Adck5	+	E12-E14	E13		E9var_alt	Retained Intron	0.92	85.92	78.14	100	55.52	67.02	63.58	25.98	1.03
28386	TC1600174	ENSMUSG00000022510	chr16:25693446-25693521	chr16:25684438-25763352	'Trp63	+	E1-E4	E2		E1alt	Terminal	0.81	72.06	66.18	77.22	52.21	56.23	43.38	21.21	1.03
28654	TC1600427	ENSMUSG00000039903	chr16:90831393-90831677	chr16:90828228-90864582	'4931408A02Rik	+	E2-E4	E3		E2	Promoter	2.41	69.91	65.63	67.56	55.27	52.23	53.48	14.04	1.03
28790	TC1600553	ENSMUSG00000041974	chr16:16073246-16073538	chr16:16053610-16114920	'2310008H04Rik	-	E6-E8	E7		E5alt	Promoter	0.49	24.1	23.43	25.99	16.01	14.75	13.59	9.72	1.03
30597	TC1701017	ENSMUSG00000056116	chr17:36168584-36168858	chr17:36168043-36178394	'H2-T22	-	E35-E49	E47		E2var_alt	Promoter	1.24	90.5	99	100	73.2	68.22	73.84	24.75	1.03
31064	TC1800109	ENSMUSG00000024260			'Sap130		E9-E11	E10		E7alt	Promoter	0.83	87.73	99.93	100	66.69	80.52	59.33	27.04	1.03
316	TC0100258	ENSMUSG00000015222	chr1:66463307-66463440	chr1:66448096-66466709	'Mtap2	+	E14-E19	E18		E9alt	Cassette Exon	1.06	39.41	41.93	42.07	29.65	28.91	25.16	13.23	1.04
1319	TC0101139	ENSMUSG00000026024	chr1:59248470-59248733	chr1:59244711-59248733	'Als2	-	E14-E16	E15		E1alt	Bleeding Terminal	0.84	100	87.98	91.44	67.01	67.57	58.97	28.62	1.04
3179	TC0201043	ENSMUSG00000017299	chr2:164576733-164576893	chr2:164573060-164579610	'Dnttip1	+	E3-E5	E4		E3alt	Terminal	0.95	40.16	37.42	33.5	25.56	22.82	25.81	12.3	1.04
4491	TC0202196	ENSMUSG00000039501	chr2:166888011-166888094	chr2:166885643-166888094	'Znfx1	-	E1-E3	E2		E2var_alt	5 Prime	1.42	82.54	80.57	80.42	70.89	70.66	64.33	12.55	1.04
5372	TC0300663	ENSMUSG00000028256	chr3:144789190-144789987	chr3:144789190-144789987	'Odf2l	+	E4-E6	E5		E3var_alt	Retained Intron	1.06	68.97	72.47	71.79	51.78	53.04	55.95	17.48	1.04
6687	TC0400533	ENSMUSG00000028641	chr4:118906438-118906583	chr4:118906036-118907851	'Lepre1	+	E3-E5	E4		E1alt	Promoter	0.48	25.16	21.96	19.89	13.62	12.77	13.16	9.16	1.04
8920	TC0500622	ENSMUSG00000029452	chr5:121932343-121932446	chr5:121917995-121937759	'Tmem116	+	E10-E13	E11		E5alt	Cassette Exon	1.31	34.81	32.37	37.01	22.87	23.64	24.35	11.11	1.04
11229	TC0600956	ENSMUSG00000046806	chr6:34825457-34825537	chr6:34824696-34825537	'3110062M04Rik	-	E4-E6	E5		E4var_alt	5 Prime	1.07	82.53	87.08	87.67	65.88	64	70.98	18.8	1.04
15509	TC0800903	ENSMUSG00000061313	chr8:26844746-26845188	chr8:26843595-26845188	'Ddhd2	-	E17-E19	E18		E14alt	Bleeding Terminal	1.92	52.57	59.75	59.08	47.8	41.58	48.29	11.24	1.04
16610	TC0900514	ENSMUSG00000032216	chr9:72519111-72519940	chr9:72519111-72525122	'Nedd4	+	E6-E8	E7		E2var_alt	Bleeding Terminal	0.72	86.79	100	98.65	53.61	63.42	70.99	32.47	1.04
19526	TC1000212	ENSMUSG00000019891	chr10:52004044-52006154	chr10:52004044-52006154	'Dcbld1	+	E3-E5	E4		E3var_alt	Retained Intron	0.92	98.26	88.84	100	62.8	53.87	70.65	33.26	1.04
21441	TC1100560	ENSMUSG00000037926	chr11:77091649-77091728	chr11:77030018-77140955	'Ssh2	+	E1-E3	E2		E1alt	Terminal	1.8	52.32	54.81	61.5	31.15	35.18	44.9	19.13	1.04
22035	TC1101055	ENSMUSG00000025145	chr11:120580035-120580354	chr11:120580035-120580354	'Lrrc45	+	E15-E17	E16		E12var_alt	Retained Intron	1.62	80.03	80.1	81.44	67.52	62.03	67.79	14.74	1.04
24203	TC1200848	ENSMUSG00000059436	chr12:78062251-78062276	chr12:78054264-78062977	'Max	-	E1-E4	E2		E2alt	Cassette Exon	0.65	79.97	81.68	75.69	68.88	69.52	65.68	11.09	1.04
25781	TC1400134	ENSMUSG00000021916	chr14:31817905-31817976	chr14:31815184-31819645	'Glt8d1	+	E3-E5	E4	duplicate	E2alt	Cassette Exon	0.95	34.26	38.86	33.06	23.04	26.53	21.43	11.72	1.04
25890	TC1400268	ENSMUSG00000021876	chr14:51716089-51716148	chr14:51710929-51724482	'Rnase4	+	E2-E6	E4		E2alt	Promoter	1.09	92.08	88.98	100	66.44	67.61	62.03	28.33	1.04
29328	TC1700077	ENSMUSG00000048159			'AC165361.3-1		E2-E4	E3		E2var_alt	Bleeding Promoter	1.37	60.99	64.2	62.27	51.99	50.26	52.94	10.76	1.04
32	TC0100019	ENSMUSG00000025911	chr1:9541799-9541838	chr1:9540026-9543004	'Adhfe1	+	E2-E4	E3		E3alt	Cassette Exon	4.45	77.99	79.46	77.01	64.93	63.57	63.99	13.99	1.05
1445	TC0101242	ENSMUSG00000067158	chr1:82524105-82524148	chr1:82522494-82524970	'Col4a4	-	E22-E24	E23		E8alt	Promoter	1.29	82.97	82.76	88.93	71.27	68.05	60.41	18.32	1.05
2200	TC0200128	ENSMUSG00000026974	chr2:24805731-24805994	chr2:24805568-24806993	'Zmynd19	+	E1-E3	E2		E1alt	Promoter	0.79	27.18	23.3	22.04	14.13	12.93	12.77	10.9	1.05
6241	TC0400112	ENSMUSG00000028410	chr4:40670029-40670169	chr4:40669667-40670736	'Dnaja1-ps	+	E3-E7	E6		E1var_alt	Promoter	0.74	77.16	77.77	100	54.47	52.85	46.68	33.64	1.05
7748	TC0401517	ENSMUSG00000042446	chr4:126592219-126592316	chr4:126588529-126592316	'Zmym4	-	E9-E11	E10		E7alt	Bleeding Terminal	0.88	77.83	71.18	100	60.36	48.55	56.65	27.82	1.05
9022	TC0500712	ENSMUSG00000066727					E8-E14	E10		E4var	Terminal	2.27	89.2	86.17	81.83	67.8	66.61	63.69	19.7	1.05
9525	TC0501134	ENSMUSG00000029169	chr5:52544564-52545276	chr5:52543219-52545276	'Dhx15	-	E12-E14	E13		E11alt	Bleeding Terminal	0.85	92.96	86.54	100	45.57	53.46	73.09	35.79	1.05
12610	TC0700627	ENSMUSG00000066406	chr7:82756720-82757326	chr7:82756435-82759807	'Akap13	+	E1-E3	E2		E1alt	Promoter	1.71	23.09	19	23.7	12.38	11.74	12.09	9.86	1.05
13210	TC0701182	ENSMUSG00000061723	chr7:149699571-149699610	chr7:149698528-149700231	'Tnnt3	+	E16-E18	E17		E13alt	Cassette Exon	0.32	75.79	77.78	84.41	68.41	66.93	62.34	13.44	1.05
15712	TC0801118	ENSMUSG00000034799			'Unc13a		E1-E10	E9		E2alt	Terminal	0.95	100	87.13	93.55	33.62	18.09	81.58	49.13	1.05
16069	TC0801471	ENSMUSG00000031984	chr8:127383966-127384846	chr8:127366320-127384846	'2810004N23Rik	-	E2-E4	E3		E1alt	Bleeding Terminal	1.01	100	78.9	98.16	70	73.06	53.55	26.82	1.05
19523	TC1000208	ENSMUSG00000043675	chr10:51210863-51211003	chr10:51210863-51211003		+	E2-E4	E3		E1var_alt	Retained Intron	1.84	90.94	88.36	90.55	72.65	79.53	72.46	15.07	1.05
19889	TC1000540	ENSMUSG00000019952	chr10:98570248-98570261	chr10:98569858-98570426	'Wdr51b	+	E1-E3	E2		E1alt	Promoter	0.99	88.8	92.4	93.07	73.25	80.46	83.32	12.42	1.05
21070	TC1100238	ENSMUSG00000007850	chr11:50197242-50197271	chr11:50197242-50197333	'Hnrnph1	+	E15-E17	E16		E9var_alt	Bleeding Terminal	1.43	46.97	48.96	49.05	42.33	38.28	35.07	9.77	1.05
22567	TC1101530	ENSMUSG00000040904	chr11:70052929-70053073	chr11:70052517-70053162	'Rnasek	-	E1-E4	E3		E2alt	Promoter	0.69	46.81	45.32	38.47	29.01	27.29	25.22	16.36	1.05
23749	TC1200336	ENSMUSG00000012609	chr12:87253503-87253540	chr12:87249806-87258625	'Ttll5	+	E20-E22	E21		E16alt	Cassette Exon	0.91	97.36	97.85	100	75.25	74.83	71.24	24.63	1.05
25015	TC1300625	ENSMUSG00000021301	chr13:14412696-14414745	chr13:14411242-14414745	'Hecw1	-	E10-E12	E11		E6alt	Bleeding Terminal	1.34	88.66	79.21	82.96	60.17	64.31	58.19	22.72	1.05
25830	TC1400179	ENSMUSG00000041445	chr14:35210822-35210906	chr14:35210822-35212467	'Mmrn2	+	E6-E9	E7		E6var	Bleeding Terminal	2.6	69.52	65.84	68.54	55.54	58.09	56.43	11.28	1.05
28213	TC1600041	ENSMUSG00000068663	chr16:10600645-10600810	chr16:10596079-10611096	'Clec16a	+	E13-E16	E15		E9alt	Promoter	1.31	89.52	84.65	100	61.21	64.47	63.77	28.24	1.05
28214	TC1600041	ENSMUSG00000068663	chr16:10600645-10600810	chr16:10596127-10611096	'Clec16a	+	E14-E16	E15	duplicate	E9alt	Promoter	1.31	89.52	84.65	100	61.21	64.47	63.77	28.24	1.05
29013	TC1600764	ENSMUSG00000033149	chr16:45791412-45791560	chr16:45789231-45801605	'Phldb2	-	E7-E9	E8		E6alt	Promoter	0.33	51.16	45.49	45.89	34.76	34.68	34.87	12.74	1.05
30154	TC1700703	ENSMUSG00000044407	chr17:10407123-10408339	chr17:10407060-10409025	'AC154238.2	-	E9-E12	E10		E6alt	3 Prime	1.06	52.44	56.4	55.96	42.88	40.77	39.15	14	1.05
32286	TC1900515	ENSMUSG00000024830	chr19:4159567-4159705	chr19:4159461-4161068	'Rps6kb2	-	E5-E7	E6		E5alt	Cassette Exon	1.31	44.3	41.07	42.59	33.51	30.99	31.26	10.73	1.05
1367	TC0101182	ENSMUSG00000050296	chr1:71323022-71323116	chr1:71322773-71325386	'Abca12	-	E43-E46	E45		E1alt	Promoter	1.14	59.17	96.98	100	39.14	39.99	52.29	41.58	1.06
1468	TC0101254	ENSMUSG00000070789					E2-E4	E3		E1var_alt	Bleeding Terminal	1.47	79.01	100	94.95	64.78	60.81	51.81	32.18	1.06
3526	TC0201312	ENSMUSG00000026932	chr2:25919891-25919974	chr2:25917818-25919974	'Nacc2	-	E5-E7	E6		E3alt	Bleeding Terminal	1.46	86.15	81.39	100	63.38	51.79	62.73	29.88	1.06
5256	TC0300569	ENSMUSG00000053965	chr3:122477543-122479174	chr3:122477543-122479174	'Pde5a	+	E5-E7	E6		E4var_alt	Retained Intron	1.22	21.24	20.89	21.19	13.85	11.97	11.51	8.66	1.06
5670	TC0301033	ENSMUSG00000028066	chr3:88199824-88199827	chr3:88198493-88199827	'Pmf1	-	E4-E7	E5		E4alt	5 Prime	0.84	61.8	64.61	63.99	41.5	43.35	52.44	17.71	1.06
5911	TC0301261	ENSMUSG00000014599	chr3:107553601-107553897	chr3:107553377-107556650	'Csf1	-	E5-E7	E6		E5alt	Promoter	0.17	21.44	20.41	18.96	9.33	10.02	10.43	10.35	1.06
6839	TC0400649	ENSMUSG00000028911	chr4:131442162-131442219	chr4:131429786-131447122	'Sfrs4	+	E2-E7	E6		E3var_alt	Promoter	1.29	27.46	27.64	24.99	17.04	19	18.43	8.54	1.06
8762	TC0500488	ENSMUSG00000056531			'Ccdc18		E19-E21	E20		E16alt	Promoter	0.74	98.93	97.22	97.82	88.17	88.78	89.53	9.16	1.06
11473	TC0601286	ENSMUSG00000030055	chr6:87743964-87744608	chr6:87742835-87744608	'Rab43	-	E5-E7	E6		E3alt	Bleeding Terminal	1.07	25.75	23.61	26.45	17.35	16.11	14.95	9.13	1.06
12522	TC0700558	ENSMUSG00000039745	chr7:57014524-57014681	chr7:57014516-57014912	'Htatip2	+	E1-E3	E2	duplicate	E1var_alt	Promoter	0.55	88.93	93.87	100	50.26	53.84	57.95	40.25	1.06
13919	TC0701876	ENSMUSG00000025724	chr7:88067234-88067270	chr7:88061119-88067987	'Sec11a	-	E5-E7	E6		E4alt	Cassette Exon	0.72	24.72	20.22	19.48	11.76	11	9.38	10.76	1.06
17112	TC0900863	ENSMUSG00000053110	chr9:7950493-7950539	chr9:7938539-7952953	'Yap1	-	E6-E8	E7		E5alt	Cassette Exon	0.9	76.41	77.68	75.85	67	65.35	65.87	10.57	1.06
17397	TC0901111	ENSMUSG00000038717	chr9:44722735-44722894	chr9:44721550-44728693	'Atp5l	-	E1-E4	E3		E2var	Cassette Exon	1.45	86.46	82.87	82.74	69.22	69.41	68.54	14.96	1.06
18291	TC0X00349	ENSMUSG00000025246	chrX:74830134-74830198	chrX:74756609-74863415	'Tbl1x	+	E1-E3	E2		E1alt	Terminal	0.84	84.07	90.59	90.08	71.45	78.27	72.1	14.31	1.06
25715	TC1400082	ENSMUSG00000021770	chr14:22570775-22570826	chr14:22570059-22594185	'Samd8	+	E2-E4	E3		E1alt	Promoter	0.65	14.49	11.32	14.85	5.15	6.75	6.09	7.56	1.06
26182	TC1400565	ENSMUSG00000033060	chr14:102239725-102239807	chr14:102239577-102240089	'Lmo7	+	E5-E8	E6	duplicate	E1alt	Promoter	0.51	91.48	94.43	100	63.39	62.11	65.33	31.69	1.06
28055	TC1501008	ENSMUSG00000003355	chr15:98556986-98557331	chr15:98556986-98557331	'Fkbp11	-	E7-E9	E8		E3var_alt	Retained Intron	0.76	43.5	40.78	38.91	26.78	25.19	23.76	15.82	1.06
28372	TC1600156	ENSMUSG00000022884	chr16:23110797-23111199	chr16:23110797-23111199	'Eif4a2	+	E10-E12	E11		E5var_alt	Retained Intron	1.39	20.35	16.75	17.65	10.03	8.82	11.46	8.15	1.06
30529	TC1700963	ENSMUSG00000024337	chr17:34320035-34320175	chr17:34319297-34320560	'Psmb9	-	E5-E7	E6		E4var	Cassette Exon	1.73	40.11	41.44	42.78	24.43	31.31	27.37	13.74	1.06
920	TC0100774	ENSMUSG00000037995	chr1:174414914-174415101	chr1:174414678-174419644	'Igsf9	+	E3-E5	E4		E4alt	Cassette Exon	3.57	70.22	78.26	80.82	69.01	55.53	38.41	22.12	1.07
2962	TC0200843	ENSMUSG00000037307	chr2:143888034-143888151	chr2:143858905-143891141	'Banf2	+	E1-E3	E2		E2alt	Cassette Exon	1.24	49.95	38.26	46.09	31.95	24.4	30.13	15.94	1.07
2999	TC0200888		chr2:151140086-151140117	chr2:151140009-151140117		+	E3-E5	E4		E4var_alt	3 Prime	0.95	88.44	94.84	100	56.65	65.64	47.78	37.74	1.07
4824	TC0300198	ENSMUSG00000027820	chr3:63100132-63100244	chr3:63099801-63104047	'Mme	+	E2-E5	E4	duplicate	E2alt	Promoter	2.19	91.2	87.67	89.57	76.56	74.67	69.79	15.8	1.07
7470	TC0401228	ENSMUSG00000038172	chr4:82905103-82905370	chr4:82902017-82906786	'Ttc39b	-	E6-E8	E7		E6alt	Terminal	0.58	34.73	30.05	33.1	22.84	21.55	21.51	10.66	1.07
10015	TC0501592	ENSMUSG00000029673	chr5:131919627-131919675	chr5:131919549-131921269	'Auts2	-	E24-E26	E25		E12alt	Terminal	1.24	23.82	24.45	26.64	15.71	14.98	14.51	9.91	1.07
11617	TC0601394	ENSMUSG00000068011	chr6:115539364-115539412	chr6:115536823-115542292	'RP23-119D13.2	-	E1-E5	E3		E1alt	Cassette Exon	0.98	68.8	84.98	100	45.92	38.89	37.98	43.66	1.07
13100	TC0701076	ENSMUSG00000063179	chr7:138531133-138531350	chr7:138528108-138536014	'Pstk	+	E6-E8	E7		E6	Terminal	1.65	58.67	66.82	59.23	46.8	45.42	44.1	16.14	1.07
17511	TC0901205	ENSMUSG00000032299	chr9:57004843-57004874	chr9:57004648-57004874	'Commd4	-	E3-E5	E4		E1alt	Bleeding Terminal	0.69	74.81	100	97.07	33.31	34.18	27.83	58.85	1.07
17730	TC0901390	ENSMUSG00000062270	chr9:90002476-90004964	chr9:90002141-90004964	'Morf4l1	-	E3-E5	E4		E1alt	Bleeding Terminal	1.05	100	97.45	96.66	77.23	76.27	86.02	18.19	1.07
17908	TC0901532	ENSMUSG00000056724	chr9:110531008-110531123	chr9:110531008-110531123	'Nbeal2	-	E47-E49	E48		E1alt	Retained Intron	1.52	54.19	57.15	50.6	36.41	42.82	40.37	14.11	1.07
21532	TC1100628	ENSMUSG00000018986	chr11:83007546-83007711	chr11:83004911-83026046	'Slfn3	+	E1-E3	E2		E1alt	Cassette Exon	1.28	48.73	43.6	48.17	29.66	36.24	32.44	14.06	1.07
21931	TC1100969	ENSMUSG00000045775	chr11:115334734-115334793	chr11:115334581-115335765	'Slc16a5	+	E11-E13	E12		E7	Terminal	1.49	68.15	69.4	67.72	51.52	55.51	51.53	15.57	1.07
22755	TC1101728	ENSMUSG00000069769	chr11:88291467-88293508	chr11:88227493-88293508	'Msi2	-	E11-E13	E12		E5alt	Bleeding Terminal	1.74	19.72	17.43	17.72	10.64	12.24	10.07	7.31	1.07
26948	TC1500120	ENSMUSG00000037386	chr15:39441611-39441687	chr15:39417309-39447815	'Rims2	+	E31-E34	E33		E17alt	Cassette Exon	1.19	99.78	94.84	100	36.58	22.46	76.97	52.87	1.07
26949	TC1500120	ENSMUSG00000037386	chr15:39441611-39441687	chr15:39418332-39447815	'Rims2	+	E32-E34	E33	duplicate	E17alt	Cassette Exon	1.19	99.78	94.84	100	36.58	22.46	76.97	52.87	1.07
27592	TC1500645	ENSMUSG00000038736	chr15:44243976-44246333	chr15:44237539-44252265	'Nudcd1	-	E2-E4	E3		E2alt	Terminal	0.5	32.07	26.95	27.93	16.34	16.34	14.28	13.33	1.07
28760	TC1600510	ENSMUSG00000022710	chr16:8716856-8716914	chr16:8716713-8756909	'Usp7	-	E2-E5	E3		E1var_alt	Cassette Exon	1.15	100	60.84	88.11	49.77	36.6	14.96	49.21	1.07
32559	TC1900784	ENSMUSG00000024827			'Gldc		E25-E28	E27		E19alt	Promoter	1	40.89	51.27	36.55	22.29	31.06	23.86	17.16	1.07
2486	TC0200349	ENSMUSG00000026991	chr2:59146066-59146142	chr2:59143550-59146147	'Pkp4	+	E11-E14	E12		E6var_alt	3 Prime	3.94	89.93	91.28	91.01	80.72	80.64	79.13	10.57	1.08
2613	TC0200559	ENSMUSG00000027282	chr2:90687671-90688471	chr2:90687543-90689528	'Mtch2	+	E4-E6	E5		E1alt	Terminal	1.07	92.93	86.09	100	64.35	73.8	73.39	22.49	1.08
5097	TC0300423	ENSMUSG00000038495	chr3:95934155-95934266	chr3:95908743-95940397	'Otud7b	+	E1-E4	E3		E2alt	Cassette Exon	1.38	43.27	50.31	43.51	31.9	33.47	35.55	12.05	1.08
6791	TC0400625	ENSMUSG00000028797	chr4:129279115-129279205	chr4:129278488-129279439	'2510006D16Rik	+	E4-E8	E7	duplicate	E2alt	Cassette Exon	0.75	62.83	62.91	63.49	47.17	50.37	51.6	13.36	1.08
6923	TC0400711	ENSMUSG00000001604	chr4:135810486-135810557	chr4:135810486-135811065	'Tcea3	+	E3-E5	E4		E3var_alt	5 Prime	1.13	34.3	34.4	34.48	24.06	23.62	21.77	11.24	1.08
9804	TC0501398	ENSMUSG00000033509	chr5:109482328-109482364	chr5:109482311-109482364		-	E9-E11	E10		E1alt	Bleeding Terminal	0.6	100	82.45	82.45	43.3	35.32	47.02	46.42	1.08
10620	TC0600424	ENSMUSG00000068328	chr6:83005043-83005123	chr6:83005043-83005123	'Aup1	+	E4-E6	E5		E2var_alt	Retained Intron	0.95	71.74	71.68	68.11	60.42	58.33	57.2	11.86	1.08
14576	TC0800052	ENSMUSG00000031511	chr8:11830239-11831493	chr8:11824682-11831493	'Arhgef7	+	E22-E25	E24		E17var_alt	Bleeding Promoter	1.08	86.42	97.22	100	69.67	67.87	64.52	27.2	1.08
14714	TC0800210	ENSMUSG00000039530	chr8:40246362-40246424	chr8:40240134-40250180	'Tusc3	+	E13-E15	E14		E7alt	Cassette Exon	0.7	95.19	83.43	100	65.19	71.96	64.61	25.62	1.08
15482	TC0800894	ENSMUSG00000031554	chr8:25843458-25843629	chr8:25837903-25852570	'Adam5	-	E23-E25	E24		E14var_alt	Terminal	1.11	44.04	43.71	36.93	23.01	21.77	23.78	18.71	1.08
17062	TC0900835	ENSMUSG00000063488	chr9:122807061-122807081	chr9:122806747-122807287	'Zfp167	+	E61-E64	E62		E2alt	Terminal	1.32	100	84.06	66.99	46.32	58.25	18.61	42.62	1.08
17739	TC0901406	ENSMUSG00000040433	chr9:96619780-96619864	chr9:96618729-96620205	'Zbtb38	-	E10-E12	E11		E1alt	Promoter	1.2	95.58	100	97.6	65.9	59.29	61.5	35.5	1.08
18663	TC0X00726	ENSMUSG00000004317	chrX:6765659-6765808	chrX:6763462-6789990	'Clcn5	-	E3-E5	E4		E2	Promoter	0.44	64.28	58.24	44.58	40.17	38.64	33	18.43	1.08
18708	TC0X00777	ENSMUSG00000064127	chrX:12286256-12286366	chrX:12283819-12290709	'Med14	-	E18-E20	E19		E16alt	Terminal	0.88	30.05	40.48	27.73	17.49	22.99	17.11	13.55	1.08
20501	TC1001123	ENSMUSG00000055053	chr10:80866098-80866173	chr10:80863817-80867569	'Nfic	-	E8-E10	E9		E9alt	Cassette Exon	1.11	70.29	69.75	68.53	59.93	58.99	56.25	11.14	1.08
22032	TC1101054	ENSMUSG00000025142	chr11:120535410-120537293	chr11:120535410-120538825	'Aspscr1	+	E4-E6	E5		E3var_alt	Bleeding Terminal	0.93	39.08	29.61	31.8	23.8	22.9	22.89	10.3	1.08
23664	TC1200285	ENSMUSG00000021123	chr12:80312531-80313065	chr12:80312531-80313640	'Rdh12	+	E3-E5	E4		E3var_alt	Bleeding Terminal	0.87	100	99.28	85.56	60.21	59.09	63.56	33.99	1.08
25978	TC1400365	ENSMUSG00000022211	chr14:56113078-56113086	chr14:56113078-56113185	'Lrrc16b	+	E7-E9	E8		E7var_alt	5 Prime	1.19	32.58	35.73	33.4	23.59	19.14	26.52	10.82	1.08
26241	TC1400639	ENSMUSG00000056940	chr14:7669851-7669985	chr14:7669846-7669985	'2610042L04Rik	-	E48-E50	E49		E1alt	Bleeding Terminal	0.97	89.46	79.59	100	67.74	68.02	57.5	25.26	1.08
26965	TC1500128	ENSMUSG00000022307	chr15:41680217-41680296	chr15:41657599-41682005	'Oxr1	+	E16-E22	E21		E10alt	Cassette Exon	1.01	56.99	55.33	54.09	42.5	45.3	39.31	13.1	1.08
27225	TC1500335	ENSMUSG00000016758	chr15:83357367-83357771	chr15:83357367-83371725	'Bik	+	E1-E3	E2		E1var_alt	5 Prime	1.41	31.36	30.28	30.45	18.16	17.4	17.19	13.11	1.08
27341	TC1500428	ENSMUSG00000003352	chr15:98465568-98465644	chr15:98462952-98469919	'Cacnb3	+	E2-E5	E4		E1var_alt	Promoter	0.46	90.17	100	97.95	77.4	70.42	65.38	24.98	1.08
30881	TC1701288	ENSMUSG00000024097	chr17:80605908-80605961	chr17:80605369-80606515	'Sfrs7	-	E1-E4	E3		E1alt	Promoter	0.97	44.17	35.89	43.36	27.74	26.67	27.54	13.82	1.08
31063	TC1800109	ENSMUSG00000024260	chr18:31795754-31799034	chr18:31795754-31806695	'Sap130	+	E4-E6	E5		E3var_alt	Bleeding Terminal	0.83	84.68	88.63	100	55.02	64.17	70.45	27.89	1.08
32026	TC1900281	ENSMUSG00000024817	chr19:30130985-30131284	chr19:30130872-30131284	'Uhrf2	+	E4-E7	E6		E3var_alt	Bleeding Promoter	0.72	83.65	91.74	100	73.57	70.95	71.7	19.72	1.08
32395	TC1900583	ENSMUSG00000024952	chr19:6914656-6914824	chr19:6914169-6914824	'Rps6ka4	-	E3-E5	E4		E1alt	Bleeding Terminal	0.88	96.86	100	95.38	71.74	69.31	63.06	29.38	1.08
5240	TC0300550	ENSMUSG00000027959	chr3:116307184-116307265	chr3:116298097-116308115	'Sass6	+	E1-E4	E3		E2alt	Promoter	0.73	69.46	100	58.24	36.02	31.97	37.53	40.73	1.09
7684	TC0401464	ENSMUSG00000028631	chr4:120388372-120388496	chr4:120387967-120388522	'Kcnq4	-	E5-E7	E6		E5alt	Promoter	3.44	93.42	94.22	93.6	86.87	81.93	79.41	11.01	1.09
7826	TC0401571	ENSMUSG00000028896	chr4:131893826-131893966	chr4:131893826-131893966	'Rcc1	-	E5-E7	E6		E2var_alt	Retained Intron	0.68	63.85	69.38	64.59	49.55	50.07	50.49	15.91	1.09
11184	TC0600902	ENSMUSG00000029695	chr6:23046827-23046893	chr6:23044312-23047143	'Aass	-	E12-E14	E13		E13	Cassette Exon	2.4	77.79	79.13	78.24	61.12	55.99	41.63	25.47	1.09
11282	TC0601016	ENSMUSG00000036667	chr6:42635239-42636324	chr6:42629420-42636324	'Fam115a	-	E7-E9	E8		E1alt	Bleeding Terminal	0.69	88.17	91.78	100	64.19	68.27	70.49	25.67	1.09
14605	TC0800071	ENSMUSG00000038457	chr8:13441139-13441280	chr8:13435668-13451026	'Gm687	+	E1-E6	E2		E2var	Cassette Exon	2.11	71.34	74.36	72.15	61.78	54.67	57.62	14.59	1.09
14780	TC0800264	ENSMUSG00000070037	chr8:52965330-52965335	chr8:52965330-52965348		+	E3-E5	E4		E1var_alt	5 Prime	0.98	90.17	83.99	87.48	64.18	69.28	57.51	23.55	1.09
15789	TC0801203	ENSMUSG00000005150	chr8:87603981-87604019	chr8:87603737-87604019	'1500041N16Rik	-	E3-E5	E4		E2var_alt	Bleeding Terminal	1.43	76.59	82.2	80.85	71.59	69.39	70	9.55	1.09
16006	TC0801403	ENSMUSG00000034105			'4632415K11Rik		E9-E11	E10		E2var_alt	5 Prime	1.17	68.2	69.81	66.56	47.35	47.53	49.83	19.96	1.09
16277	TC0900188	ENSMUSG00000001943	chr9:37347455-37347611	chr9:37347024-37347961	'Vsig2	+	E1-E4	E2		E2	Terminal	1.85	68.8	59.98	58.72	50.12	49.4	44.28	14.56	1.09
20544	TC1001180	ENSMUSG00000069539	chr10:89112496-89112710	chr10:89109605-89112710	'Scyl2	-	E16-E18	E17		E12alt	Bleeding Terminal	0.73	71.08	100	91.68	56.71	52.6	54.9	32.85	1.09
22119	TC1101108	ENSMUSG00000049680	chr11:5626856-5626860	chr11:5626856-5641100	'2010005J08Rik	-	E3-E5	E4		E2var_alt	3 Prime	1.53	100	87.99	97.67	69.89	61.31	64.38	30.03	1.09
24151	TC1200768	ENSMUSG00000035329	chr12:60305984-60306676	chr12:60305984-60306968	'Fbxo33	-	E2-E4	E3		E2var_alt	Bleeding Promoter	1.32	100	81.69	97.35	70.45	52.83	62.53	31.08	1.09
24412	TC1201029	ENSMUSG00000037904	chr12:112215759-112215874	chr12:112215759-112215874	'Ankrd9	-	E4-E6	E5		E2var_alt	Retained Intron	2	51.98	50.97	49.19	32.72	29.79	34.59	18.35	1.09
26583	TC1401006	ENSMUSG00000021969	chr14:58468983-58469017	chr14:58465900-58475447	'Zdhhc20	-	E7-E9	E8		E7alt	Cassette Exon	0.61	11.76	12.28	11.72	5.02	5.47	5.4	6.62	1.09
29920	TC1700491	ENSMUSG00000064120	chr17:49577037-49577266	chr17:49574588-49578747	'Mocs1	+	E3-E5	E4		E3alt	Terminal	0.76	87.18	100	91.73	39.35	40.98	38.22	53.45	1.09
30344	TC1700834	ENSMUSG00000015120	chr17:25409484-25409710	chr17:25406425-25410266	'Ube2i	-	E3-E5	E4		E2alt	Cassette Exon	0.64	41.32	39.09	40.84	28.41	30.55	29.68	10.87	1.09
30588	TC1701011	ENSMUSG00000024426	chr17:36046580-36046684	chr17:36046437-36046874	'2610110G12Rik	-	E1-E3	E2		E1alt	Promoter	0.83	62.58	67.69	62.5	46.87	49.66	46.91	16.45	1.09
31719	TC1800746	ENSMUSG00000024566	chr18:80933552-80933583	chr18:80932889-80935392	'Atp9b	-	E29-E31	E30		E27var_alt	Cassette Exon	1.03	27.94	26.51	28.39	16.23	19.95	18.89	9.25	1.09
307	TC0100256	ENSMUSG00000025946			'Pth2r		E7-E10	E9		E7alt	Cassette Exon	1.38	82.03	81.93	80.08	76.05	72.01	66.41	9.86	1.1
894	TC0100750	ENSMUSG00000052423	chr1:173204275-173204397	chr1:173204275-173204397	'B4galt3	+	E10-E12	E11		E3var_alt	Retained Intron	0.87	100	86.3	96.41	59.61	54.35	79.67	29.69	1.1
1750	TC0101515	ENSMUSG00000042699	chr1:155323555-155323692	chr1:155322840-155325171	'Dhx9	-	E7-E9	E8		E6alt	Cassette Exon	0.75	25.17	28.57	28.01	13.82	14.25	15.33	12.79	1.1
3092	TC0200969	ENSMUSG00000061689	chr2:156573760-156573838	chr2:156571933-156574680	'Dlgap4	+	E13-E24	E17	duplicate	E2var_alt	Promoter	1.18	85.51	100	98.75	57.25	57.24	57.62	37.38	1.1
6435	TC0400315	ENSMUSG00000038070	chr4:84604506-84605686	chr4:84603084-84617035	'Cntln	+	E5-E7	E6		E5alt	Strange Splice	1.22	100	90.61	98.84	72.53	74.24	71.17	23.84	1.1
6693	TC0400541	ENSMUSG00000028634	chr4:119487334-119487395	chr4:119434954-119544642	'Hivep3	+	E4-E8	E7		E2var	Cassette Exon	0.57	88.86	89.67	100	69.41	68.85	70.18	23.36	1.1
8134	TC0500008	ENSMUSG00000005907	chr5:3635616-3635780	chr5:3635513-3635780	'Pex1	+	E23-E25	E24		E9var_alt	Bleeding Promoter	1.04	87.5	87.25	100	46.63	61.79	55.88	36.82	1.1
15044	TC0800467	ENSMUSG00000008167	chr8:87589522-87589720	chr8:87588572-87589720	'Fbxw9	+	E8-E10	E9		E5var_alt	Bleeding Promoter	0.73	36.75	40.93	39.04	30.31	26.46	21.45	12.83	1.1
15618	TC0801046	ENSMUSG00000053626			'Tll1		E11-E14	E13		E10alt	Promoter	0.25	25.5	26.89	10.16	4.15	3.96	10.97	14.49	1.1
19241	TC0Y00002	ENSMUSG00000056673	chrY:264047-264153	chrY:263883-264153	'Jarid1d	+	E15-E17	E16		E13var_alt	3 Prime	1.11	28.01	24.19	32.54	18.94	16.68	17.98	10.38	1.1
19703	TC1000383	ENSMUSG00000035852	chr10:79285432-79285480	chr10:79283839-79288441	'9130017N09Rik	+	E1-E4	E3		E2var_alt	Promoter	1.5	81.28	85.8	86.76	71.88	72.96	79.07	9.98	1.1
21587	TC1100679	ENSMUSG00000020486	chr11:87394669-87394727	chr11:87392040-87396820	'Sept4	+	E6-E11	E10	duplicate	E1alt	Promoter	0.86	97.37	82.17	100	69.9	53.66	53.81	34.05	1.1
22709	TC1101678	ENSMUSG00000020682	chr11:83257399-83257428	chr11:83257357-83257713	'Mmp28	-	E6-E9	E7		E6var_alt	3 Prime	1.88	58.39	54.78	53.08	32.37	44.06	40.66	16.39	1.1
24061	TC1200654	ENSMUSG00000062563	chr12:25351047-25351117	chr12:25351047-25351632	'Cys1	-	E5-E8	E7		E2var_alt	3 Prime	2.28	70.38	100	96.39	52.95	48.38	58.18	35.75	1.1
24606	TC1300207	ENSMUSG00000021428	chr13:38129621-38129890	chr13:38129401-38131942	'Riok1	+	E1-E3	E2		E1alt	Terminal	0.82	100	86.51	93	67.6	60.47	51.85	33.19	1.1
27466	TC1500525	ENSMUSG00000039942	chr15:5193621-5193683	chr15:5193196-5193683	'Ptger4	-	E1-E3	E2		E1alt	5 Prime	0.81	71.08	75.12	66.74	55.86	55.95	49.05	17.36	1.1
27735	TC1500770	ENSMUSG00000022570	chr15:75756721-75756754	chr15:75756624-75756754	'Tsta3	-	E10-E12	E11		E5alt	5 Prime	0.81	100	96.88	98.88	72.45	68.93	57.56	32.27	1.1
31176	TC1800187	ENSMUSG00000023036	chr18:37979309-37981788	chr18:37852024-37984675	'Pcdhgb4	+	E8-E29	E27	duplicate	E1var_alt	Promoter	0.49	76.36	75.66	78.28	66.46	65.36	65.69	10.93	1.1
32420	TC1900602	ENSMUSG00000024969	chr19:7356289-7356449	chr19:7355746-7357216	'Mark2	-	E21-E23	E22		E16alt	Cassette Exon	1.28	100	87.71	94.94	68.5	63.95	65.07	28.38	1.1
32690	TC1900895	ENSMUSG00000036748	chr19:46406131-46406163	chr19:46406131-46406247	'Cuedc2	-	E9-E11	E10		E5var_alt	3 Prime	0.78	60.54	60.97	62.66	50.36	52.35	51.74	9.91	1.1
1733	TC0101498	ENSMUSG00000066842	chr1:152494589-152494651	chr1:152493987-152496017	'Hmcn1	-	E71-E73	E72		E1var_alt	Terminal	0.58	64.8	65.5	72.22	52.64	56.95	50.43	14.16	1.11
2760	TC0200683	ENSMUSG00000027331	chr2:118654696-118654750	chr2:118649523-118657289	'D2Ertd750e	+	E7-E9	E8		E7alt	Cassette Exon	0.34	91.79	100	93.25	57.91	65.12	54.33	35.9	1.11
5069	TC0300406	ENSMUSG00000038712	chr3:95090619-95090794	chr3:95087548-95091567	'Fam63a	+	E5-E9	E8		E2alt	Cassette Exon	0.84	36.56	38.38	36.38	23.13	24.19	26.6	12.47	1.11
5561	TC0300923	ENSMUSG00000036834	chr3:63506487-63506545	chr3:63506061-63508056	'Plch1	-	E28-E30	E29		E20alt	Cassette Exon	1.06	98.5	100	94.32	63.09	60.51	59.33	36.62	1.11
9219	TC0500856	ENSMUSG00000016503	chr5:147764884-147765424	chr5:147764884-147765424	'Gtf3a	+	E7-E9	E8		E7var_alt	Retained Intron	0.7	46.09	53.59	36.73	27.53	32.6	24.72	17.19	1.11
11425	TC0601232	ENSMUSG00000030035	chr6:83070868-83070870	chr6:83070868-83071197	'Wbp1	-	E2-E4	E3		E2var_alt	3 Prime	0.88	87.27	100	88.03	68.48	71.48	69.02	22.1	1.11
12717	TC0700720	ENSMUSG00000030643			'Rab30		E1-E3	E2		E1alt	Promoter	0.46	97.06	97.53	96.7	89.67	90.68	89.83	7.03	1.11
16168	TC0900106	ENSMUSG00000057193	chr9:21142297-21142406	chr9:21125296-21142885	'Slc44a2	+	E1-E3	E2		E2alt	Promoter	0.74	68.01	65.51	69.98	45.8	50.41	50.92	18.79	1.11
16405	TC0900376	ENSMUSG00000035878			'C630028N24Rik		E4-E6	E5		E2alt	Terminal	0.59	71.14	73.95	73.79	61.86	67.16	57.54	10.77	1.11
17410	TC0901116	ENSMUSG00000032089	chr9:45075298-45075303	chr9:45075298-45077089	'Il10ra	-	E1-E3	E2		E1var_alt	3 Prime	2.77	37.2	31.18	39.52	20.09	15.7	20.37	17.24	1.11
21548	TC1100647	ENSMUSG00000034940	chr11:83853159-83853193	chr11:83852824-83854299	'Ap1gbp1	+	E23-E25	E24		E17alt	Cassette Exon	1.53	56.74	52.24	57.54	42.28	43.8	39.6	13.62	1.11
28768	TC1600527	ENSMUSG00000037965	chr16:11145274-11145335	chr16:11141865-11145335	'Zc3h7a	-	E21-E23	E22		E18alt	5 Prime	0.88	93.29	94.18	100	62.29	77.84	68.01	26.45	1.11
30264	TC1700801	ENSMUSG00000036473	chr17:24336837-24336902	chr17:24326999-24342419	'Tbc1d24	-	E2-E5	E3		E2alt	Promoter	0.79	44.4	43.25	48.68	26.87	29.85	33.82	15.27	1.11
32198	TC1900445	ENSMUSG00000043639			'Rbm20		E1-E3	E2		E1alt	Promoter	1.48	75.93	82.11	80.16	65.37	66.61	63.3	14.31	1.11
32262	TC1900491	ENSMUSG00000024993	chr19:60890712-60891099	chr19:60890712-60893434	'1810055E12Rik	+	E3-E5	E4		E1var_alt	Bleeding Terminal	0.8	83.32	71.43	100	57.72	44.58	52.02	33.48	1.11
380	TC0100320	ENSMUSG00000026207	chr1:75380614-75380643	chr1:75379755-75381231	'Speg	+	E3-E5	E4	duplicate	E1alt	Promoter	3.46	80.44	88.76	100	57.33	56.27	63.35	30.75	1.12
5705	TC0301056	ENSMUSG00000028041	chr3:89144324-89144394	chr3:89144102-89145430	'Adam15	-	E20-E24	E23		E18alt	Cassette Exon	0.9	85.28	80.4	100	58.43	59.5	60.78	28.99	1.12
6378	TC0400253	ENSMUSG00000070972	chr4:59026505-59026727	chr4:59008156-59030542	'Dnajc25	+	E3-E10	E9	duplicate	E2alt	Cassette Exon	0.69	66.85	75.13	77.52	52.51	55.05	55.04	18.97	1.12
8505	TC0500300	ENSMUSG00000046808	chr5:72638293-72638337	chr5:72638184-72638337	'Atp10d	+	E13-E15	E14		E9var_alt	3 Prime	1.09	100	98.83	86.22	69.21	62.27	77.05	25.51	1.12
8899	TC0500596	ENSMUSG00000018076	chr5:119211922-119211927	chr5:119211408-119212710	'Med13l	+	E32-E34	E33		E29alt	Promoter	0.74	27.15	23.49	26.83	16.43	19.47	12.44	9.71	1.12
9063	TC0500748		chr5:137409333-137409555	chr5:137401766-137409609		+	E4-E6	E5		E5alt	Terminal	0.87	79.16	81.58	81.04	67.82	70.93	65.88	12.38	1.12
9758	TC0501365	ENSMUSG00000029298			'BC057170		E31-E46	E45		E1alt	Promoter	2.19	71.91	77.36	73.24	54.89	51.95	55.69	19.99	1.12
11945	TC0700002	ENSMUSG00000008373	chr7:3582508-3582669	chr7:3582508-3584270	'Prpf31	+	E5-E7	E6		E3var_alt	Bleeding Terminal	0.77	28.61	25.69	29.83	22.13	16.82	19.28	8.63	1.12
12255	TC0700320	ENSMUSG00000037337	chr7:29775519-29775595	chr7:29774772-29776007	'Map4k1	+	E15-E17	E16		E1alt	Cassette Exon	1.24	52.42	47.72	49.65	24.94	23.51	22.52	26.28	1.12
16032	TC0801430	ENSMUSG00000014444	chr8:125014140-125014163	chr8:125014064-125014163	'Fam38a	-	E15-E17	E16		E14	5 Prime	0.4	85.51	97.01	100	57.49	61	59.49	34.85	1.12
18617	TC0X00686	ENSMUSG00000031360	chrX:159340104-159340312	chrX:159339847-159341366	'Ctps2	+	E3-E5	E4		E1alt	Promoter	0.67	81.67	100	93.14	48.53	51.16	51.41	41.23	1.12
21787	TC1100865	ENSMUSG00000034773	chr11:102125236-102125500	chr11:102123615-102125949	'BC030867	+	E9-E11	E10		E10alt	Cassette Exon	0.7	79.8	80.4	80.68	61.01	60.22	64.5	18.38	1.12
24775	TC1300357	ENSMUSG00000069217	chr13:65531540-65531585	chr13:65526067-65532258		-	E21-E28	E24		E2alt	Promoter	1.22	78.38	77.4	100	51.99	32.42	39.56	43.94	1.12
30675	TC1701102	ENSMUSG00000023951	chr17:46157941-46158071	chr17:46155829-46161014	'Vegfa	-	E7-E11	E10		E4var_alt	Cassette Exon	0.7	57	55.91	59.93	44.96	48.92	48.32	10.21	1.12
31922	TC1900145	ENSMUSG00000034445	chr19:10656735-10656788	chr19:10655053-10656788	'Cybasc3	+	E6-E8	E7		E3var_alt	Bleeding Promoter	0.68	89.75	97.65	100	49.44	51.48	73.37	37.71	1.12
32404	TC1900590	ENSMUSG00000024958	chr19:7015583-7015683	chr19:7015398-7015812	'Gpr137	-	E2-E4	E3		E2var_alt	Cassette Exon	0.7	93.46	82.76	100	68.34	67.8	69.44	23.55	1.12
162	TC0100131	ENSMUSG00000026074	chr1:39958420-39959301	chr1:39958420-40019023	'Map4k4	+	E2-E4	E3		E2var_alt	Bleeding Terminal	0.39	33.07	27.6	27.39	17.26	18.98	17.97	11.28	1.13
1597	TC0101395	ENSMUSG00000026399	chr1:132318969-132319317	chr1:132318878-132359147	'Cd55	-	E1-E13	E12	duplicate	E2alt	Promoter	0.46	18.31	21.82	21.1	9.74	9.39	9.46	10.88	1.13
3246	TC0201109	ENSMUSG00000027523	chr2:174153633-174155935	chr2:174125719-174159713	'Gnas	+	E4-E11	E9	duplicate	E1alt	Cassette Exon	1.2	18.39	17.81	18.77	8.59	10.89	10.86	8.21	1.13
4291	TC0202011	ENSMUSG00000039033	chr2:139856519-139856599	chr2:139834556-139867830	'Tasp1	-	E5-E7	E6		E5alt	Terminal	1.07	59.95	51.07	52.73	35.92	42.06	39.87	15.3	1.13
4917	TC0300282	ENSMUSG00000028068	chr3:87921119-87921121	chr3:87920869-87921121	'Iqgap3	+	E40-E42	E41		E35var_alt	3 Prime	0.46	63.44	64.39	58.09	39.63	35.58	32.32	26.13	1.13
6231	TC0400092	ENSMUSG00000028277	chr4:33132056-33132174	chr4:33130962-33136657	'Ube2j1	+	E6-E8	E7		E7	Cassette Exon	0.61	92.74	92.87	93.71	86.4	84.55	84.34	8.01	1.13
6781	TC0400621	ENSMUSG00000040859	chr4:129142591-129144067	chr4:129142591-129144067	'Bsdc1	+	E3-E5	E4		E3var_alt	Retained Intron	1.01	64.82	62.03	57.62	48.68	47.88	46.13	13.93	1.13
10814	TC0600581	ENSMUSG00000043088	chr6:113410161-113410218	chr6:113409021-113412273	'Il17re	+	E3-E7	E5		E3alt	Cassette Exon	1.26	98.8	84.72	100	59.34	68.83	47.54	35.93	1.13
11698	TC0601456	ENSMUSG00000040494	chr6:123778563-123778588	chr6:123778415-123779031		-	E60-E65	E62		E4var_alt	Promoter	1.08	53.22	54.72	100	10.3	11.8	10.94	58.3	1.13
12068	TC0700101	ENSMUSG00000005649	chr7:13986055-13986084	chr7:13983720-13986580	'Cabp5	+	E1-E3	E2		E2alt	Cassette Exon	0.89	26.26	31.59	33.76	16.95	16.62	16.85	13.73	1.13
17205	TC0900922	ENSMUSG00000059475	chr9:20295126-20295926	chr9:20290882-20296830	'Zfp426	-	E2-E4	E3		E2alt	Cassette Exon	0.99	74.95	77.94	80.19	64.16	68.38	66.45	11.36	1.13
19518	TC1000207	ENSMUSG00000062593	chr10:51204094-51204145	chr10:51204094-51204323	'Lilrb4	+	E14-E17	E15		E4alt	Bleeding Terminal	2.71	80.77	54.55	100	46.1	43.89	47.35	32.66	1.13
20847	TC1100030	ENSMUSG00000034175	chr11:5000169-5000229	chr11:4999902-5000400	'Rhbdd3	+	E2-E5	E3		E2alt	Promoter	0.9	37.69	41.8	37.71	24.92	28.17	29.16	11.65	1.13
23484	TC1200143	ENSMUSG00000004151	chr12:39519759-39519811	chr12:39509873-39554365	'Etv1	+	E8-E11	E10		E3alt	Cassette Exon	4.3	83.62	100	99.38	67.36	73.23	73.38	23.01	1.13
23724	TC1200317	ENSMUSG00000042472	chr12:85676019-85676387	chr12:85673975-85678566	'Zfp410	+	E12-E14	E13		E9alt	Terminal	0.92	36.9	37.73	37.32	30.33	23.61	22.21	11.93	1.13
24796	TC1300380	ENSMUSG00000021532	chr13:68728101-68728197	chr13:68726712-68728197	'Fastkd3	+	E8-E10	E9		E4var_alt	3 Prime	0.8	98.77	100	93.43	67.83	64.29	62.54	32.51	1.13
31126	TC1800142	ENSMUSG00000037236	chr18:35740696-35740824	chr18:35738973-35740824	'Matr3	+	E16-E18	E17		E5var_alt	Bleeding Promoter	0.82	15.58	15.86	18.61	9.09	8.77	9.48	7.57	1.13
32465	TC1900637	ENSMUSG00000024668	chr19:10591580-10591659	chr19:10591580-10591659	'0610038F07Rik	-	E4-E6	E5		E2var_alt	Retained Intron	0.82	48.42	58.6	54.9	35.2	36.54	45.17	15.01	1.13
887	TC0100750	ENSMUSG00000052423	chr1:173200546-173200820	chr1:173200546-173201334	'B4galt3	+	E1-E4	E2		E1alt	5 Prime	0.87	56.9	56.91	52.08	40.02	38.5	40.38	15.66	1.14
1900	TC0101639	ENSMUSG00000013997	chr1:173275323-173275667	chr1:173275132-173275667	'Nit1	-	E2-E4	E3		E1alt	5 Prime	1.04	35.08	37.73	41.63	27.98	28.06	29.02	9.79	1.14
2808	TC0200720	ENSMUSG00000027259	chr2:120968959-120971250	chr2:120968946-120971769	'Adal	+	E6-E9	E8		E4alt	Strange Splice	0.85	87.3	81.29	100	60	60.66	61.18	28.92	1.14
5851	TC0301186	ENSMUSG00000038170	chr3:97671829-97671982	chr3:97647638-97692412	'Pde4dip	-	E1-E3	E2		E1alt	Promoter	2.09	89.93	91.69	91.54	79.35	83.85	79.86	10.03	1.14
7997	TC0401757	ENSMUSG00000041544	chr4:147623972-147623976	chr4:147623972-147624728	'Ptchd2	-	E15-E17	E16		E15var_alt	3 Prime	1.23	76.67	86.12	100	47.81	34.96	62.64	39.13	1.14
8641	TC0500397	ENSMUSG00000034842	chr5:92761875-92761925	chr5:92760939-92761925	'Art3	+	E1-E3	E2		E1var_alt	3 Prime	14.97	44.36	38.5	41.58	22.67	27.26	27.84	15.55	1.14
11423	TC0601232	ENSMUSG00000030035	chr6:83070748-83070766	chr6:83070282-83070766	'Wbp1	-	E4-E6	E5		E2alt	5 Prime	0.88	87.83	84.38	100	69.22	65.09	61.71	25.4	1.14
14953	TC0800411	ENSMUSG00000037101	chr8:80741765-80741804	chr8:80737971-80741804	'Ttc29	+	E3-E5	E4		E3var_alt	3 Prime	1.22	18.11	21.17	16.47	4.54	7.82	6.53	12.29	1.14
16446	TC0900414	ENSMUSG00000032327	chr9:57981883-57982255	chr9:57977489-57982881	'Stra6	+	E2-E7	E3		E1alt	Promoter	1.12	76.69	74.65	100	52.67	58.56	49.28	30.28	1.14
16971	TC0900786	ENSMUSG00000039285	chr9:117968739-117968784	chr9:117968294-117970832	'Azi2	+	E8-E11	E9		E6alt	Terminal	1.07	100	95.22	90.89	43.26	77.51	50.46	38.3	1.14
17421	TC0901124	ENSMUSG00000034908	chr9:45755713-45755780	chr9:45755139-45755919	'Sidt2	-	E11-E14	E12		E11alt	Cassette Exon	0.71	49.63	42.93	46.73	39.29	36.57	34.96	9.49	1.14
19536	TC1000229	ENSMUSG00000019878	chr10:57228868-57228920	chr10:57226109-57231250	'Hsf2	+	E10-E12	E11		E11alt	Cassette Exon	0.92	72.9	71.09	69.01	52.89	56.39	52.53	17.06	1.14
19582	TC1000261	ENSMUSG00000020088	chr10:61146810-61146935	chr10:61143162-61147628	'Sar1a	+	E1-E5	E3		E1alt	Promoter	0.73	22.57	20.91	22.02	12.49	13.4	15.01	8.2	1.14
19667	TC1000333	ENSMUSG00000033105	chr10:76013956-76015065	chr10:76013501-76015065	'Lss	+	E21-E23	E22		E19var_alt	Bleeding Promoter	0.57	47.74	42.38	45.52	28.74	26.83	26.08	18	1.14
20157	TC1000820	ENSMUSG00000061983	chr10:23505491-23505708	chr10:23505484-23505708	'Rps12	-	E7-E9	E8		E2var_alt	Bleeding Terminal	0.75	98.33	86.33	100	64.9	52.5	60.66	35.54	1.14
20622	TC1001255	ENSMUSG00000020181	chr10:109289719-109289749	chr10:109289719-109289749	'Nav3	-	E15-E17	E16		E3alt	Retained Intron	0.76	92.85	100	97.23	70.14	75.23	81.25	21.15	1.14
25606	TC13r00025		chr13:61641683-61641747	chr13:61641676-61643111		-	E1-E4	E2		E1var_alt	3 Prime	1.62	87.12	100	96.14	45.49	19.74	53.65	54.79	1.14
25607	TC13r00025		chr13:61641683-61641747	chr13:61641683-61643111		-	E1-E3	E2		E1var_alt	3 Prime	1.62	87.12	100	96.14	45.49	19.74	53.65	54.79	1.14
27571	TC1500624	ENSMUSG00000037487	chr15:37903214-37905342	chr15:37903214-37905342	'Ubr5	-	E62-E64	E63		E52var_alt	Retained Intron	0.9	29.36	23.26	25.16	21.71	16.1	16.07	7.97	1.14
27744	TC1500773	ENSMUSG00000022568	chr15:75892170-75892231	chr15:75891654-75893100	'Scrib	-	E40-E42	E41		E16alt	Cassette Exon	0.91	87.04	87.94	86.85	68.18	73.67	72.77	15.74	1.14
29367	TC1700109	ENSMUSG00000067931	chr17:21722980-21723289	chr17:21721874-21723672	'BC049807	+	E8-E10	E9		E5alt	Terminal	0.64	91.15	100	88.19	55.33	60.56	50.98	37.49	1.14
29529	TC1700217	ENSMUSG00000046711	chr17:27693898-27694011	chr17:27693657-27696478	'Hmga1	+	E2-E5	E4		E1alt	Cassette Exon	0.46	68.73	65.57	69.06	49.26	47.48	45.61	20.34	1.14
30095	TC1700609	ENSMUSG00000036368	chr17:80081590-80082152	chr17:80081023-80084006	'AW061290	+	E15-E17	E16		E11alt	Cassette Exon	0.49	82.24	73.43	100	51.31	59.82	49.9	31.55	1.14
30315	TC1700819	ENSMUSG00000040688	chr17:24841911-24842092	chr17:24841832-24842092	'Tbl3	-	E7-E9	E8		E6alt	Bleeding Terminal	0.84	65.26	64.74	65.3	46.59	50.48	53.61	14.87	1.14
32050	TC1900308	ENSMUSG00000024795	chr19:35046888-35046988	chr19:35044608-35047349	'Kif20b	+	E35-E37	E36		E28alt	Cassette Exon	0.31	90.06	89.91	90.72	71.55	73.97	76.25	16.31	1.14
3792	TC0201496	ENSMUSG00000026971	chr2:60491104-60491199	chr2:60488127-60491199	'Itgb6	-	E12-E14	E13		E7alt	Bleeding Terminal	0.74	81.23	92.05	90.15	62.09	71.78	67.42	20.71	1.15
5388	TC0300673	ENSMUSG00000036825	chr3:146095938-146095940	chr3:146095582-146095940	'Ssx2ip	+	E13-E15	E14		E11var_alt	3 Prime	0.9	92.71	100	90.68	74.63	77.93	56.04	24.93	1.15
8361	TC0500171	ENSMUSG00000057406	chr5:34214057-34214283	chr5:34211528-34221707	'Whsc1	+	E14-E16	E15		E10alt	Cassette Exon	0.58	58.19	55.46	60.41	44.82	39	45.48	14.92	1.15
8526	TC0500309	ENSMUSG00000051674	chr5:73893872-73894007	chr5:73872508-73902125	'Dcun1d4	+	E2-E7	E4		E1alt	Promoter	0.73	87.17	79.37	100	55.49	63.59	54.01	31.15	1.15
8527	TC0500309	ENSMUSG00000051674	chr5:73893872-73894007	chr5:73882431-73902125	'Dcun1d4	+	E3-E7	E4	duplicate	E1alt	Promoter	0.73	87.17	79.37	100	55.49	63.59	54.01	31.15	1.15
10866	TC0600612	ENSMUSG00000048489	chr6:116601712-116601714	chr6:116600864-116601714	'8430408G22Rik	+	E1-E3	E2		E2var	3 Prime	1.11	39.83	35.04	33.75	16.68	17.41	17.44	19.03	1.15
11404	TC0601200	ENSMUSG00000053907	chr6:72386743-72386989	chr6:72386524-72386989	'Mat2a	-	E3-E5	E4		E2alt	Bleeding Terminal	0.96	22.47	20.35	24.51	13.95	10.55	9.67	11.06	1.15
14677	TC0800165	ENSMUSG00000013878	chr8:27249342-27249451	chr8:27246175-27249452	'Rnf170	+	E8-E10	E9		E5var_alt	Cassette Exon	0.61	93	100	95.28	58.43	64.09	56.33	36.47	1.15
17056	TC0900835	ENSMUSG00000063488	chr9:122803421-122803474	chr9:122803233-122803804	'Zfp167	+	E41-E44	E43		E2alt	Terminal	1.32	53.58	54.4	52.84	37.73	32.25	29.56	20.43	1.15
17194	TC0900900	ENSMUSG00000066915	chr9:18462871-18463078	chr9:18462871-18463216		-	E6-E9	E8		E2var_alt	Bleeding Promoter	2.81	84.98	77.65	73.73	71.05	58.42	66.15	13.58	1.15
19353	TC1000039	ENSMUSG00000019808	chr10:13280233-13280263	chr10:13280071-13281510	'Adat2	+	E3-E5	E4		E4alt	Strange Splice	0.71	18	14.77	22.02	9.54	8.41	9.35	9.16	1.15
19408	TC1000107	ENSMUSG00000019978	chr10:25152406-25152668	chr10:25079788-25161379	'Epb4.1l2	+	E3-E7	E6		E1alt	Promoter	0.79	30.44	28.18	29.31	21.74	19.29	18.79	9.37	1.15
20085	TC1000747	ENSMUSG00000061759	chr10:5898008-5898232	chr10:5895895-5906805	'1700052N19Rik	-	E3-E7	E5		E3alt	Cassette Exon	1.08	29.61	33.41	32.67	22.39	19.5	22.62	10.4	1.15
22405	TC1101398	ENSMUSG00000020472	chr11:59312164-59312428	chr11:59307350-59313046	'Zkscan17	-	E9-E11	E10		E6alt	Cassette Exon	0.91	51.73	45.33	52.47	32.59	37.76	38.74	13.48	1.15
22579	TC1101541	ENSMUSG00000057054	chr11:70509451-70509545	chr11:70509451-70513490	'AI842396	-	E2-E5	E4	duplicate	E1var_alt	3 Prime	1.84	66.9	57.3	64.23	40.64	47.32	49.76	16.9	1.15
24736	TC1300317	ENSMUSG00000050002	chr13:58261600-58263291	chr13:58261600-58264199	'5133401N09Rik	+	E3-E5	E4		E3var_alt	Bleeding Terminal	0.93	96.67	84.63	100	59.44	56.47	65.3	33.36	1.15
26214	TC1400614	ENSMUSG00000025555	chr14:121669787-121669848	chr14:121667177-121670902	'Farp1	+	E18-E20	E19		E17alt	Terminal	0.16	38.2	40.24	39.46	13.45	14.48	14.03	25.32	1.15
26361	TC1400754	ENSMUSG00000015968	chr14:30984483-30984585	chr14:30955904-30985142	'Cacna1d	-	E9-E11	E10		E9	Cassette Exon	7.06	74.51	92.63	100	51.9	48.81	52.68	37.92	1.15
27934	TC1500927	ENSMUSG00000022387	chr15:88529282-88531083	chr15:88522315-88531203	'Brd1	-	E10-E13	E12		E7alt	Strange Splice	1.1	93.54	90.91	100	70.87	73.81	74.37	21.8	1.15
670	TC0100566	ENSMUSG00000026447	chr1:134977539-134977660	chr1:134976417-134981395	'Pik3c2b	+	E28-E30	E29		E7alt	Cassette Exon	3.09	97.63	96.95	100	59.74	68.94	65.07	33.61	1.16
1770	TC0101532	ENSMUSG00000033684	chr1:157648578-157650827	chr1:157642527-157650827	'Qsox1	-	E2-E4	E3		E1alt	Bleeding Terminal	0.73	25.17	18.98	23.3	10.5	11.47	13.94	10.51	1.16
3973	TC0201755	ENSMUSG00000040591	chr2:91144569-91144906	chr2:91124478-91144906	'1110051M20Rik	-	E6-E8	E7		E2alt	Bleeding Terminal	0.76	16.39	19.83	21.73	7.71	8.68	8.91	10.88	1.16
5102	TC0300440	ENSMUSG00000038393	chr3:96363420-96363512	chr3:96363359-96363512	'Txnip	+	E5-E7	E6		E4var_alt	Bleeding Promoter	2.54	16.85	17.43	16.25	7.46	4.73	5.61	10.91	1.16
6691	TC0400541	ENSMUSG00000028634	chr4:119434826-119434953	chr4:119406468-119487283	'Hivep3	+	E1-E6	E4		E1alt	Cassette Exon	0.57	91.65	100	96.6	65.13	54.05	63.74	35.11	1.16
8464	TC0500271	ENSMUSG00000029174	chr5:64551095-64551450	chr5:64551095-64551499	'Tbc1d1	+	E2-E4	E3		E1var_alt	Bleeding Terminal	1.07	42.79	50.43	49.36	29.81	31.85	34.94	15.33	1.16
11345	TC0601083	ENSMUSG00000038074	chr6:54535488-54535797	chr6:54529681-54535797	'Fkbp14	-	E6-E8	E7		E3var_alt	Bleeding Terminal	0.47	100	80.94	94.93	55.33	57.04	66.71	32.26	1.16
13109	TC0701087	ENSMUSG00000039990	chr7:140851755-140851819	chr7:140850328-140851819	'2700050L05Rik	+	E20-E22	E21		E18var_alt	3 Prime	1.22	53.16	65.79	56.61	39.4	39.24	34.28	20.88	1.16
18946	TC0X01048	ENSMUSG00000031388	chrX:71163409-71164841	chrX:71163267-71164841	'Ard1a	-	E7-E9	E8		E1alt	Bleeding Terminal	1.6	59.98	65.4	58.14	41.55	42.28	48	17.23	1.16
19169	TC0X01333	ENSMUSG00000025269	chrX:147022437-147022466	chrX:147021670-147022466	'Apex2	-	E1-E3	E2		E1alt	5 Prime	1.33	53.06	51.79	44.81	35.33	36.69	33.65	14.66	1.16
20556	TC1001187	ENSMUSG00000019961	chr10:90624504-90626106	chr10:90621591-90626788	'Tmpo	-	E4-E8	E6		E2alt	Terminal	0.65	44.37	50.43	45.97	29.93	25.78	34.72	16.78	1.16
22349	TC1101331		chr11:53626464-53626826	chr11:53599852-53627078		-	E3-E7	E4		E3alt	Terminal	1.2	100	92.77	92.33	71.8	72.31	44.92	32.02	1.16
24683	TC1300289	ENSMUSG00000025873	chr13:54730826-54730865	chr13:54723265-54739611	'Faf2	+	E1-E4	E3		E2var_alt	Promoter	0.51	31.74	32.38	31.15	16.21	19.93	16.33	14.27	1.16
28950	TC1600683	ENSMUSG00000052384	chr16:32163340-32163483	chr16:32147760-32165466	'Lrrc33	-	E1-E5	E3		E1alt	Cassette Exon	1.45	92.1	79.8	100	66.25	57	56.93	30.58	1.16
32179	TC1900425	ENSMUSG00000006435	chr19:47303402-47303586	chr19:47254042-47314292	'Neurl	+	E1-E3	E2		E2alt	Promoter	0.81	82.52	76.1	73.69	60.93	63.04	63.7	14.88	1.16
32427	TC1900604	ENSMUSG00000024970	chr19:7447725-7448147	chr19:7432978-7448147	'AI846148	-	E6-E9	E7		E5var_alt	Bleeding Terminal	0.89	77.27	84.12	100	57.43	63.06	70.34	23.52	1.16
478	TC0100393	ENSMUSG00000026289	chr1:89671657-89671703	chr1:89670807-89672332	'Atg16l1	+	E9-E12	E11		E7alt	Cassette Exon	1.26	89.18	77.81	100	66.12	65.08	56.72	26.36	1.17
3264	TC0201116		chr2:175969383-175969483	chr2:175968077-175975101		+	E10-E12	E11	duplicate	E3alt	Cassette Exon	0.95	25.3	25.49	24.02	16.23	17.08	16.68	8.27	1.17
6082	TC0301420	ENSMUSG00000068547	chr3:144632252-144632269	chr3:144631374-144632269	'Clca6	-	E4-E6	E5		E4alt	5 Prime	0.87	99.28	96.87	100	52.34	69.66	75.67	32.82	1.17
7894	TC0401643	ENSMUSG00000060862	chr4:136544678-136544680	chr4:136544678-136547413	'Zbtb40	-	E14-E16	E15		E14var_alt	3 Prime	1.18	52.26	50.18	50.36	38.29	40.72	36.88	12.3	1.17
9179	TC0500843	ENSMUSG00000029622	chr5:145886749-145886760	chr5:145886654-145886760	'Arpc1b	+	E7-E9	E8		E6var_alt	3 Prime	0.61	68.26	88.57	100	51.15	50.25	51.96	34.49	1.17
9718	TC0501336	ENSMUSG00000035325	chr5:100802400-100802444	chr5:100798654-100802444	'Sec31a	-	E27-E29	E28		E21alt	5 Prime	0.77	94.14	87.21	100	56.18	62.33	56.16	35.56	1.17
11964	TC0700011	ENSMUSG00000070873	chr7:4193496-4193545	chr7:4190493-4193641	'AC101941.5	+	E5-E7	E6		E5alt	Cassette Exon	1.54	61.85	58.52	51.86	37.72	38.69	45.19	16.87	1.17
12424	TC0700491	ENSMUSG00000011096	chr7:52105776-52105804	chr7:52105060-52107941	'Akt1s1	+	E3-E8	E7	duplicate	E1alt	Promoter	0.7	100	94.68	82.86	56.52	56.55	40.64	41.28	1.17
13026	TC0701040	ENSMUSG00000030805	chr7:134992084-134992181	chr7:134992013-134992265	'Stx4a	+	E11-E14	E13		E8var	Cassette Exon	1.8	47.65	55.23	41.78	35.38	35.06	32.73	13.83	1.17
19505	TC1000201	ENSMUSG00000038822	chr10:45420831-45429667	chr10:45420831-45429687	'Hace1	+	E24-E27	E25		E22var_alt	Bleeding Terminal	0.99	99.07	90.38	100	68.18	67.31	66.47	29.16	1.17
20809	TC1100003	ENSMUSG00000020453	chr11:3206465-3206498	chr11:3206364-3207651	'Patz1	+	E14-E17	E16		E3alt	Cassette Exon	1.09	29.58	28.14	35.08	19.39	19.41	17.33	12.22	1.17
21283	TC1100417	ENSMUSG00000020897	chr11:68861229-68861287	chr11:68859511-68861287	'Aurkb	+	E1-E3	E2		E1var_alt	3 Prime	0.2	60.92	56.39	52.46	37.06	37.19	37.39	19.37	1.17
22051	TC1101071	ENSMUSG00000023764	chr11:3056776-3056867	chr11:3055500-3057869	'Sfi1	-	E14-E16	E15		E8alt	Cassette Exon	1.55	83.5	84.51	79.77	66.86	64.1	72.29	14.84	1.17
23688	TC1200301	ENSMUSG00000042700	chr12:83440850-83441099	chr12:83412397-83441649	'Sipa1l1	+	E10-E13	E12		E3alt	Promoter	0.49	31.54	38.76	34.33	24.4	23.88	21.31	11.68	1.17
25640	TC1400028		chr14:9504156-9504259	chr14:9501927-9505345		+	E3-E6	E5		E4alt	Cassette Exon	0.73	100	87.39	66.92	34.53	40.71	25.59	51.16	1.17
26341	TC1400742	ENSMUSG00000021870	chr14:27273025-27273086	chr14:27262121-27278896	'Slmap	-	E14-E16	E15		E13alt	Cassette Exon	1.63	64.62	65.39	62.15	53.56	53.22	51.75	11.21	1.17
28939	TC1600675	ENSMUSG00000022548	chr16:31314551-31314554	chr16:31314551-31314638	'Apod	-	E1-E4	E3		E1var_alt	3 Prime	5.39	67.35	72.09	70.86	52.51	51.27	56.38	16.71	1.17
32143	TC1900396	ENSMUSG00000025217	chr19:45524971-45525013	chr19:45520178-45531023	'Btrc	+	E5-E9	E6		E2alt	Terminal	0.79	89.39	88.56	100	70.07	70.16	67.47	23.42	1.17
1193	TC0101033	ENSMUSG00000060771	chr1:37840663-37840871	chr1:37820355-37858565	'Tsga10	-	E19-E21	E20		E15alt	Cassette Exon	2.3	68.85	73.99	65.29	47.27	50.6	35.4	24.96	1.18
1784	TC0101537	ENSMUSG00000026601	chr1:158329982-158330121	chr1:158328680-158330313	'9430070O13Rik	-	E9-E11	E10		E1alt	Promoter	0.97	100	73.01	76.22	52.29	45.96	52.56	32.8	1.18
1991	TC0101720	ENSMUSG00000022995	chr1:183852092-183852631	chr1:183851900-183853691	'Enah	-	E7-E9	E8		E5alt	3 Prime	3.47	29.49	28.12	30.35	14.72	14.74	16.55	13.98	1.18
3323	TC0201159	ENSMUSG00000027569	chr2:180319400-180319502	chr2:180319193-180319502	'1600027N09Rik	+	E4-E6	E5		E3var_alt	3 Prime	1.16	80.65	82.22	80.98	70.07	65.88	67.13	13.59	1.18
7216	TC0400941	ENSMUSG00000040738	chr4:11139940-11140078	chr4:11139080-11140853	'Ints8	-	E22-E24	E23		E22alt	Cassette Exon	0.78	51.41	60.37	51.25	37.48	43.23	37.72	14.87	1.18
7291	TC0401031	ENSMUSG00000028444	chr4:41642344-41642485	chr4:41633919-41644010	'Cntfr	-	E1-E3	E2		E1alt	Promoter	1.6	34.61	37.98	36.07	25.17	26.91	20.38	12.06	1.18
12096	TC0700151	ENSMUSG00000040987	chr7:19426820-19426863	chr7:19425441-19441289	'Mill2	+	E1-E5	E2		E2	Cassette Exon	2.76	46.25	43.36	39.37	34.54	35.89	35.28	7.75	1.18
13383	TC0701387	ENSMUSG00000030397	chr7:20014456-20014534	chr7:20013468-20014675	'Mark4	-	E17-E20	E18		E16var_alt	Cassette Exon	0.77	98.7	100	92.01	64.87	63.28	59.79	34.25	1.18
19055	TC0X01184	ENSMUSG00000046449	chrX:101294966-101295020	chrX:101284346-101395972	'C77370	-	E1-E3	E2		E1var_alt	Cassette Exon	1.24	82.76	86.95	82.04	56.74	50.55	62.91	27.18	1.18
19715	TC1000397	ENSMUSG00000035722	chr10:79470046-79470069	chr10:79469974-79470069	'Abca7	+	E27-E29	E28		E25var_alt	3 Prime	1.42	59.44	56.37	55.03	37.93	39.21	35.44	19.42	1.18
29329	TC1700077	ENSMUSG00000048159	chr17:17974630-17974733	chr17:17974551-17975051	'AC165361.3-1	+	E5-E7	E6		E4alt	Cassette Exon	1.37	94.8	100	96.77	58.08	66.4	54.96	37.37	1.18
668	TC0100566	ENSMUSG00000026447	chr1:134975482-134975539	chr1:134974050-134975720	'Pik3c2b	+	E23-E26	E25		E6alt	Terminal	3.09	81.07	92.77	100	30.43	27.13	66.08	50.07	1.19
1114	TC0100957	ENSMUSG00000042730	chr1:16637070-16637134	chr1:16635911-16638036	'CT030259.6-1	+	E5-E7	E6		E2alt	Cassette Exon	0.68	30.51	26.84	26.39	15.51	15.06	15.47	12.57	1.19
2430	TC0200270	ENSMUSG00000026883	chr2:35552253-35552327	chr2:35547931-35563168	'Dab2ip	+	E6-E8	E7		E3alt	Promoter	1.04	29.69	23.82	21.18	14.92	16.81	13.72	9.75	1.19
3621	TC0201386	ENSMUSG00000044627	chr2:32135748-32136030	chr2:32134652-32136229	'2900010J23Rik	-	E5-E7	E6		E3var_alt	Terminal	0.95	82.47	95.93	100	65.34	56.46	58.36	32.75	1.19
3828	TC0201513	ENSMUSG00000064329	chr2:66115620-66115889	chr2:66112120-66118753	'Scn1a	-	E31-E33	E32		E8var_alt	Cassette Exon	1.14	92.23	100	87.51	59.47	56.98	44.09	39.73	1.19
5571	TC0300933	ENSMUSG00000027829	chr3:65753824-65754148	chr3:65752713-65754402	'Ccnl1	-	E9-E11	E10		E5	Terminal	1.29	66.15	70	68.48	60.07	50.86	51.8	13.97	1.19
7142	TC0400877	ENSMUSG00000057751	chr4:153638725-153638786	chr4:153637887-153639179	'Megf6	+	E23-E25	E24		E17alt	Promoter	1.21	95.49	81.92	100	59.73	58.7	54.97	34.67	1.19
8485	TC0500281	ENSMUSG00000029204	chr5:66254836-66255120	chr5:66254192-66282792	'Rhoh	+	E2-E5	E4		E1alt	Promoter	1.3	87.52	89.81	87.26	72.26	68.4	67.3	18.88	1.19
9928	TC0501532	ENSMUSG00000029467	chr5:122908402-122908457	chr5:122908231-122908457	'Atp2a2	-	E18-E20	E19		E17alt	Bleeding Terminal	2.03	88.69	85.91	100	67.72	59.03	77.35	23.5	1.19
17209	TC0900924	ENSMUSG00000066892	chr9:20448640-20448742	chr9:20446541-20449017	'Fbxl12	-	E1-E9	E2		E1alt	Cassette Exon	1.23	52.22	54.67	56.03	41.3	37.19	39.57	14.96	1.19
17240	TC0900945	ENSMUSG00000032198	chr9:21608367-21608489	chr9:21636385-21637288	'Dock6	-	E29-E	E59		E4var_alt	Promoter	2.18	56.27	56.9	60.89	48.7	43.67	43.13	12.85	1.19
19362	TC1000051	ENSMUSG00000039835	chr10:18189915-18189971	chr10:18110317-18192725	'Nhsl1	+	E1-E8	E7		E1var_alt	Promoter	0.93	88.71	100	96.37	81.18	77.12	72.88	17.97	1.19
25056	TC1300740	ENSMUSG00000021345	chr13:27529081-27529083	chr13:27529081-27530427	'Prl8a6	-	E2-E4	E3		E2var_alt	3 Prime	1.04	100	86.15	93.55	63.06	64.23	53.26	33.05	1.19
25513	TC1301156	ENSMUSG00000032621	chr13:104548381-104548568	chr13:104548381-104549249	'Sfrs12	-	E13-E16	E15		E3var_alt	3 Prime	1.13	53.19	42.98	50.3	35.7	40.13	31.38	13.09	1.19
26366	TC1400758	ENSMUSG00000006529	chr14:31755813-31755824	chr14:31755813-31756080	'Itih1	-	E2-E4	E3		E2var_alt	3 Prime	1.08	35.57	51.81	41.09	10.26	17.7	13.59	28.97	1.19
26774	TC1401223	ENSMUSG00000042156	chr14:119278105-119278566	chr14:119276485-119278566	'Dzip1	-	E24-E26	E25		E20var_alt	Bleeding Terminal	0.54	70.91	69.02	71.36	57.76	57.93	57.2	12.8	1.19
27985	TC1500958	ENSMUSG00000036197	chr15:93076035-93076123	chr15:93075561-93078290	'Glt8d3	-	E8-E13	E12		E5var_alt	Cassette Exon	0.69	76.35	82.84	77.61	65.08	63.66	63.67	14.8	1.19
29223	TC1700004	ENSMUSG00000046201	chr17:3231236-3231316	chr17:3198224-3257738	'Rbm16	+	E24-E26	E25	duplicate	E20alt	Cassette Exon	1.03	31.33	32	30.2	19.09	21.74	19.01	11.23	1.19
5805	TC0301146	ENSMUSG00000028106	chr3:95590068-95590243	chr3:95589030-95590243	'Rprd2	-	E6-E8	E7		E2alt	Bleeding Terminal	0.84	100	97.61	83.33	54.28	57.34	58.29	37.01	1.2
9505	TC0501112	ENSMUSG00000029086	chr5:44403739-44403755	chr5:44402488-44404115	'Prom1	-	E24-E26	E25		E19alt	Cassette Exon	1.33	100	79.93	74.6	37.79	44.16	34.22	46.12	1.2
11000	TC0600701	ENSMUSG00000001930	chr6:125503159-125503217	chr6:125497048-125504471	'Vwf	+	E4-E6	E5		E1alt	Promoter	4.31	96.69	99.12	96.6	77.16	81.32	79.46	18.16	1.2
12087	TC0700128	ENSMUSG00000063594	chr7:17478471-17478568	chr7:17477861-17480291	'Gng8	+	E2-E4	E3		E2alt	Terminal	0.92	81.66	79.4	76.24	63.34	66.15	64.96	14.29	1.2
16188	TC0900110	ENSMUSG00000033335	chr9:21295103-21295113	chr9:21294239-21298948	'Dnm2	+	E16-E20	E17		E13alt	Cassette Exon	0.78	100	83.48	90.69	77.98	67.67	63.44	21.69	1.2
16724	TC0900617	ENSMUSG00000032411	chr9:96159224-96159307	chr9:96147508-96174258	'Tfdp2	+	E5-E9	E7		E2alt	Promoter	1.26	24.52	24.15	25.14	15.65	15.15	11.78	10.41	1.2
17028	TC0900823	ENSMUSG00000013419	chr9:121672980-121673028	chr9:121672839-121673028	'AC165080.4-1	+	E9-E12	E11		E2var_alt	Bleeding Promoter	1.48	15.88	15.97	13.88	9.05	8	9.34	6.45	1.2
18854	TC0X00931	ENSMUSG00000036109	chrX:48499570-48499591	chrX:48492546-48517595	'Mbnl3	-	E2-E4	E3		E2alt	Promoter	0.58	77.07	73.09	76.71	59.8	56.55	59.34	17.06	1.2
19034	TC0X01150	ENSMUSG00000031297	chrX:98280161-98280298	chrX:98279614-98280611	'Slc7a3	-	E1-E4	E3		E2alt	Cassette Exon	0.57	61.17	73.2	74.25	54.33	50.62	49.26	18.14	1.2
21990	TC1101007	ENSMUSG00000025571	chr11:117611132-117614291	chr11:117611132-117614291	'Tnrc6c	+	E18-E20	E19		E16var_alt	Retained Intron	1.51	34.57	39.52	39.26	23.26	24.61	26.92	12.86	1.2
25219	TC1300897	ENSMUSG00000021495	chr13:55665882-55665941	chr13:55657587-55671066	'BC021381	-	E2-E4	E3		E2alt	Cassette Exon	1.59	100	97.68	91.25	67.32	72.62	71.8	25.73	1.2
26406	TC1400782	ENSMUSG00000051506	chr14:33921801-33921894	chr14:33921472-33922097	'Wdfy4	-	E23-E25	E24		E1alt	Cassette Exon	1.59	100	52.88	68.35	39.6	44.2	27.91	36.51	1.2
26807	TC1500001	ENSMUSG00000064373	chr15:3222756-3222805	chr15:3220826-3224661	'Sepp1	+	E1-E5	E4		E2alt	Promoter	2.97	26.58	24.54	32.48	16.08	15.93	13.81	12.59	1.2
27973	TC1500949	ENSMUSG00000052560	chr15:90478665-90479009	chr15:90474145-90479009	'Cpne8	-	E3-E5	E4		E2alt	Bleeding Terminal	0.6	96.93	81.52	100	60	57.08	64.64	32.25	1.2
28049	TC1501005	ENSMUSG00000022994	chr15:98426222-98426276	chr15:98426193-98426471	'Adcy6	-	E23-E25	E24		E14alt	Terminal	1.5	17.41	21.28	17.53	7.68	8.73	4.72	11.69	1.2
29295	TC1700056	ENSMUSG00000036552	chr17:15148734-15148846	chr17:15148734-15149912	'2210404J11Rik	+	E4-E6	E5		E3var_alt	5 Prime	1.78	64.78	73.06	68.35	53.08	54.85	49.92	16.11	1.2
30950	TC1701339		chr17:95160837-95160942	chr17:95155862-95161800		+	E3-E5	E4		E3alt	Cassette Exon	0.36	99.74	100	97.11	61.31	69.5	67.8	32.74	1.2
31611	TC1800604	ENSMUSG00000019647	chr18:47435298-47436123	chr18:47430428-47436240	'Sema6a	-	E18-E20	E19		E16alt	Terminal	1.13	31.48	29.85	31.79	18.08	17.51	18.49	13.01	1.2
31931	TC1900149	ENSMUSG00000067577	chr19:10856455-10857571	chr19:10856455-10859723	'A430093F15Rik	+	E2-E4	E3		E2var_alt	5 Prime	1.31	72.88	68.78	76.22	45.9	46.68	53.08	24.07	1.2
2333	TC0200218	ENSMUSG00000026858	chr2:30239111-30239194	chr2:30237732-30239194	'Fam73b	+	E18-E21	E20		E13var_alt	Bleeding Promoter	2.01	25.81	24.17	24.93	15.42	17.54	17.13	8.27	1.21
2573	TC0200431	ENSMUSG00000042359	chr2:76407078-76407100	chr2:76406300-76415069	'Osbpl6	+	E17-E19	E18		E14alt	Cassette Exon	1.55	16.82	17.53	18.45	7.34	6.86	4.55	11.35	1.21
5147	TC0300480	ENSMUSG00000027852	chr3:102863863-102863957	chr3:102862956-102864124	'Nras	+	E6-E8	E7		E2alt	Cassette Exon	0.5	82.97	85.08	80.15	72.81	72.99	67.88	11.51	1.21
5316	TC0300621		chr3:135101724-135101828	chr3:135101317-135102608		+	E1-E5	E4		E1alt	Promoter	0.88	66.97	68.11	69.74	54.88	59.68	58.24	10.68	1.21
6458	TC0400322	ENSMUSG00000038024	chr4:86490691-86490731	chr4:86490229-86490761	'Dennd4c	+	E65-E68	E66		E21var_alt	Promoter	1.49	100	72.2	90.64	57.71	50.73	56.73	32.56	1.21
7084	TC0400822	ENSMUSG00000029009	chr4:147415397-147415430	chr4:147413242-147415693	'Mthfr	+	E1-E6	E4		E1var_alt	Promoter	0.7	99.93	95.75	100	69.87	71.64	73.22	26.98	1.21
10067	TC0501627	ENSMUSG00000004849	chr5:137521384-137521665	chr5:137519113-137521878	'Ap1s1	-	E1-E3	E2		E1alt	Promoter	0.47	31.21	30.04	39.13	18.03	20.67	18.39	14.43	1.21
10100	TC0501665	ENSMUSG00000058291	chr5:139057794-139057842	chr5:139057794-139058283	'Zfp68	-	E2-E4	E3		E2var_alt	3 Prime	0.9	25.96	23.8	26.44	15.67	16.64	15.53	9.46	1.21
10542	TC0600318	ENSMUSG00000029804	chr6:58782397-58782530	chr6:58781927-58793598	'Herc3	+	E2-E5	E3	duplicate	E1alt	Cassette Exon	2.89	89.69	100	86.8	66.17	53.27	60.18	32.29	1.21
11076	TC0600791	ENSMUSG00000008540	chr6:138099290-138099383	chr6:138096337-138104653	'Mgst1	+	E4-E7	E5		E3	Cassette Exon	1.28	89.31	85.4	83.89	79.59	74.21	77.74	9.02	1.21
11863	TC0601622	ENSMUSG00000030243	chr6:142315326-142315330	chr6:142315326-142315794	'Recql	-	E10-E12	E11		E10var_alt	3 Prime	1.03	22.99	17.87	16.55	2.72	2.35	3.63	16.24	1.21
12065	TC0700099	ENSMUSG00000056394	chr7:13864615-13864822	chr7:13864309-13865497	'Lig1	+	E2-E4	E3		E1alt	Promoter	0.49	43.57	48.01	42.77	29.99	31.56	33.65	13.05	1.21
16715	TC0900613	ENSMUSG00000032409	chr9:95766265-95767002	chr9:95766265-95767002	'Atr	+	E5-E7	E6		E4var_alt	Retained Intron	1.16	27.39	25.43	23.7	13.7	13.2	13.31	12.1	1.21
19514	TC1000207	ENSMUSG00000062593	chr10:51202711-51202733	chr10:51202711-51203568	'Lilrb4	+	E10-E12	E11		E3var_alt	5 Prime	2.71	40.22	42.83	39.45	30.73	21.86	18.18	17.25	1.21
22156	TC1101151	ENSMUSG00000020182	chr11:11773351-11773778	chr11:11773257-11776248	'Ddc	-	E4-E6	E5		E3alt	Terminal	1.1	48.84	48.49	48.26	34.01	28.85	29.38	17.78	1.21
22198	TC1101192	ENSMUSG00000051355	chr11:22856201-22856232	chr11:22800058-22856411	'Commd1	-	E4-E6	E5		E2var_alt	Terminal	1.23	93.68	100	90.93	73.59	74.03	75.74	20.41	1.21
24128	TC1200725	ENSMUSG00000035247	chr12:52870212-52870352	chr12:52870212-52873261	'Hectd1	-	E8-E10	E9		E7var	3 Prime	0.95	55.61	56.82	56.15	45.86	44.86	45.69	10.73	1.21
24759	TC1300342	ENSMUSG00000021470	chr13:63942202-63942347	chr13:63936098-63942732	'9330134C04Rik	+	E5-E8	E7		E4alt	Cassette Exon	0.99	35.62	34.77	28.48	24.26	19.89	20.11	11.53	1.21
30114	TC1700633	ENSMUSG00000061130	chr17:85414750-85416461	chr17:85404907-85422372	'Ppm1b	+	E7-E11	E10		E5alt	Terminal	1.33	87.36	98.33	100	64.54	59.52	65.63	32	1.21
30498	TC1700935	ENSMUSG00000024292	chr17:33083751-33083948	chr17:33078146-33084258	'Cyp4f14	-	E1-E3	E2		E1alt	Cassette Exon	1.86	88.16	86.54	86.71	81.93	78.17	73.15	9.39	1.21
32351	TC1900558	ENSMUSG00000056917	chr19:5662589-5662841	chr19:5661627-5663604	'Sipa1	-	E1-E4	E2	duplicate	E1var_alt	Cassette Exon	0.95	58.53	54.04	55.26	43.83	45.4	40.52	12.69	1.21
1005	TC0100861	ENSMUSG00000039318	chr1:187075993-187076149	chr1:187075993-187076195	'Rab3gap2	+	E20-E22	E21		E8var_alt	Bleeding Terminal	0.83	52.64	47.5	47.96	31.04	38.71	26.85	17.17	1.22
1350	TC0101171	ENSMUSG00000025950	chr1:65228203-65228272	chr1:65221943-65232879	'Idh1	-	E1-E5	E2		E1alt	Cassette Exon	0.83	68.25	86.05	70.68	57.41	52.01	57.74	19.28	1.22
3542	TC0201322	ENSMUSG00000026927	chr2:26242832-26243076	chr2:26242832-26243076	'Sdccag3	-	E4-E6	E5		E3var_alt	Retained Intron	0.98	100	91.99	90.87	72.6	65.21	64.6	26.82	1.22
4766	TC0300163	ENSMUSG00000027750	chr3:54184415-54187310	chr3:54184415-54187310	'Postn	+	E17-E19	E18		E17var_alt	Retained Intron	2.48	86.43	84.77	100	52.45	52.21	68.48	32.69	1.22
4915	TC0300282	ENSMUSG00000028068	chr3:87916311-87916316	chr3:87916311-87916520	'Iqgap3	+	E30-E32	E31		E28var_alt	5 Prime	0.46	75.89	80.72	78.85	53.69	59.09	66.52	18.73	1.22
5052	TC0300403	ENSMUSG00000038777	chr3:94964621-94964624	chr3:94964621-94966537	'Sema6c	+	E1-E4	E2		E1var_alt	5 Prime	1.33	80.94	66.1	62.67	28.81	52.84	44.87	27.73	1.22
7194	TC0400906	ENSMUSG00000023286	chr4:155329166-155329343	chr4:155325622-155329343	'Ube2j2	+	E6-E8	E7		E3var_alt	Bleeding Promoter	0.62	67.89	78.51	100	45.84	47.65	38.91	38	1.22
7599	TC0401400	ENSMUSG00000028693	chr4:116283009-116283982	chr4:116278369-116284577	'Nasp	-	E8-E10	E9		E4alt	Cassette Exon	0.98	62.91	60.85	63.38	46.33	43.99	40.67	18.72	1.22
8592	TC0500345	ENSMUSG00000035851	chr5:87257147-87258504	chr5:87257147-87259579	'Ythdc1	+	E12-E15	E13		E10alt	5 Prime	1.08	46.77	47.19	46.89	36.01	34.52	35.01	11.77	1.22
13543	TC0701519	ENSMUSG00000030583	chr7:30290314-30290471	chr7:30280101-30303484	'Sipa1l3	-	E1-E4	E2		E1alt	Promoter	0.95	95.78	100	93.75	62.13	64.55	64.75	32.7	1.22
16258	TC0900159	ENSMUSG00000041444	chr9:32031835-32032172	chr9:32015851-32046847	'Grit	+	E1-E3	E2		E2alt	Promoter	2.27	40.75	44.01	37.77	27.52	27.64	26.62	13.58	1.22
22144	TC1101129	ENSMUSG00000000381	chr11:6535489-6535632	chr11:6533246-6536713	'Wap	-	E3-E5	E4		E4var	Terminal	1.1	40.89	41.81	41.5	24.52	24.85	27.39	15.81	1.22
27927	TC1500915	ENSMUSG00000036046	chr15:84781332-84781336	chr15:84781205-84783560	'5031439G07Rik	-	E7-E9	E8		E7alt	Terminal	0.81	30.49	26.95	25.77	16.48	14.23	10.19	14.1	1.22
29284	TC1700051	ENSMUSG00000068036	chr17:14036235-14036465	chr17:14036235-14039537	'Mllt4	+	E38-E40	E39		E25alt	5 Prime	1.41	46.01	46.27	46.17	33.3	33.64	33.1	12.81	1.22
29826	TC1700436	ENSMUSG00000039601	chr17:44090305-44090486	chr17:43973447-44154716	'Rcan2	+	E3-E5	E4		E1alt	Cassette Exon	2.08	97.16	85.35	100	54.47	50.87	60.91	38.75	1.22
30833	TC1701242	ENSMUSG00000047407	chr17:71194613-71194666	chr17:71194613-71195512	'Tgif1	-	E5-E7	E6		E2var_alt	3 Prime	0.37	10.2	7	15.81	3.85	2.89	3.67	7.54	1.22
31673	TC1800689		chr18:67798409-67798567	chr18:67797996-67799662		-	E2-E4	E3		E1alt	Promoter	0.84	52.5	54.89	52.33	40.89	33.01	34.07	17.25	1.22
5397	TC0300689	ENSMUSG00000028034	chr3:151890806-151891135	chr3:151889182-151891135	'Fubp1	+	E23-E25	E24		E17var_alt	Bleeding Promoter	0.71	59.5	58.11	50.68	38.34	39.28	48.07	14.2	1.23
8140	TC0500010	ENSMUSG00000000600	chr5:3811386-3811716	chr5:3811386-3812332	'Krit1	+	E7-E9	E8		E5var_alt	Bleeding Terminal	0.86	84.94	79.77	100	58.35	56.59	60.85	29.64	1.23
10369	TC0600134	ENSMUSG00000029823	chr6:38507414-38508075	chr6:38501909-38509204	'Luc7l2	+	E2-E6	E5		E1alt	Promoter	1.57	98.16	88.02	100	53.44	55.48	60.33	38.98	1.23
13329	TC0701320	ENSMUSG00000066801	chr7:13298965-13299006	chr7:13298513-13299129		-	E12-E15	E13		E3alt	Cassette Exon	1.1	100	98.4	88.76	64.02	57.63	78.59	28.97	1.23
13589	TC0701550	ENSMUSG00000006315	chr7:31513128-31513148	chr7:31513128-31513224	'Tmem147	-	E6-E8	E7		E5var_alt	3 Prime	0.75	24.13	29.95	29.46	16.51	17.08	13.57	12.13	1.23
15253	TC0800649	ENSMUSG00000031960	chr8:113557817-113557844	chr8:113557809-113560809	'Aars	+	E3-E6	E4		E1alt	Promoter	0.39	29.94	34.26	35.04	17.42	22.13	19.15	13.51	1.23
15418	TC0800801	ENSMUSG00000040459	chr8:8681891-8681948	chr8:8681468-8683748	'Arglu1	-	E4-E6	E5		E4	Terminal	1.38	74.86	76.65	75.24	65.14	62.79	62.66	12.05	1.23
18290	TC0X00345	ENSMUSG00000031197	chrX:72769176-72769383	chrX:72768698-72776424	'Vbp1	+	E4-E6	E5		E4alt	Terminal	0.78	26.75	23.28	24.04	16.19	15.27	14.03	9.52	1.23
20486	TC1001104	ENSMUSG00000035215	chr10:80315846-80316503	chr10:80315846-80316503	'Lsm7	-	E4-E6	E5		E2var_alt	Retained Intron	0.96	83.81	96	100	57.91	63.23	59.16	33.17	1.23
20849	TC1100030	ENSMUSG00000034175	chr11:5005185-5005188	chr11:5004408-5005188	'Rhbdd3	+	E8-E10	E9		E6var_alt	3 Prime	0.9	32.66	33.29	37	23.26	22.54	20.86	12.1	1.23
20899	TC1100062	ENSMUSG00000018654	chr11:11648319-11648574	chr11:11607908-11654010	'Ikzf1	+	E6-E10	E9		E4var_alt	Cassette Exon	1.99	78.62	86.72	72.17	57.99	63.17	51.95	21.47	1.23
23659	TC1200280	ENSMUSG00000056987	chr12:79800201-79800205	chr12:79800201-79811257	'4921509E07Rik	+	E4-E6	E5		E2var_alt	5 Prime	1.3	100	76.57	89.45	39.17	52.18	67.49	35.73	1.23
24479	TC1201132	ENSMUSG00000025321	chr12:120430335-120430353	chr12:120429139-120430554	'Itgb8	-	E5-E7	E6		E4var_alt	Terminal	0.61	31.02	36.63	36.08	23.44	17.74	17	15.19	1.23
29637	TC1700283	ENSMUSG00000024299	chr17:33674725-33674845	chr17:33674370-33674845	'Adamts10	+	E12-E14	E13		E5var_alt	3 Prime	2.19	47.54	49.44	53.56	37.45	40.36	36.42	12.11	1.23
31669	TC1800688	ENSMUSG00000024533	chr18:67672496-67672533	chr18:67666381-67678945	'Spire1	-	E11-E14	E13		E7alt	Cassette Exon	0.79	16.4	16.33	16.64	8.01	8.02	7.58	8.58	1.23
591	TC0100502	ENSMUSG00000064302	chr1:120408753-120408799	chr1:120406954-120418404	'Clasp1	+	E23-E26	E24		E17alt	Cassette Exon	0.82	62.32	62.37	65.16	48.87	50.07	51.22	13.23	1.24
2857	TC0200764	ENSMUSG00000027367	chr2:127116619-127116694	chr2:127116619-127116694	'Stard7	+	E5-E7	E6		E3var_alt	Retained Intron	1.57	62.25	70.71	61.03	51.67	50.02	45.3	15.67	1.24
4854	TC0300232	ENSMUSG00000034098	chr3:76424403-76424428	chr3:76397500-76432835	'Fstl5	+	E10-E12	E11		E11	Cassette Exon	1.16	76.9	74.33	76.96	46.4	50.53	58.2	24.35	1.24
9141	TC0500808	ENSMUSG00000000148	chr5:141188832-141188855	chr5:141188832-141189007	'AA881470	+	E7-E9	E8		E5var_alt	5 Prime	0.93	47.36	34.54	48.02	18.76	24.5	20.61	22.02	1.24
13799	TC0701725	ENSMUSG00000006763	chr7:53957332-53957658	chr7:53957332-53957772	'Saal1	-	E7-E9	E8		E6var_alt	3 Prime	0.75	79.32	79.6	79.66	61.58	60.33	65.19	17.16	1.24
14419	TC0702448	ENSMUSG00000025512	chr7:148701302-148701402	chr7:148699789-148708508	'Chid1	-	E11-E13	E12		E5alt	Cassette Exon	0.73	47.25	49.48	44.66	36.5	31.32	31.05	14.17	1.24
16750	TC0900640	ENSMUSG00000037286	chr9:100754502-100754573	chr9:100749158-100756216	'Stag1	+	E13-E15	E14		E11alt	Cassette Exon	1.43	100	84.67	95.3	62.18	62.36	59.86	31.86	1.24
19785	TC1000436	ENSMUSG00000034902	chr10:80780072-80780148	chr10:80777864-80780511	'Pip5k1c	+	E17-E20	E19		E17	Cassette Exon	0.92	43.44	45.98	34.82	26.03	29.57	25.95	14.23	1.24
23227	TC1102113	ENSMUSG00000025377	chr11:119957880-119957895	chr11:119957186-119957895	'2410002I01Rik	-	E5-E7	E6		E3var_alt	5 Prime	1	29.22	30.96	32.97	20.6	20.69	15.81	12.01	1.24
27105	TC1500237	ENSMUSG00000022553	chr15:76182851-76182897	chr15:76182090-76182897	'Maf1	+	E2-E5	E4		E2var	3 Prime	1.32	33.74	36.24	36.72	24.57	23.71	24.3	11.38	1.24
27319	TC1500413	ENSMUSG00000033237	chr15:96182257-96182464	chr15:96180558-96187124	'Arid2	+	E4-E6	E5		E4alt	Terminal	1.04	96.73	100	99.46	56.14	68.16	66.12	35.26	1.24
28606	TC1600332	ENSMUSG00000035258	chr16:56614804-56614865	chr16:56606307-56642602	'Abi3bp	+	E21-E29	E25		E18alt	Cassette Exon	0.77	75.81	74.04	79.42	64.32	65.33	69.51	10.04	1.24
28651	TC1600400		chr16:87496412-87496554	chr16:87496412-87502108		+	E1-E3	E2		E1var_alt	5 Prime	0.97	67.85	69.93	71.82	55.05	53.91	53.19	15.81	1.24
31636	TC1800635	ENSMUSG00000043079	chr18:60783826-60783990	chr18:60764145-60789106	'Synpo	-	E4-E7	E5		E1alt	Promoter	0.74	68.37	68.87	65.24	54.4	53.35	51.46	14.42	1.24
31925	TC1900146	ENSMUSG00000024740	chr19:10684318-10684450	chr19:10684318-10685192	'Ddb1	+	E6-E9	E7		E5alt	Bleeding Terminal	0.45	78.48	94.21	100	55.89	52.52	62.03	34.08	1.24
1352	TC0101172	ENSMUSG00000026004	chr1:66820089-66820193	chr1:66820089-66824541	'1110028C15Rik	-	E10-E13	E12		E2var_alt	3 Prime	1.53	80.36	77.28	79.9	68.59	62.13	69.78	12.35	1.25
3130	TC0200999	ENSMUSG00000016934	chr2:160510240-160510687	chr2:160510240-160513384		+	E9-E12	E10		E4alt	Bleeding Terminal	0.78	14.71	12.87	15.79	7.51	6.91	8.52	6.81	1.25
3620	TC0201377	ENSMUSG00000063540	chr2:30908757-30909544	chr2:30908688-30909544		-	E9-E11	E10		E8var_alt	Bleeding Terminal	1.24	89.69	86.99	91.72	81.32	82.84	83.12	7.04	1.25
5955	TC0301296	ENSMUSG00000027981	chr3:112956368-112956408	chr3:112955072-112957119	'Rnpc3	-	E72-E77	E73		E1var_alt	Terminal	1.68	86.66	85.03	100	57.46	72.22	53.25	29.58	1.25
9923	TC0501529	ENSMUSG00000038593	chr5:122703807-122704493	chr5:122701731-122704493	'Tctn1	-	E5-E8	E6		E4alt	Bleeding Terminal	1.2	60.62	53.1	58.36	46.59	44.69	42.37	12.81	1.25
11763	TC0601508	ENSMUSG00000048668	chr6:128309373-128309577	chr6:128309373-128312076	'5930416I19Rik	-	E4-E6	E5		E2var_alt	Bleeding Promoter	0.53	100	98.2	84.17	66.73	60.44	58.52	32.23	1.25
12497	TC0700544	ENSMUSG00000063229	chr7:54102584-54102758	chr7:54097023-54102966	'Ldha	+	E1-E4	E3		E2alt	Promoter	0.72	90.86	69.8	100	52.56	52.36	47.81	35.98	1.25
12498	TC0700544	ENSMUSG00000063229	chr7:54102584-54102758	chr7:54101288-54102966	'Ldha	+	E2-E4	E3	duplicate	E2alt	Promoter	0.72	90.86	69.8	100	52.56	52.36	47.81	35.98	1.25
15537	TC0800934	ENSMUSG00000031586	chr8:34899865-34899967	chr8:34894659-34905554	'Rbpms	-	E10-E12	E11		E7var_alt	Cassette Exon	2.8	79.04	100	82.22	60.91	60.26	63.4	25.56	1.25
16278	TC0900188	ENSMUSG00000001943	chr9:37349584-37349940	chr9:37349071-37349940	'Vsig2	+	E5-E7	E6		E4var_alt	Bleeding Promoter	1.85	94.96	73.81	100	44.87	60.22	47.59	38.69	1.25
16465	TC0900426	ENSMUSG00000025237	chr9:59489549-59489617	chr9:59485509-59496637	'Parp6	+	E20-E28	E26		E17alt	Cassette Exon	1.35	21.82	21.41	20.99	11.47	12.15	13.8	8.93	1.25
20901	TC1100062	ENSMUSG00000018654	chr11:11658199-11658320	chr11:11654178-11661222	'Ikzf1	+	E10-E12	E11		E6	Cassette Exon	1.99	93.94	100	64.38	52.83	44.81	49.57	37.04	1.25
21291	TC1100432	ENSMUSG00000059552	chr11:69394557-69394967	chr11:69394018-69400393	'Trp53	+	E2-E4	E3		E1alt	Cassette Exon	0.38	69.76	100	91.19	43.67	44.66	25.91	48.9	1.25
22662	TC1101631	ENSMUSG00000002052	chr11:78046940-78047047	chr11:78046336-78047047	'Supt6h	-	E2-E4	E3		E1alt	5 Prime	1.03	29.61	27.8	25.4	16.51	13.9	14.63	12.59	1.25
24137	TC1200742	ENSMUSG00000035021	chr12:56038554-56038697	chr12:56036569-56042489	'Baz1a	-	E8-E10	E9		E7alt	Promoter	0.44	43.85	46.61	43.7	29.69	22.78	28.87	17.61	1.25
24784	TC1300367	ENSMUSG00000021518	chr13:67065011-67065144	chr13:67064408-67067326	'Ptdss1	+	E7-E9	E8		E5alt	Cassette Exon	0.8	24.73	21.56	21.49	14.33	10.52	10.57	10.79	1.25
26820	TC1500009	ENSMUSG00000041841	chr15:5066706-5066926	chr15:5066685-5067287	'Rpl37	+	E1-E3	E2		E1var_alt	Promoter	0.63	35.54	38.42	40.08	19.78	25.68	22.47	15.37	1.25
28203	TC1600034	ENSMUSG00000022507	chr16:8843337-8844219	chr16:8843337-8855887	'1810013L24Rik	+	E3-E5	E4		E3var_alt	Bleeding Terminal	0.93	100	78.16	96.04	59.05	71.2	69.63	24.77	1.25
28596	TC1600325	ENSMUSG00000068767	chr14:54179308-54179399	chr14:54173963-54179620		+	E2-E4	E3		E2alt	Promoter	1.23	37.31	36.3	34.44	19.15	18.72	12.17	19.33	1.25
29242	TC1700016	ENSMUSG00000034345	chr17:6080875-6082339	chr17:6080875-6084472	'Gtf2h5	+	E3-E5	E4		E2var_alt	Bleeding Terminal	0.75	19.6	19.84	17.22	9.86	8.15	10.9	9.25	1.25
31394	TC1800389	ENSMUSG00000034006	chr18:80469255-80471885	chr18:80469255-80480015	'Pqlc1	+	E9-E11	E10		E5var_alt	Bleeding Terminal	0.76	100	78.18	88.33	47.12	60.76	62.08	32.18	1.25
1979	TC0101705	ENSMUSG00000010609	chr1:182175996-182176032	chr1:182175889-182186354	'Psen2	-	E1-E3	E2		E1alt	Promoter	0.92	62.59	67.33	46.91	33.88	41.62	30.58	23.58	1.26
[truncated: 2,245 more rows]

## Sheet: Bladder splicing change
rowID	TIGR Transcript Cluster	Ensembl Gene ID	mm9 in	mm9 skip	Gene Symbol	Strand mm9	Genomic skip	Genomic in	Duplicate	mRNA in	annotated exons	dT	I_1 Bladder D	I_2 Bladder D	I_3 Bladder D	I_1 Bladder P	I_2 Bladder P	I_3 Bladder P	dI	dIrank
18302	TC0X00363	ENSMUSG00000045103	chrX:82293753-82293798	chrX:82220105-82299310	'Dmd	+	E69-E71	E70		E61alt	Promoter	0.94	15.02	18.39	16.02	75.7	75.45	75.92	-59.21	-41.4
5675	TC0301035	ENSMUSG00000028064	chr3:88255373-88255419	chr3:88255373-88255610	'Sema4a	-	E9-E11	E10		E5var_alt	3 Prime	5.38	31.01	27.72	36.09	88.77	92.6	91.11	-59.22	-29.85
3399	TC0201211	ENSMUSG00000025816	chr2:5798902-5799054	chr2:5798048-5803627	'Sec61a2	-	E7-E10	E9		E5alt	Cassette Exon	1.01	28.33	25.25	26.4	99.87	95.13	100	-71.67	-24.06
22763	TC1101741	ENSMUSG00000003949	chr11:90250911-90250962	chr11:90249436-90251564	'Hlf	-	E1-E3	E2		E1alt	Promoter	4.07	25.35	22.32	25.61	93.19	91.16	93.7	-68.26	-21.99
5978	TC0301315	ENSMUSG00000028007	chr3:117503760-117503911	chr3:117485295-117532495	'Snx7	-	E7-E9	E8		E8var_alt	Cassette Exon	0.29	29.38	28.23	26.66	82.7	81.72	79.71	-53.29	-21.64
24357	TC1200987	ENSMUSG00000021208	chr12:104690682-104690710	chr12:104690121-104694568	'Ifi27l2b	-	E2-E5	E4		E2var_alt	Cassette Exon	0.45	22.88	22.57	28.93	90.29	87.4	90.33	-64.55	-19.08
15961	TC0801365	ENSMUSG00000033579	chr8:113872194-113872204	chr8:113872084-113873104	'Fa2h	-	E7-E9	E8		E5var_alt	Terminal	7.48	11.06	11.53	18.4	73.7	71.74	75.67	-60.05	-19.03
11642	TC0601423	ENSMUSG00000051331	chr6:118624574-118624632	chr6:118624424-118625838	'Cacna1c	-	E24-E26	E25		E19alt	Cassette Exon	2.07	18.62	19.66	20.19	67.2	70.46	68.53	-49.24	-17.81
30531	TC1700964	ENSMUSG00000036594	chr17:34420802-34421035	chr17:34420802-34421233	'H2-Ea	-	E3-E5	E4		E2var_alt	3 Prime	15.06	12.4	14.35	13.78	73.45	79.28	73.82	-62	-17.05
3195	TC0201056	ENSMUSG00000017897	chr2:165592277-165592280	chr2:165591830-165592537	'Eya2	+	E15-E18	E17		E14alt	Promoter	7.17	21.5	16.44	20.3	73.79	73.61	76.73	-55.3	-16.23
11649	TC0601426	ENSMUSG00000030168	chr6:119338501-119338752	chr6:119320427-119367438	'Adipor2	-	E1-E3	E2		E1alt	Promoter	2.15	34.87	38.92	41.4	97.58	96.49	96.52	-58.47	-14.67
3180	TC0201044	ENSMUSG00000001403	chr2:164598005-164598371	chr2:164597727-164602690	'Ube2c	+	E5-E7	E6		E6	Terminal	0.04	7.07	5.79	11.37	71.79	68.24	65.12	-60.3	-14.28
16981	TC0900793	ENSMUSG00000038775	chr9:118972573-118972719	chr9:118972502-118972720	'Vill	+	E10-E12	E11		E10var_alt	Promoter	3.8	29.47	25.25	29.6	78.72	82.3	78.4	-51.7	-14.24
30439	TC1700903	ENSMUSG00000043557	chr17:29976495-29976517	chr17:29975535-29976750	'Mdga1	-	E15-E17	E16		E10alt	Cassette Exon	0.47	20.6	22.62	27.32	66.94	66.1	70.3	-44.27	-14.2
26592	TC1401023	ENSMUSG00000060548	chr14:61656688-61656824	chr14:61643674-61664952	'Tnfrsf19	-	E1-E3	E2		E1alt	Promoter	16.33	33.04	33.03	42.47	96.87	97.13	96.99	-60.82	-13.71
26641	TC1401078	ENSMUSG00000014725			'Adam28		E17-E19	E18		E16alt	Promoter	9.14	41.16	36.86	43.42	94.25	91.03	96.48	-53.44	-13.57
8042	TC0401781	ENSMUSG00000014592	chr4:150445536-150445565	chr4:150436965-150448097	'Camta1	-	E32-E34	E33		E18var_alt	Cassette Exon	2.36	20.66	16.75	23.07	66.8	72.31	66.65	-48.43	-13.18
21765	TC1100847	ENSMUSG00000063316	chr11:101303946-101304037	chr11:101303771-101304037	'Rpl27	+	E1-E3	E2		E1var_alt	Bleeding Promoter	1.16	21.81	21.93	20.29	100	88.78	96.33	-73.69	-12.65
30532	TC1700964	ENSMUSG00000036594	chr17:34423493-34423917	chr17:34421482-34424627	'H2-Ea	-	E1-E3	E2		E1alt	Terminal	15.06	11.96	12.62	14.83	76.53	65.32	81.48	-61.31	-12.43
21241	TC1100383	ENSMUSG00000018217	chr11:62945038-62945156	chr11:62942653-62946627	'Pmp22	+	E1-E3	E2		E2alt	Promoter	0.91	47.21	51.15	49.82	81.31	80.38	79.78	-31.1	-12.3
601	TC0100503	ENSMUSG00000026380	chr1:120534177-120534343	chr1:120528971-120548878	'Tcfcp2l1	+	E2-E4	E3		E2alt	Terminal	5.33	31.77	31.38	35.06	92.02	92.67	94.25	-60.24	-12.23
12647	TC0700652	ENSMUSG00000038943	chr7:87456058-87456066	chr7:87456058-87457103	'Prc1	+	E16-E19	E17		E10var_alt	5 Prime	0.12	17.65	16.07	22.89	94.69	90.37	100	-76.15	-11.68
29611	TC1700261	ENSMUSG00000041119	chr17:31570095-31570153	chr17:31557234-31580111	'Pde9a	+	E4-E6	E5		E4alt	Promoter	2.94	50.56	54.3	51.15	85.38	86.24	81.93	-32.52	-11.23
17317	TC0901020	ENSMUSG00000032113	chr9:36531383-36531605	chr9:36530411-36533382	'Chek1	-	E2-E4	E3		E3alt	Cassette Exon	0.48	35.77	34.79	30.17	72.77	73.68	75.66	-40.46	-11.09
3026	TC0200914	ENSMUSG00000027469	chr2:152702413-152702428	chr2:152702413-152705840	'Tpx2	+	E11-E13	E12		E7var_alt	5 Prime	0.19	41.34	46.18	46.01	92.67	90.73	92.72	-47.53	-11.05
19394	TC1000081	ENSMUSG00000049626	chr10:21893328-21893342	chr10:21893057-21893682		+	E3-E5	E4		E1alt	Promoter	0.36	41.08	26.58	37.55	80.55	80.84	79.9	-45.36	-11.04
15117	TC0800532	ENSMUSG00000031785	chr8:97524782-97524882	chr8:97501318-97526339	'Gpr56	+	E1-E6	E5		E1alt	Promoter	3.36	5.15	5.14	9.86	85.96	85.99	90.92	-80.91	-10.85
24651	TC1300251	ENSMUSG00000038080	chr13:47163834-47164004	chr13:47162952-47167261	'Aof1	+	E14-E16	E15		E12alt	Cassette Exon	6.23	35.2	41.31	27.17	83.4	89.73	87.19	-52.21	-10.79
13821	TC0701755	ENSMUSG00000046179	chr7:56123530-56123661	chr7:56123529-56126457	'E2f8	-	E11-E14	E13		E10var	Cassette Exon	0.26	22.85	17.52	18.05	66.74	72.92	78.36	-53.2	-10.74
21459	TC1100565	ENSMUSG00000000631	chr11:77668181-77668224	chr11:77667394-77671225	'Myo18a	+	E42-E44	E43		E39alt	Cassette Exon	1.38	32.66	31.06	40.41	71	78.3	83.12	-42.76	-10.65
9896	TC0501509	ENSMUSG00000029603	chr5:121155752-121155894	chr5:121145122-121160064	'Dtx1	-	E2-E4	E3		E2alt	Promoter	2.5	13.82	14	15.85	56.53	64.1	57.55	-44.84	-10.62
9342	TC0500962	ENSMUSG00000042453	chr5:21847888-21849920	chr5:21792822-21849998	'Reln	-	E2-E4	E3		E2alt	Terminal	3.41	36.47	47.26	40.72	87.25	92.48	91.91	-49.06	-10.58
2426	TC0200268	ENSMUSG00000026879	chr2:35138181-35138241	chr2:35138122-35139425	'Gsn	+	E4-E6	E5		E1alt	Cassette Exon	3.91	20.64	18.59	19.63	71.22	68.57	77.05	-52.66	-10.55
7821	TC0401569	ENSMUSG00000066044	chr4:131953868-131954126	chr4:131942981-131968985		-	E2-E4	E3		E2alt	Promoter	0.73	21.4	18.88	24.14	47.55	47.28	49.9	-26.77	-10.49
21457	TC1100565	ENSMUSG00000000631	chr11:77636166-77636176	chr11:77634689-77636778	'Myo18a	+	E11-E14	E13		E10alt	Cassette Exon	1.38	42.76	47.14	41.74	95.32	98.48	100	-54.05	-10.25
1052	TC0100901	ENSMUSG00000026638	chr1:194983821-194983824	chr1:194983587-194987807	'Irf6	+	E2-E4	E3		E2alt	Terminal	3.62	36.91	37.17	26.74	90.9	85.53	100	-58.54	-10.14
16937	TC0900767	ENSMUSG00000033392	chr9:113721705-113721884	chr9:113702585-113722260	'Clasp2	+	E8-E10	E9		E1alt	Promoter	1.05	16.71	18.42	15.62	73.33	64.02	49.93	-45.51	-10.1
22065	TC1101077	ENSMUSG00000020439	chr11:3420756-3420919	chr11:3417831-3421820	'Smtn	-	E22-E24	E23		E20var_alt	Cassette Exon	0.98	17.3	17.61	19.06	68	69.87	67.96	-50.62	-9.96
9756	TC0501365	ENSMUSG00000029298			'BC057170		E42-E58	E52		E1alt	Promoter	2.76	42.81	41.96	36.01	80.84	75.21	82.44	-39.24	-9.85
7901	TC0401649	ENSMUSG00000028766	chr4:137322224-137322377	chr4:137314648-137352157	'Alpl	-	E1-E3	E2		E1alt	Promoter	13.62	13.97	14.95	19.96	71.82	72.78	82.49	-59.41	-9.73
16907	TC0900737	ENSMUSG00000032479	chr9:109984240-109984345	chr9:109984115-109984345	'Mtap4	+	E23-E25	E24		E16var_alt	3 Prime	0.64	32.93	34.22	35.21	60.33	61.28	65.5	-28.25	-9.7
8405	TC0500205	ENSMUSG00000029125	chr5:38527503-38527594	chr5:38526542-38527594	'Stx18	+	E10-E12	E11		E11var_alt	3 Prime	0.94	18.3	18.59	23.04	56.86	51.4	49.05	-32.46	-9.57
28096	TC1501048	ENSMUSG00000037280	chr15:100550839-100550908	chr15:100550667-100559734	'Galnt6	-	E2-E4	E3		E1alt	Promoter	5.35	34.61	32.07	45.29	96.65	84.98	92.21	-53.96	-9.52
2917	TC0200811	ENSMUSG00000027338	chr2:131780528-131780557	chr2:131779319-131780557	'Prnd	+	E7-E9	E8		E2var_alt	3 Prime	0.43	16.07	16.08	21.74	86.27	100	97.24	-76.54	-9.27
15413	TC0800785	ENSMUSG00000051906	chr8:4103735-4103822	chr8:4103735-4104102	'Cd209f	-	E7-E9	E8		E6var_alt	3 Prime	22.55	35.77	34.42	31.74	88.75	85.64	87.59	-53.35	-9.27
26281	TC1400682	ENSMUSG00000017491	chr14:17267635-17267772	chr14:17267635-17269248	'Rarb	-	E9-E11	E10		E6var_alt	3 Prime	0.42	29.11	31.61	29.82	68.07	69.32	67.04	-37.96	-9.26
3108	TC0200979	ENSMUSG00000067786	chr2:157387025-157387029	chr2:157385997-157387278	'Nnat	+	E1-E4	E3		E2var_alt	Cassette Exon	0.6	25.07	25.75	22.41	61.85	61.14	65.82	-38.53	-9.09
23545	TC1200172	ENSMUSG00000061603	chr12:53955672-53955978	chr12:53897188-53981626	'Akap6	+	E2-E4	E3		E2alt	Promoter	4.43	24.99	26.2	23.92	78.1	77.06	70.84	-50.3	-8.98
27201	TC1500313	ENSMUSG00000022389	chr15:81635451-81635781	chr15:81633317-81645374	'Tef	+	E2-E6	E3		E2alt	Terminal	3.47	53.88	55.07	56.42	89.89	91.39	92.64	-36.18	-8.94
32812	TCUnr00017						E2-E5	E4		E2var_alt	Promoter	9.05	10.9	11.71	11.6	63.87	73.93	61.39	-55	-8.91
5989	TC0301322	ENSMUSG00000028132	chr3:120949921-120950004	chr3:120938683-120955603	'Tmem56	-	E5-E7	E6		E1alt	Cassette Exon	13.38	15.19	16.6	18.09	82.53	100	89.19	-73.95	-8.71
1749	TC0101512	ENSMUSG00000026479	chr1:154991115-154991136	chr1:154991039-154991644	'Lamc2	-	E12-E14	E13		E10alt	Terminal	2.9	23.42	25.86	27.94	71.15	73.49	53.01	-40.14	-8.64
680	TC0100569	ENSMUSG00000041757	chr1:135166034-135166155	chr1:135163244-135166577	'Plekha6	+	E7-E9	E8		E6alt	Promoter	5.36	21.84	20.21	21.07	64.98	63.13	68.73	-44.57	-8.52
30126	TC1700648	ENSMUSG00000045394	chr17:88040454-88040456	chr17:88039869-88040774	'Tacstd1	+	E6-E8	E7		E5alt	Terminal	6.01	38.35	35.58	47.41	89.83	85.49	83.07	-45.68	-8.51
28583	TC1600310	ENSMUSG00000033031	chr16:48997485-48997631	chr16:48994493-48999068	'C330027C09Rik	+	E1-E3	E2		E2alt	Cassette Exon	0.24	44.25	48.69	48.93	90.48	90.05	92.35	-43.67	-8.47
7329	TC0401085	ENSMUSG00000028479	chr4:44085703-44085890	chr4:44079833-44096920	'Gne	-	E1-E5	E2		E1alt	Promoter	1.16	34.19	30.54	37.89	91	90.09	89.55	-56.01	-8.46
26725	TC1401160	ENSMUSG00000022021	chr14:87514822-87514853	chr14:87490962-87540805	'Diap3	-	E1-E3	E2		E2alt	Cassette Exon	0.34	18.79	19.71	19.96	73.32	73.28	82.35	-56.83	-8.41
3792	TC0201496	ENSMUSG00000026971	chr2:60491104-60491199	chr2:60488127-60491199	'Itgb6	-	E12-E14	E13		E7alt	Bleeding Terminal	10.62	38.5	41.06	44.32	88.81	94.71	91.72	-50.45	-8.37
8382	TC0500183	ENSMUSG00000029101	chr5:35332283-35332517	chr5:35317983-35341857	'Rgs12	+	E3-E6	E5		E1alt	Promoter	1.36	9.09	6.86	9.74	60.53	53.33	54.72	-47.63	-8.37
10018	TC0501592	ENSMUSG00000029673	chr5:131951044-131951046	chr5:131951044-131952423	'Auts2	-	E12-E14	E13		E3var_alt	3 Prime	2.4	49.2	47.92	43.35	95.43	99.87	100	-51.61	-8.36
23220	TC1102107	ENSMUSG00000039976	chr11:119018122-119018124	chr11:119018122-119019054	'Tbc1d16	-	E5-E7	E6		E5var_alt	3 Prime	1.94	50.48	49.98	58.43	87.67	88.3	84.75	-33.94	-8.3
9878	TC0501476	ENSMUSG00000041609	chr5:116102935-116102995	chr5:116101949-116105910	'Ccdc64	-	E12-E15	E13		E6alt	Promoter	1.99	45	53.69	48.24	89.09	85.63	86.81	-38.2	-8.29
22803	TC1101785	ENSMUSG00000006057	chr11:95935277-95935353	chr11:95935016-95936301	'Atp5g1	-	E3-E6	E4		E2var	Cassette Exon	0.52	57.88	56.84	53.86	84.47	81.93	84.76	-27.53	-8.29
464	TC0100388	ENSMUSG00000026254	chr1:89124377-89124632	chr1:89122809-89128978	'Eif4e2	+	E8-E10	E9		E6alt	Terminal	0.64	61.55	59.91	53.74	84.74	84.45	88.11	-27.37	-8.26
7401	TC0401175	ENSMUSG00000028389	chr4:61869113-61869236	chr4:61866143-61869354	'Zfp37	-	E2-E4	E3		E1var_alt	Promoter	0.65	14.62	18.32	14.96	53.33	55.38	55.45	-38.75	-8.24
14461	TC0702488	ENSMUSG00000031078	chr7:151636895-151636993	chr7:151635521-151637932	'Cttn	-	E10-E13	E11		E10alt	Cassette Exon	0.72	45.95	46.05	50.03	88.71	87.83	88.85	-41.12	-8.22
21614	TC1100690	ENSMUSG00000018379	chr11:87863632-87864336	chr11:87863598-87864479	'Sfrs1	+	E6-E9	E7		E3var_alt	Strange Splice	0.81	51.04	47.67	46.59	85.43	84.03	80.94	-35.03	-8.2
707	TC0100600	ENSMUSG00000026414	chr1:137734726-137734756	chr1:137733024-137737442	'Tnnt2	+	E1-E4	E2		E1alt	Terminal	4.06	20.51	22.86	20.73	58.88	51.77	61.25	-35.93	-8.16
22519	TC1101501	ENSMUSG00000041329	chr11:69415833-69415927	chr11:69415833-69415927	'Atp1b2	-	E5-E7	E6		E4var_alt	Retained Intron	14.56	14.99	13.74	22.3	91.32	86.28	100	-75.52	-8.15
21951	TC1100981	ENSMUSG00000020758	chr11:115866219-115866412	chr11:115865049-115866845	'Itgb4	+	E34-E36	E35		E31alt	Cassette Exon	5.67	21.45	21.93	26.9	69.75	67.98	65.33	-44.26	-8.12
9298	TC0500922	ENSMUSG00000040537	chr5:8090143-8090252	chr5:8082270-8092340	'Adam22	-	E34-E38	E35		E26alt	Cassette Exon	4.09	32.09	31.35	31.52	98.77	100	98.63	-67.48	-8.11
23198	TC1102091	ENSMUSG00000025574	chr11:117686916-117686946	chr11:117686096-117687028	'Tk1	-	E1-E3	E2		E2alt	Cassette Exon	0.18	28.96	30.28	31.65	82.58	78.96	82.18	-50.95	-7.99
22029	TC1101051	ENSMUSG00000025135	chr11:120459963-120460184	chr11:120459919-120460556	'Anapc11	+	E1-E3	E2		E1alt	Promoter	0.98	30.21	30.03	24.53	57.6	61.03	61.86	-31.91	-7.97
23475	TC1200141	ENSMUSG00000050103	chr12:38291051-38291961	chr12:38141577-38308031	'Tmem195	+	E15-E17	E16		E13alt	Terminal	14.22	18.84	16.21	19.43	92.88	100	87.16	-75.19	-7.97
12667	TC0700670	ENSMUSG00000070470	chr7:89663453-89663485	chr7:89648266-89663485		+	E13-E15	E14		E7var_alt	Bleeding Promoter	5.24	30.69	29.17	37.46	74.95	100	90.65	-56.09	-7.95
7224	TC0400943	ENSMUSG00000040728	chr4:11271260-11271409	chr4:11260621-11280442	'Rbm35a	-	E17-E20	E18		E11alt	Cassette Exon	20.45	37.97	34.59	36.56	86.36	83.74	88.97	-49.98	-7.82
3320	TC0201157	ENSMUSG00000038963	chr2:180207367-180207538	chr2:180207276-180207808	'Slco4a1	+	E9-E11	E10		E10alt	Cassette Exon	0.53	16.28	18.48	16.34	50.95	51.46	51.66	-34.32	-7.79
21037	TC1100202	ENSMUSG00000040328	chr11:48937787-48937813	chr11:48931624-48941321	'Olfr56	+	E7-E9	E8		E3alt	Cassette Exon	0.5	49.77	57.61	56.64	91.76	87.59	90.55	-35.29	-7.72
17681	TC0901353	ENSMUSG00000034898	chr9:79809719-79809789	chr9:79746284-79825263	'Filip1	-	E1-E3	E2		E1var_alt	Promoter	6.08	36.47	40.14	37.59	75.53	74.74	71.31	-35.79	-7.68
3838	TC0201523	ENSMUSG00000027070	chr2:69270241-69270307	chr2:69270128-69271027	'Lrp2	-	E76-E78	E77		E7var_alt	Cassette Exon	0.59	9.3	13.61	12.41	49.82	39.79	48.81	-34.37	-7.56
26897	TC1500077	ENSMUSG00000022240	chr15:30387429-30387740	chr15:30261902-30410537	'Ctnnd2	+	E3-E5	E4		E1alt	Promoter	3.51	15.96	16.29	16.34	86.36	74.52	64.15	-58.82	-7.52
14014	TC0701977	ENSMUSG00000030737	chr7:106855022-106855257	chr7:106840404-106859773	'Slco2b1	-	E1-E7	E3		E1var_alt	Promoter	5.26	27.98	20.3	23.14	100	99.72	95	-74.43	-7.37
28097	TC1501048	ENSMUSG00000037280	chr15:100550839-100550908	chr15:100550667-100559738	'Galnt6	-	E1-E4	E3	duplicate	E1alt	Promoter	5.35	32.33	40.64	59.49	94.1	100	100	-53.88	-7.36
15278	TC0800675	ENSMUSG00000031844			'Hsd17b2		E4-E7	E6		E4alt	Promoter	6.45	4	5.41	9.94	42.54	56.72	52.53	-44.15	-7.34
26291	TC1400704	ENSMUSG00000049960	chr14:21212401-21212703	chr14:21211376-21212703	'Mrps16	-	E1-E3	E2		E1alt	5 Prime	0.78	36.98	32.9	33.44	58.49	57.21	55.7	-22.69	-7.23
20674	TC1001310	ENSMUSG00000052302	chr10:120747701-120748008	chr10:120743940-120784161	'Tbc1d30	-	E1-E3	E2		E2alt	Promoter	3.27	52.55	47.09	65	94.69	92.69	90.82	-37.85	-7.17
12796	TC0700779	ENSMUSG00000030649	chr7:109046457-109046461	chr7:109046332-109046461	'3200002M19Rik	+	E4-E6	E5		E4var_alt	3 Prime	0.65	34.54	34.89	35.32	60.15	60.91	58.01	-24.77	-7.12
14921	TC0800384	ENSMUSG00000031799	chr8:74659192-74659352	chr8:74658949-74662487	'Tpm4	+	E1-E3	E2		E2alt	Promoter	0.46	69.42	67.27	56.19	92.2	91.54	92.85	-27.9	-7.04
12756	TC0700760	ENSMUSG00000035165	chr7:107327208-107327276	chr7:107326753-107329646	'Kcne3	+	E2-E4	E3		E2alt	Promoter	0.75	29.74	24.44	32.59	72.79	68.33	64.76	-39.7	-7.01
18622	TC0X00687	ENSMUSG00000031367	chrX:160364836-160367477	chrX:160355776-160369295	'Ap1s2	+	E5-E9	E8		E4alt	Terminal	0.53	42.95	41.5	53.93	91.6	100	93.54	-48.91	-7
31527	TC1800510	ENSMUSG00000042834	chr18:33623068-33623073	chr18:33623068-33623254	'D0H4S114	-	E3-E6	E5		E1var_alt	3 Prime	0.21	52.71	62.06	48.24	89.1	86.66	91.1	-34.62	-6.99
4059	TC0201788	ENSMUSG00000012350	chr2:103130869-103131104	chr2:103123778-103143212	'Ehf	-	E1-E3	E2		E1alt	Promoter	32.54	37.02	37.74	45.18	88.22	94.26	91.77	-51.44	-6.86
5582	TC0300951	ENSMUSG00000043461	chr3:69663343-69663372	chr3:69642098-69663753	'1110032A04Rik	-	E1-E3	E2		E1alt	Cassette Exon	35.08	28.97	27.46	28.16	89.63	91.57	90.55	-62.39	-6.79
26185	TC1400565	ENSMUSG00000033060	chr14:102287895-102287923	chr14:102283632-102295684	'Lmo7	+	E12-E16	E15		E7	Cassette Exon	1.84	29.35	33.6	39.12	80.84	77.64	100	-52.14	-6.76
8052	TC0401781	ENSMUSG00000014592	chr4:151166529-151166611	chr4:151013900-151204527	'Camta1	-	E3-E6	E4		E2alt	Cassette Exon	2.36	50.54	47.62	56.07	92.79	100	88.65	-42.4	-6.75
17604	TC0901287	ENSMUSG00000032366	chr9:66880274-66880348	chr9:66879834-66880601	'Tpm1	-	E9-E13	E11		E2alt	Cassette Exon	1	26.87	24.37	26.6	94.58	100	75.32	-64.02	-6.69
12263	TC0700325	ENSMUSG00000030588	chr7:30023583-30023630	chr7:30023456-30029089	'Yif1b	+	E1-E5	E4		E1var_alt	Promoter	0.34	40.02	38.11	43.83	76.94	70.7	74.36	-33.35	-6.67
5592	TC0300957	ENSMUSG00000027792	chr3:73510462-73510516	chr3:73506022-73512057	'Bche	-	E1-E3	E2		E1alt	Terminal	3.28	25.89	32.83	30.8	63.08	68.85	60.78	-34.4	-6.66
9561	TC0501177	ENSMUSG00000037685			'Atp8a1		E1-E4	E2		E1var_alt	Promoter	2.72	27.67	37.08	35.25	86.73	73.37	57.96	-39.36	-6.66
32629	TC1900834	ENSMUSG00000025007	chr19:40660618-40660682	chr19:40660096-40662800	'Aldh18a1	-	E1-E3	E2		E2	Cassette Exon	0.41	57.59	55.62	49.29	81.1	77.82	81.83	-26.09	-6.62
29255	TC1700021	ENSMUSG00000023809	chr17:7374515-7374792	chr17:7283860-7432262	'Rps6ka2	+	E23-E28	E27		E1alt	Promoter	0.52	48.93	50.06	48.08	86.22	78.85	82.59	-33.53	-6.61
24332	TC1200964	ENSMUSG00000021182	chr12:102220444-102220568	chr12:102209490-102222110	'Ccdc88c	-	E5-E7	E6		E5alt	Promoter	2.39	35.74	38.33	37.92	72.55	69.7	69.07	-33.11	-6.6
13584	TC0701547	ENSMUSG00000006311	chr7:31420681-31420683	chr7:31420681-31420780	'Etv2	-	E2-E4	E3		E2var_alt	3 Prime	1.05	39.09	30.94	50.93	84.8	80.58	89.7	-44.71	-6.59
14418	TC0702448	ENSMUSG00000025512	chr7:148699634-148699788	chr7:148682581-148708508	'Chid1	-	E11-E14	E13		E6alt	Cassette Exon	0.75	34.74	36.96	38.51	100	89	82.28	-53.68	-6.57
25098	TC1300787	ENSMUSG00000039109	chr13:37141011-37141073	chr13:37139374-37142064	'F13a1	-	E1-E3	E2		E2	Promoter	7.29	28.42	26.02	31.32	82.09	100	84.91	-60.41	-6.57
713	TC0100600	ENSMUSG00000026414	chr1:137747261-137747288	chr1:137746038-137747288	'Tnnt2	+	E22-E24	E23		E9var_alt	Bleeding Promoter	4.06	39.09	34.65	37.87	81.27	100	93.93	-54.53	-6.55
12695	TC0700712	ENSMUSG00000039361	chr7:97330730-97330878	chr7:97326114-97337660	'Picalm	+	E13-E15	E14		E1alt	Cassette Exon	0.58	50.38	48.61	45.29	97.58	100	97.95	-50.41	-6.53
22420	TC1101408	ENSMUSG00000000301	chr11:59845216-59845307	chr11:59797061-59859842	'Pemt	-	E1-E8	E6		E1var	Promoter	0.66	53.34	49.75	45.9	100	84.01	90.81	-41.94	-6.53
29559	TC1700229	ENSMUSG00000037805	chr17:28466224-28466225	chr17:28465993-28466319	'Rpl10a	+	E5-E7	E6		E3alt	Promoter	0.89	43.96	52.09	32.23	87.09	92.01	100	-50.27	-6.53
13532	TC0701518		chr7:30045077-30045148	chr7:30044472-30045390		-	E3-E5	E4		E3alt	Cassette Exon	10.01	5.09	5.66	7.59	31.85	38.78	33.31	-28.53	-6.52
4262	TC0201983	ENSMUSG00000027318	chr2:130888266-130888311	chr2:130886959-130889151	'Adam33	-	E1-E3	E2		E1alt	Cassette Exon	3.17	50.4	48.42	43.39	89.56	91.93	89.74	-43.01	-6.51
22921	TC1101922	ENSMUSG00000017146	chr11:101395254-101395341	chr11:101393474-101396842	'Brca1	-	E4-E6	E5		E5alt	Cassette Exon	0.64	31.39	33.57	33.39	93.28	100	96.38	-63.77	-6.44
8712	TC0500459	ENSMUSG00000029304	chr5:104867246-104867286	chr5:104866755-104868284	'Spp1	+	E7-E9	E8		E4alt	Cassette Exon	0.18	75.24	30.41	20.98	95.6	94.37	92.66	-52	-6.4
17909	TC0901532	ENSMUSG00000056724	chr9:110547755-110547783	chr9:110547223-110556401	'Nbeal2	-	E1-E3	E2		E1alt	Promoter	3.59	43.94	46.55	39.97	87.04	100	91.28	-49.29	-6.38
17082	TC0900837	ENSMUSG00000036768	chr9:122872599-122872674	chr9:122860271-122875067	'Kif15	+	E1-E5	E4		E1alt	Promoter	0.3	38.94	44.86	33.93	85.2	81.77	83.73	-44.32	-6.36
441	TC0100365	ENSMUSG00000026222	chr1:87578793-87579693	chr1:87577715-87588550	'Sp100	+	E11-E13	E12		E10alt	Terminal	1.14	24.05	15.59	23.01	59.97	72.13	59.57	-43.01	-6.29
26324	TC1400726	ENSMUSG00000063142	chr14:24268423-24268433	chr14:24261302-24270821	'Kcnma1	-	E19-E21	E20		E17alt	Cassette Exon	10.43	52.85	46.65	49.63	89.28	84.62	86.17	-36.98	-6.26
27524	TC1500561	ENSMUSG00000022197	chr15:12518271-12518418	chr15:12388055-12521836	'Pdzd2	-	E4-E9	E5		E1alt	Terminal	3.02	68.73	75.22	66.19	92.76	92.58	95.91	-23.7	-6.23
27745	TC1500773	ENSMUSG00000022568	chr15:75920356-75920443	chr15:75920356-75920482	'Scrib	-	E10-E12	E11		E1alt	Bleeding Promoter	1.32	14.33	15.99	16.08	48.68	48.67	49.18	-33.38	-6.23
19557	TC1000241	ENSMUSG00000019916	chr10:58818099-58818168	chr10:58815008-58824609	'P4ha1	+	E9-E12	E11		E9alt	Cassette Exon	0.27	63.02	63.09	60.89	87.89	86.56	87.92	-25.13	-6.2
24323	TC1200960	ENSMUSG00000033530	chr12:101585626-101585644	chr12:101578758-101586146	'Ttc7b	-	E17-E20	E18		E17alt	Terminal	0.86	13.18	15.5	18.11	41.34	49.86	36.11	-26.84	-6.16
28718	TC1600470	ENSMUSG00000048360	chr16:96745322-96745361	chr16:96715475-96746997		+	E2-E6	E5		E2var_alt	Promoter	4.69	27.07	25.13	33.17	85.08	100	84.54	-61.42	-6.14
5211	TC0300527	ENSMUSG00000068747	chr3:108158391-108158488	chr3:108157160-108159149	'Sort1	+	E20-E22	E21		E18alt	Cassette Exon	3.46	41.44	40.15	45.08	66.24	66.43	74.13	-26.71	-6.12
25152	TC1300848	ENSMUSG00000037989	chr13:49173332-49173428	chr13:49172034-49173428	'Wnk2	-	E14-E16	E15		E10alt	5 Prime	2.72	24.97	30.91	22.14	62.37	56.2	55.54	-32.03	-6.11
26557	TC1400973	ENSMUSG00000022221	chr14:56407202-56407218	chr14:56407202-56407454	'Ripk3	-	E1-E3	E2		E1var	3 Prime	0.12	55.35	65.23	68.53	95.85	95.1	96.43	-32.76	-6.11
28466	TC1600220	ENSMUSG00000022836	chr16:34900329-34900410	chr16:34899600-34912233	'Mylk	+	E12-E14	E13		E5alt	Promoter	3.59	24.6	28.38	37.95	84.09	100	96.12	-63.09	-6.06
3932	TC0201578	ENSMUSG00000034101	chr2:84464428-84464608	chr2:84462240-84490563	'Ctnnd1	-	E2-E6	E5		E3	Cassette Exon	0.59	31.39	31.29	35.96	61.5	60.21	62.97	-28.68	-6.04
13597	TC0701556	ENSMUSG00000030577	chr7:31663832-31664047	chr7:31663127-31664214	'Cd22	-	E7-E11	E9		E1var_alt	Promoter	3.07	21.86	25.7	35.45	100	86.85	95.56	-66.46	-6.01
23691	TC1200303	ENSMUSG00000021219	chr12:83718487-83718549	chr12:83718371-83752796	'Rgs6	+	E1-E3	E2		E1alt	Promoter	5.04	26.35	28.67	25.26	62.44	66.55	59.49	-36.07	-6.01
19556	TC1000241	ENSMUSG00000019916	chr10:58817089-58817158	chr10:58815008-58824609	'P4ha1	+	E9-E12	E10		E9alt	Cassette Exon	0.27	64.14	65.46	65.42	88.27	88.02	88.93	-23.41	-5.98
21221	TC1100361	ENSMUSG00000019102	chr11:61022284-61022415	chr11:61022284-61025729	'Aldh3a1	+	E1-E3	E2		E1var_alt	5 Prime	11.49	21	22.39	20.68	68.28	58.18	62.18	-41.52	-5.91
10960	TC0600684	ENSMUSG00000023505	chr6:124781381-124781384	chr6:124780669-124781384	'Cdca3	+	E3-E5	E4		E2var	3 Prime	0.88	9.81	29.63	17.91	72.98	64.64	64.42	-48.23	-5.88
16627	TC0900533	ENSMUSG00000033590	chr9:75080231-75080518	chr9:75079983-75090569	'Myo5c	+	E1-E3	E2		E1alt	Terminal	4.49	41.33	40.01	56.54	92.53	87.9	85.44	-42.66	-5.87
32559	TC1900784	ENSMUSG00000024827			'Gldc		E25-E28	E27		E19alt	Promoter	3.96	8.76	8.01	13.08	37.19	35.49	49.5	-30.78	-5.86
7653	TC0401434	ENSMUSG00000006398	chr4:118107357-118107481	chr4:118106204-118108078	'Cdc20	-	E7-E9	E8		E8	Cassette Exon	0.34	55.52	55.43	55.45	89.54	83.85	87.18	-31.39	-5.83
2826	TC0200738	ENSMUSG00000033268	chr2:122163556-122163584	chr2:122163556-122164053	'Duox1	+	E15-E18	E16		E14var_alt	Bleeding Terminal	5.59	83.28	82.89	88.13	99.55	99.16	99.4	-14.61	-5.78
11767	TC0601509	ENSMUSG00000001518	chr6:128365915-128365936	chr6:128364303-128365936	'Itfg2	-	E4-E6	E5		E4alt	5 Prime	1.18	75.16	83.08	71.4	96.17	96.73	97.04	-20.1	-5.78
13613	TC0701566	ENSMUSG00000057092	chr7:31858039-31858601	chr7:31857233-31858601	'Fxyd3	-	E2-E4	E3		E1alt	Bleeding Terminal	13.05	22.02	20.86	28.09	68.04	69.79	62.97	-43.28	-5.72
8115	TC0401830	ENSMUSG00000029074	chr4:155411589-155411765	chr4:155410363-155417156	'Ttll10	-	E13-E15	E14		E9alt	Terminal	3.13	61.23	57.12	70.11	93.81	94.5	96.11	-31.98	-5.71
28140	TC1501096	ENSMUSG00000000552	chr15:103153823-103153941	chr15:103150832-103163496	'Zfp385a	-	E3-E5	E4		E2alt	Promoter	1.05	42.31	39.3	47.18	74.62	78.61	79.23	-34.56	-5.66
24359	TC1200987	ENSMUSG00000021208	chr12:104693933-104694114	chr12:104690121-104694568	'Ifi27l2b	-	E2-E5	E3		E2alt	Cassette Exon	0.45	30.96	33.25	35.67	70.97	63.27	70.09	-34.81	-5.61
23637	TC1200271	ENSMUSG00000052221	chr12:77537265-77538583	chr12:77537265-77538583	'AC124453.3-1	+	E9-E11	E10		E7var_alt	Retained Intron	6.37	11.53	11.07	10.88	36.52	47.93	39.58	-30.19	-5.54
27523	TC1500561	ENSMUSG00000022197	chr15:12475246-12475274	chr15:12452587-12478991	'Pdzd2	-	E6-E8	E7		E1alt	Cassette Exon	3.02	23	26.2	37.57	95.85	94.92	100	-68	-5.54
21242	TC1100383	ENSMUSG00000018217	chr11:62945038-62945156	chr11:62942653-62946630	'Pmp22	+	E1-E4	E2	duplicate	E2alt	Promoter	0.91	44.18	46.61	50.78	78.41	74.93	74.5	-28.76	-5.53
25213	TC1300894	ENSMUSG00000021493	chr13:55609570-55609687	chr13:55609242-55610141	'Pdlim7	-	E5-E7	E6		E5alt	Cassette Exon	0.57	45.58	50.08	47.31	76.54	78.26	83.22	-31.68	-5.51
23560	TC1200198	ENSMUSG00000021000	chr12:60232441-60232591	chr12:60230884-60237051	'Ctage5	+	E1-E4	E3		E1alt	Promoter	0.83	33.87	31.97	33.11	60.14	56.95	57.92	-25.36	-5.5
21198	TC1100340	ENSMUSG00000005417	chr11:59585655-59585719	chr11:59585205-59589018	'Mprip	+	E25-E27	E26		E21alt	Cassette Exon	0.54	61.5	62.19	72.42	95.66	94.79	96.25	-30.19	-5.49
5474	TC0300783	ENSMUSG00000027699	chr3:27047718-27047809	chr3:27045942-27047915	'Ect2	-	E6-E8	E7		E3var_alt	Cassette Exon	0.11	30.78	34.64	56.96	85.53	85.03	85.64	-44.6	-5.47
22708	TC1101678	ENSMUSG00000020682	chr11:83256564-83256777	chr11:83256448-83257261	'Mmp28	-	E9-E11	E10		E7var_alt	Terminal	3.9	40.58	41.6	45.47	80.15	85.72	83.11	-40.44	-5.46
27522	TC1500561	ENSMUSG00000022197	chr15:12475246-12475274	chr15:12388055-12478991	'Pdzd2	-	E6-E9	E7	duplicate	E1alt	Cassette Exon	3.02	21.57	24.74	34.65	61.4	64.73	62.14	-35.77	-5.45
9865	TC0501453	ENSMUSG00000014158	chr5:115094940-115094942	chr5:115094940-115108351	'Trpv4	-	E1-E3	E2		E1var_alt	3 Prime	6.85	30.82	31.41	40.26	75.43	74.82	68.74	-38.83	-5.44
13822	TC0701755	ENSMUSG00000046179	chr7:56126062-56126457	chr7:56123529-56126457	'E2f8	-	E11-E14	E12		E10var	Bleeding Terminal	0.26	39.25	39.73	33.1	74.91	79.28	83.04	-41.72	-5.43
32081	TC1900333	ENSMUSG00000024998	chr19:38843915-38843941	chr19:38841884-38843941	'Plce1	+	E28-E30	E29		E25var_alt	3 Prime	7.6	10.02	10.99	11.8	35.34	44.28	48.02	-31.61	-5.43
17727	TC0901390	ENSMUSG00000062270	chr9:89998494-89998606	chr9:89997225-90002073	'Morf4l1	-	E5-E8	E7		E2alt	Cassette Exon	1.12	50.37	48.14	54.85	100	99.11	95.46	-47.07	-5.39
26598	TC1401032		chr14:62294851-62296508	chr14:62262293-62300947		-	E1-E5	E2		E1var_alt	Terminal	3.23	18.15	12.57	21.87	45.3	55.11	45.69	-31.17	-5.38
706	TC0100600	ENSMUSG00000026414	chr1:137734726-137734756	chr1:137733024-137737438	'Tnnt2	+	E1-E3	E2	duplicate	E1alt	Cassette Exon	4.06	19.03	20.69	24.38	52.96	50.88	49.12	-29.62	-5.35
8815	TC0500530	ENSMUSG00000050017	chr5:111814541-111814624	chr5:111812131-111815523	'Pitpnb	+	E15-E17	E16		E11alt	Cassette Exon	0.97	54.64	56.75	53.1	77.84	77.4	78.77	-23.17	-5.35
29306	TC1700056	ENSMUSG00000036552	chr17:15196731-15196948	chr17:15196434-15198033	'2210404J11Rik	+	E30-E32	E31		E13alt	Cassette Exon	2.37	47.13	49.64	49.75	83.09	100	84.73	-40.44	-5.34
26484	TC1400901	ENSMUSG00000049295	chr14:52630458-52630557	chr14:52629734-52634181	'Zfp219	-	E5-E7	E6		E1alt	Promoter	1.99	43.61	45.78	47.45	84.02	100	93.14	-46.77	-5.3
14951	TC0800405	ENSMUSG00000031618	chr8:79651913-79652047	chr8:79609566-79679101	'Nr3c2	+	E7-E9	E8		E2alt	Promoter	5.53	9.53	9.98	9.82	40.44	33.87	41.69	-28.89	-5.28
231	TC0100204	ENSMUSG00000038305	chr1:57957479-57957684	chr1:57942794-57958933	'2810022L02Rik	+	E13-E15	E14		E7alt	Cassette Exon	0.83	38.6	41.91	34.78	76.67	71.99	75.74	-36.37	-5.26
8720	TC0500469	ENSMUSG00000045750	chr5:106160862-106161030	chr5:106130105-106161249	'D830014E11Rik	+	E2-E4	E3		E1alt	Promoter	0.83	38.94	40.72	34.83	66.93	63.02	69.81	-28.43	-5.22
15894	TC0801314	ENSMUSG00000036672	chr8:108372914-108372955	chr8:108372800-108373087	'Cenpt	-	E10-E12	E11		E4var_alt	Cassette Exon	0.46	56.4	59.05	49.63	84.74	84.71	83.06	-29.14	-5.19
6212	TC0400068	ENSMUSG00000028246	chr4:21885592-21885814	chr4:21863916-21909533	'6230409E13Rik	+	E2-E6	E5		E3alt	Cassette Exon	1.84	49.57	47.97	45.84	70.64	68.65	70.78	-22.23	-5.15
19914	TC1000568	ENSMUSG00000019907	chr10:107690382-107690551	chr10:107689981-107696812	'Ppp1r12a	+	E13-E15	E14		E14	Cassette Exon	3.71	60.76	59.47	64.22	88.38	88.14	89.62	-27.23	-5.15
19197	TC0X01388	ENSMUSG00000025658	chrX:154271337-154272005	chrX:154264486-154291027	'Cnksr2	-	E22-E24	E23		E18alt	Terminal	3.37	33.27	32.14	37.77	67.8	76.98	73.63	-38.41	-5.12
28246	TC1600071	ENSMUSG00000068617	chr16:14920818-14920874	chr16:14920540-14920874	'Efcab1	+	E5-E7	E6		E4var_alt	3 Prime	3.36	38.55	38.37	52.41	80.37	80.63	76.23	-35.96	-5.1
14072	TC0702076	ENSMUSG00000052749	chr7:111511222-111512216	chr7:111508279-111512216	'A530023O14Rik	-	E3-E5	E4		E2var_alt	5 Prime	0.71	10.01	24.22	20.75	71.89	100	98.58	-71.83	-5.08
9927	TC0501532	ENSMUSG00000029467	chr5:122905903-122907312	chr5:122904314-122907312	'Atp2a2	-	E22-E24	E23		E19var_alt	5 Prime	1.58	51.26	53.33	49.01	84.9	83.27	85.78	-33.45	-5.03
18854	TC0X00931	ENSMUSG00000036109	chrX:48499570-48499591	chrX:48492546-48517595	'Mbnl3	-	E2-E4	E3		E2alt	Promoter	2.44	18.56	19.35	30.85	44.15	53.49	52.86	-27.25	-5
31644	TC1800644	ENSMUSG00000033871	chr18:61542100-61542177	chr18:61482963-61559944	'Ppargc1b	-	E1-E3	E2		E1alt	Cassette Exon	4.18	11.39	11.28	12.58	33.77	38.4	44.66	-27.19	-4.98
28994	TC1600753	ENSMUSG00000022696	chr16:44281513-44281776	chr16:44273898-44281908	'Sidt1	-	E9-E11	E10		E9alt	Terminal	10	38.48	37.28	38.36	83.76	71.37	69.75	-36.92	-4.93
26462	TC1400848	ENSMUSG00000037572			'Wdhd1		E15-E17	E16		E13var_alt	Bleeding Terminal	0.35	59.37	60.36	56.73	90.8	89.01	89.96	-31.1	-4.88
16373	TC0900339	ENSMUSG00000032068	chr9:50309828-50310084	chr9:50309234-50312382	'1600029D21Rik	+	E3-E5	E4		E3alt	Terminal	4.73	10.95	10.51	14.55	70.78	72.51	68.12	-58.46	-4.87
8035	TC0401773	ENSMUSG00000028980	chr4:149377142-149377286	chr4:149370491-149382860	'H6pd	-	E1-E5	E2		E2alt	Promoter	0.7	37.57	40.37	42.03	62.97	61.01	60.83	-21.62	-4.82
26900	TC1500082	ENSMUSG00000022235	chr15:31501944-31502008	chr15:31495257-31511595	'Cmbl	+	E1-E4	E3		E2alt	Promoter	5.74	31.56	33.61	37.99	91.38	100	99.72	-62.65	-4.82
6614	TC0400472	ENSMUSG00000028718	chr4:114696088-114697022	chr4:114694195-114702474	'Stil	+	E12-E14	E13		E12	Cassette Exon	0.33	52.03	54.34	53.18	88.08	86.5	91.65	-35.56	-4.8
15802	TC0801221	ENSMUSG00000045333	chr8:90327620-90327722	chr8:90307313-90383183	'Zfp423	-	E3-E5	E4		E3alt	Promoter	5.27	22.62	23.53	31.89	83.15	92.04	100	-65.72	-4.8
30523	TC1700960	ENSMUSG00000024327	chr17:34167680-34167769	chr17:34167680-34167769	'Slc39a7	-	E3-E5	E4		E1var_alt	Retained Intron	3.16	47.59	41.9	43.44	84.77	100	95.33	-49.06	-4.75
32024	TC1900279	ENSMUSG00000024810	chr19:30020281-30020348	chr19:29999652-30024150	'Il33	+	E1-E3	E2		E1alt	Promoter	7.66	39.91	29.3	30.53	72.69	73.06	65.95	-37.33	-4.75
12433	TC0700493	ENSMUSG00000011658	chr7:52152995-52153637	chr7:52152995-52153873	'Fuz	+	E5-E7	E6		E5var_alt	Bleeding Terminal	1.87	44.78	43.88	56.27	83.1	77.63	75.22	-30.34	-4.74
18480	TC0X00573	ENSMUSG00000031438	chrX:136145160-136145828	chrX:136098423-136176825	'Rnf128	+	E1-E3	E2		E2alt	Promoter	7.96	46.67	47.44	43.36	77.19	73.5	76.07	-29.76	-4.73
28108	TC1501056	ENSMUSG00000049382	chr15:101372871-101372901	chr15:101347693-101373121	'Krt8	-	E36-E39	E37		E2alt	Cassette Exon	2.6	22.24	22.83	31.52	56.8	55.39	63.1	-32.9	-4.72
31873	TC1900117	ENSMUSG00000071661	chr19:8877046-8877175	chr19:8877022-8877464	'Zbtb3	+	E1-E3	E2		E1var_alt	Promoter	1.4	18.12	24.68	18.32	65.48	55.61	57.17	-39.05	-4.7
19212	TC0X01401	ENSMUSG00000040855	chrX:159003415-159003446	chrX:159003284-159081206	'Reps2	-	E1-E3	E2		E1alt	Promoter	6.2	27.52	19.25	29.25	68.57	62.46	65.55	-40.19	-4.69
19568	TC1000248	ENSMUSG00000058297	chr10:59577822-59577829	chr10:59569405-59583980	'Spock2	+	E1-E3	E2		E1alt	Terminal	3.75	16.3	12.69	22.97	59.52	71.35	47.63	-42.18	-4.69
12887	TC0700931	ENSMUSG00000030759	chr7:120697157-120697327	chr7:120695517-120697631	'Far1	+	E12-E14	E13		E10alt	Cassette Exon	1.6	58.67	60.1	66.77	97.73	98.28	97.51	-35.99	-4.68
4183	TC0201928	ENSMUSG00000027201	chr2:124924534-124924583	chr2:124924255-124926055	'Myef2	-	E10-E13	E12		E9alt	Cassette Exon	0.53	64.01	64.19	63.73	84.52	84.91	86.19	-21.23	-4.67
9530	TC0501144	ENSMUSG00000029189	chr5:53591891-53592017	chr5:53591711-53604369	'2310045A20Rik	-	E1-E3	E2		E1alt	Cassette Exon	4.31	32.53	34.09	42.3	73.66	74.42	72.14	-37.1	-4.67
8023	TC0401769	ENSMUSG00000039936	chr4:149047549-149048070	chr4:149037426-149048185	'Pik3cd	-	E7-E10	E8		E2alt	Terminal	1.39	9.52	11.69	11.69	38.09	31.66	37.31	-24.72	-4.64
4931	TC0300299	ENSMUSG00000028059	chr3:88420066-88420378	chr3:88419444-88420483	'Arhgef2	+	E4-E6	E5		E1alt	Promoter	0.4	71.95	68.77	73.18	92.09	90.58	91.51	-20.09	-4.62
14176	TC0702211	ENSMUSG00000045659	chr7:123380967-123381180	chr7:123332868-123451439	'Plekha7	-	E3-E7	E4		E1alt	Promoter	3.51	18.81	17.7	24.24	44.56	47.02	44.84	-25.23	-4.6
5167	TC0300486	ENSMUSG00000027849	chr3:103380225-103380370	chr3:103379464-103389348	'Syt6	+	E2-E6	E4		E2alt	5 Prime	1.79	47.41	40.74	41.74	95.11	100	97.06	-54.09	-4.58
5168	TC0300486	ENSMUSG00000027849	chr3:103380225-103380370	chr3:103380225-103389348	'Syt6	+	E3-E6	E4		E2alt	5 Prime	1.79	47.41	40.74	41.74	95.11	100	97.06	-54.09	-4.58
694	TC0100583	ENSMUSG00000026457	chr1:136312358-136312566	chr1:136312163-136319498	'Adipor1	+	E1-E3	E2		E1alt	Promoter	0.59	29.75	30.91	28.16	57.61	51.48	52.4	-24.23	-4.54
7371	TC0401144	ENSMUSG00000038816	chr4:56850878-56850919	chr4:56850775-56851838	'Ctnnal1	-	E5-E7	E6		E5alt	Cassette Exon	4.64	29.39	29.56	36.86	80.51	71.33	67	-41.01	-4.54
24645	TC1300243	ENSMUSG00000000579	chr17:6649169-6649230	chr17:6647023-6649580	'Dynlt1c	+	E3-E10	E5		E3var_alt	Terminal	1.03	49.51	57.08	47.25	100	89.52	91.32	-42.33	-4.53
24646	TC1300243	ENSMUSG00000000579	chr17:6649169-6649230	chr17:6647020-6649580	'Dynlt1c	+	E3-E11	E5	duplicate	E3var_alt	Terminal	1.03	49.51	57.08	47.25	100	89.52	91.32	-42.33	-4.53
3995	TC0201762	ENSMUSG00000040434	chr2:92209530-92209647	chr2:92209530-92209647	'Gyltl1b	-	E14-E16	E15		E4var_alt	Retained Intron	3.73	68.38	66.96	75.02	94.72	94.24	91.79	-23.47	-4.52
3604	TC0201368	ENSMUSG00000026853	chr2:30262164-30262177	chr2:30261989-30262177	'Crat	-	E12-E14	E13		E7alt	5 Prime	1.22	26.88	27.73	34.91	72.42	82.25	72.81	-45.99	-4.51
27486	TC1500542	ENSMUSG00000071793	chr8:19994880-19995046	chr8:19991126-19996955	'AC152164.15-2	-	E11-E15	E13		E3var	Cassette Exon	1.42	19.4	16.68	27.69	61.16	61.2	56.49	-38.36	-4.5
7816	TC0401561	ENSMUSG00000028906	chr4:131604787-131604900	chr4:131563354-131626543	'Epb4.1	-	E2-E4	E3		E1var_alt	Promoter	3.11	57.7	51.71	60.08	89.18	85.43	85.61	-30.24	-4.48
13963	TC0701929	ENSMUSG00000039405	chr7:96666535-96666714	chr7:96659381-96675529	'Prss23	-	E1-E4	E2		E1alt	Promoter	0.73	44.25	38.8	35.54	68.97	67.48	68.42	-28.76	-4.47
1003	TC0100855	ENSMUSG00000038576	chr1:184815922-184815926	chr1:184788742-184817471	'Susd4	+	E5-E7	E6		E5alt	Terminal	3.75	63.53	60.05	66.12	91.68	88.19	85.24	-25.14	-4.46
6175	TC0400032	ENSMUSG00000066307	chr4:11528699-11528780	chr4:11527049-11528780	'AL732538.6	+	E10-E12	E11		E8var_alt	3 Prime	0.46	20.46	21.75	23.95	100	95.57	87.9	-72.44	-4.46
19546	TC1000234	ENSMUSG00000019920	chr10:57857122-57857348	chr10:57834448-57861769	'Lims1	+	E4-E7	E5		E1alt	Promoter	0.53	16.81	14.08	10.92	40.27	45.94	51	-31.8	-4.46
26642	TC1401078	ENSMUSG00000014725	chr14:69271878-69272472	chr14:69267569-69273696	'Adam28	-	E1-E3	E2		E1alt	Terminal	9.14	38.22	36.6	40.17	73.75	80.99	81.2	-40.32	-4.43
29732	TC1700328	ENSMUSG00000007034	chr17:35060494-35060511	chr17:35060466-35060693	'Slc44a4	+	E12-E15	E13		E12alt	Strange Splice	2.91	18.02	22.33	28.28	48.86	58.23	54.54	-31	-4.4
1389	TC0101197	ENSMUSG00000055322	chr1:74083546-74083707	chr1:74062761-74115183	'Tns1	-	E4-E6	E5		E1alt	Promoter	1.33	49.67	45.5	53.99	87.48	87.6	100	-41.97	-4.39
8009	TC0401765	ENSMUSG00000063077	chr4:148610019-148612592	chr4:148600466-148619447	'Kif1b	-	E24-E27	E25		E20alt	Terminal	0.97	49.25	48.92	52.83	78.79	74.03	73.39	-25.07	-4.39
13874	TC0701832	ENSMUSG00000025788	chr7:80594149-80594177	chr7:80594149-80596052	'Chd2	-	E43-E45	E44		E32alt	Bleeding Promoter	2.17	61.33	64.92	61.72	100	95.48	99.39	-35.63	-4.39
19211	TC0X01401	ENSMUSG00000040855	chrX:158990599-158990601	chrX:158990599-158992729	'Reps2	-	E4-E6	E5		E3var_alt	3 Prime	6.2	32.14	33.32	32.81	53.46	65.28	57.86	-26.11	-4.36
22153	TC1101150	ENSMUSG00000035455	chr11:11706100-11706218	chr11:11703067-11708898	'Fignl1	-	E1-E5	E3		E1var	Cassette Exon	0.36	35.19	34.54	34.58	79.62	76.29	77.57	-43.06	-4.36
9757	TC0501365	ENSMUSG00000029298			'BC057170		E40-E57	E52	duplicate	E1alt	Promoter	2.76	62.27	60.52	52.23	85.18	81.73	81.84	-24.58	-4.35
22923	TC1101925	ENSMUSG00000017724	chr11:101636756-101636758	chr11:101636756-101638407	'Etv4	-	E6-E8	E7		E4var	3 Prime	0.39	19.96	18.39	25.46	52.36	62.73	61.12	-37.47	-4.34
25370	TC1301003	ENSMUSG00000021594	chr13:69733384-69733619	chr13:69725614-69733794	'Srd5a1	-	E3-E5	E4		E3alt	Terminal	18.59	12.08	11.29	15.61	57.97	59.27	57.38	-45.22	-4.34
3845	TC0201529	ENSMUSG00000041975	chr2:70818435-70818483	chr2:70814195-70819912	'Mettl8	-	E6-E9	E7		E5	Cassette Exon	0.9	68.96	65.95	57.91	94.53	100	92.33	-31.35	-4.32
20281	TC1000954	ENSMUSG00000059901	chr10:60663112-60663221	chr10:60661708-60663924	'Adamts14	-	E26-E30	E27		E22alt	Cassette Exon	0.74	7.69	7.59	8.19	24.73	25.51	26.93	-17.9	-4.28
23625	TC1200260	ENSMUSG00000044912			'Syt16		E-E3	E1		E1	Cassette Exon	5.98	12.85	14.99	20.37	96.77	100	71.08	-73.21	-4.28
16778	TC0900676	ENSMUSG00000023495	chr9:106365463-106365659	chr9:106365009-106365659	'Pcbp4	+	E15-E17	E16		E13var_alt	3 Prime	0.66	25.36	25.08	23.36	43.26	41.85	44.7	-18.67	-4.27
16278	TC0900188	ENSMUSG00000001943	chr9:37349584-37349940	chr9:37349071-37349940	'Vsig2	+	E5-E7	E6		E4var_alt	Bleeding Promoter	17.65	29.27	30.25	24.36	75.97	100	84.22	-58.77	-4.25
10672	TC0600461	ENSMUSG00000029999	chr6:86158086-86159908	chr6:86145540-86179425	'Tgfa	+	E1-E3	E2		E1alt	Terminal	2.37	46.16	39.65	46.37	84.65	93.44	100	-48.64	-4.24
20333	TC1000978	ENSMUSG00000020067	chr10:62587677-62587684	chr10:62586146-62588417	'Mypn	-	E27-E29	E28		E14alt	Terminal	2.71	57.83	59.77	56.88	87.95	83.93	85.24	-27.55	-4.24
28734	TC1600488	ENSMUSG00000022519	chr16:4496406-4497715	chr16:4493881-4522993	'Srl	-	E2-E4	E3		E2var_alt	Cassette Exon	2.79	32.25	32.14	40.58	100	96.03	94.42	-61.83	-4.24
21557	TC1100653	ENSMUSG00000020527	chr11:84706828-84706896	chr11:84705711-84708052	'Myo19	+	E6-E8	E7		E7alt	Cassette Exon	0.67	67.81	70.3	64.21	88.85	84.68	87.94	-19.72	-4.23
25799	TC1400145	ENSMUSG00000021903	chr14:32865633-32865641	chr14:32865616-32865971	'Galntl2	+	E8-E10	E9		E7var_alt	Promoter	4.44	17.81	14.68	15.16	54.72	53	38.31	-32.79	-4.22
15284	TC0800686	ENSMUSG00000031825	chr8:122526627-122526751	chr8:122516501-122534334	'Crispld2	+	E1-E3	E2		E1alt	Promoter	1.72	24.72	24	31.57	65.54	59.51	50.46	-31.74	-4.21
24991	TC1300614	ENSMUSG00000021313	chr13:11842230-11842275	chr13:11841818-11842956	'Ryr2	-	E35-E38	E36		E29alt	Terminal	2.26	4.34	10.27	16.34	92.01	95.94	96.11	-84.37	-4.2
30462	TC1700921	ENSMUSG00000002791	chr17:32226756-32226779	chr17:32226195-32227146	'CT033797.5	-	E2-E4	E3		E2alt	Terminal	1.96	51.13	53.01	50.5	83	76.56	74.17	-26.36	-4.2
27473	TC1500534	ENSMUSG00000042961	chr15:7174646-7174668	chr15:7172827-7181588	'Egflam	-	E18-E20	E19		E17alt	Cassette Exon	2.2	22.15	17.1	22.04	58.26	52.4	42.71	-30.69	-4.19
1122	TC0100971	ENSMUSG00000043760			'Pkhd1		E13-E16	E14		E5alt	Bleeding Terminal	8.71	18.38	20.47	24.44	78.36	89.34	100	-68.14	-4.17
3211	TC0201066	ENSMUSG00000006418	chr2:167332570-167332697	chr2:167329102-167336376	'Rnf114	+	E3-E6	E5		E3var	Cassette Exon	0.93	60.96	65.72	61.68	87.06	85.94	86.38	-23.67	-4.17
31032	TC1800088	ENSMUSG00000024302	chr18:23655984-23656204	chr18:23633744-23693663	'Dtna	+	E6-E10	E9		E2var_alt	Cassette Exon	1.57	32.93	33.18	45.11	78.94	78.17	100	-48.63	-4.17
28393	TC1600176	ENSMUSG00000022514	chr16:26714788-26716652	chr16:26712347-26722442	'Il1rap	+	E11-E14	E12		E10var_alt	Terminal	0.43	57.56	57.08	58.22	92.54	98.66	100	-39.45	-4.15
22068	TC1101077	ENSMUSG00000020439	chr11:3437327-3437439	chr11:3433527-3439115	'Smtn	-	E1-E5	E4		E2	Cassette Exon	0.98	65.35	68.69	61.42	85.34	84.07	86.92	-20.29	-4.14
22711	TC1101680	ENSMUSG00000035042	chr11:83339567-83342658	chr11:83339567-83342658	'Ccl5	-	E2-E4	E3		E1var_alt	Retained Intron	1.47	26.62	23.2	29.55	66.25	56.78	67.64	-37.1	-4.13
25853	TC1400228	ENSMUSG00000037628	chr14:47382204-47382285	chr14:47380324-47384199	'Cdkn3	+	E1-E3	E2		E2alt	Cassette Exon	0.38	30.52	61.87	42.39	77.2	77.84	77.35	-32.53	-4.13
27566	TC1500620	ENSMUSG00000051359	chr15:37377984-37378034	chr15:37327209-37388972	'Ncald	-	E7-E9	E8		E2alt	Cassette Exon	7.05	44.94	46.58	45.34	76.97	82.64	87.73	-36.82	-4.13
15844	TC0801280	ENSMUSG00000031673	chr8:105244314-105244430	chr8:105203912-105308796	'Cdh11	-	E1-E3	E2		E2alt	Cassette Exon	0.32	49.52	52.39	45.97	79.11	78.38	78.58	-29.4	-4.12
26285	TC1400688	ENSMUSG00000012405	chr14:19103360-19103417	chr14:19102975-19103473	'Rpl15	-	E1-E4	E3		E1alt	Promoter	0.61	26.75	29.52	31.52	47.24	48.97	48.59	-19	-4.12
28632	TC1600377	ENSMUSG00000052450	chr16:77500752-77500890	chr16:77436648-77501748	'2810055G20Rik	+	E6-E9	E8		E3alt	Promoter	1.74	52.13	48.46	53.46	81.76	88.33	100	-38.68	-4.08
2868	TC0200777	ENSMUSG00000042851	chr2:128839791-128839898	chr2:128837657-128840072	'Zc3h6	+	E13-E15	E14		E6alt	Promoter	2.95	43.49	46.59	47.11	89.15	100	95.61	-49.19	-4.07
4306	TC0202038	ENSMUSG00000027435	chr2:148262977-148266553	chr2:148262977-148266553	'Cd93	-	E3-E5	E4		E1var_alt	Retained Intron	0.41	51.79	50.09	49.08	71.11	70.83	75.27	-22.08	-4.07
32599	TC1900817	ENSMUSG00000048612	chr19:38044398-38044435	chr19:38042943-38046665	'Myof	-	E16-E18	E17		E17alt	Cassette Exon	1.1	60.52	60.4	61.84	80.39	81.49	79.83	-19.65	-4.07
20636	TC1001270	ENSMUSG00000020140	chr10:114899824-114903186	chr10:114899824-114903186	'Lgr5	-	E11-E13	E12		E10var_alt	Retained Intron	3.84	27.02	28.6	33.62	60.27	75.42	79.02	-41.82	-4.06
14526	TC0800017	ENSMUSG00000040141	chr8:4136681-4136718	chr8:4136380-4136787		+	E6-E9	E8		E8alt	Promoter	3.34	18.12	21.86	21.84	53.61	74.18	62.3	-42.76	-4.05
1733	TC0101498	ENSMUSG00000066842	chr1:152494589-152494651	chr1:152493987-152496017	'Hmcn1	-	E71-E73	E72		E1var_alt	Terminal	2.82	40.83	43.3	48.55	75.6	70.22	73.62	-28.92	-4.04
5491	TC0300799	ENSMUSG00000037652	chr3:30847625-30847722	chr3:30841575-30849798	'Phc3	-	E6-E8	E7		E7alt	Cassette Exon	1.54	72.19	74.5	69.1	89.8	87.33	88.68	-16.68	-4.04
20282	TC1000954	ENSMUSG00000059901	chr10:60663112-60663221	chr10:60662419-60663924	'Adamts14	-	E26-E28	E27	duplicate	E22alt	Terminal	0.74	17.11	16.67	17.04	41.6	40.75	40.26	-23.93	-4.04
681	TC0100569	ENSMUSG00000041757	chr1:135166578-135166637	chr1:135163244-135166637	'Plekha6	+	E7-E10	E9		E7var_alt	3 Prime	5.36	60.54	58.9	58.75	84.92	84.67	85.92	-25.77	-4.03
22821	TC1101797	ENSMUSG00000018678	chr11:96838936-96838998	chr11:96824759-96842726	'Sp2	-	E2-E4	E3		E1var_alt	Promoter	1.23	36.63	37.03	31.15	60.51	59.69	59.87	-25.08	-4.03
32538	TC1900742	ENSMUSG00000071604	chr19:24059167-24059199	chr19:24054206-24059199	'Gm967	-	E8-E10	E9		E3alt	5 Prime	3.5	48.04	45.64	50.85	74	83.38	76.8	-29.88	-4.03
16235	TC0900138	ENSMUSG00000036611	chr9:25294688-25294898	chr9:25290905-25355137	'Eepd1	+	E2-E4	E3		E2alt	Terminal	3.13	10.43	12.58	15.99	35.67	44.11	31.61	-24.13	-4.02
15800	TC0801217	ENSMUSG00000031652	chr8:89377059-89377188	chr8:89368941-89384325	'N4bp1	-	E3-E8	E4		E3alt	Terminal	0.75	52.41	55.08	55.41	82.03	79.45	81.66	-26.75	-4.01
27259	TC1500374	ENSMUSG00000035757	chr15:88923280-88923337	chr15:88923280-88924567	'1300018J18Rik	+	E2-E4	E3		E2var	5 Prime	0.81	69.98	73.28	76.68	94.7	91.09	92.11	-19.32	-4.01
2126	TC0200068	ENSMUSG00000023206	chr2:11627476-11627571	chr2:11627206-11639891	'Il15ra	+	E2-E4	E3		E1alt	Promoter	1.8	45.71	46.89	52.32	71.79	76.13	68.34	-23.78	-3.99
11582	TC0601374	ENSMUSG00000030254	chr6:112636711-112636733	chr6:112631671-112636733	'Rad18	-	E5-E7	E6		E5alt	5 Prime	0.31	79.69	78.11	78.18	94.73	94.1	94.39	-15.75	-3.99
14220	TC0702260	ENSMUSG00000030766	chr7:130437987-130438219	chr7:130435720-130439924	'Arhgap17	-	E16-E18	E17		E17alt	Cassette Exon	1.05	61.92	64.17	65.06	82.15	81.35	82.67	-18.34	-3.99
7685	TC0401464	ENSMUSG00000028631	chr4:120388523-120388846	chr4:120388497-120389157	'Kcnq4	-	E4-E6	E5		E4var_alt	Cassette Exon	2.77	21.06	21.81	24.27	53.83	54.77	45.9	-29.12	-3.97
2205	TC0200130	ENSMUSG00000036833	chr2:24842635-24842639	chr2:24839170-24842639	'Pnpla7	+	E9-E11	E10		E8var_alt	3 Prime	2.17	43.71	41.57	45.61	69.42	68.34	67.16	-24.67	-3.96
7402	TC0401175	ENSMUSG00000028389	chr4:61869113-61869236	chr4:61866143-61869363	'Zfp37	-	E1-E4	E3	duplicate	E1var_alt	Promoter	0.65	30.7	36.71	34.05	62.08	58.98	64.38	-27.99	-3.96
21227	TC1100367	ENSMUSG00000042331	chr11:61931203-61932784	chr11:61890739-61941702	'Cytsb	+	E4-E6	E5		E3	Cassette Exon	0.24	56.59	56.59	48.05	85.02	88.6	89.76	-34.05	-3.95
1655	TC0101434	ENSMUSG00000026458	chr1:136195604-136195713	chr1:136195406-136195868	'Ppfia4	-	E31-E33	E32		E5var_alt	Cassette Exon	1.01	66.79	67.43	61.52	90.83	87.39	84.75	-22.41	-3.93
14005	TC0701972	ENSMUSG00000070436	chr7:106500335-106500377	chr7:106497975-106501397	'Serpinh1	-	E2-E5	E4		E1var_alt	Cassette Exon	0.39	24.37	23.03	20.08	42.85	42.5	42.1	-19.99	-3.93
29690	TC1700310	ENSMUSG00000041538	chr17:34380785-34380833	chr17:34380524-34380833	'H2-Ob	+	E2-E4	E3		E2var_alt	3 Prime	2.39	22.39	21.22	17.2	57.88	57.36	51.51	-35.31	-3.93
4813	TC0300193	ENSMUSG00000027763	chr3:60332051-60332445	chr3:60277096-60332678	'Mbnl1	+	E1-E5	E4		E1alt	Promoter	1.26	70	72.12	73.8	91.96	92.13	93.27	-20.48	-3.91
16908	TC0900740	ENSMUSG00000032482	chr9:110158725-110158805	chr9:110158725-110164564	'Cspg5	+	E5-E7	E6		E4var_alt	5 Prime	6.6	31.26	36.1	38.47	78.27	97.31	100	-56.59	-3.91
23355	TC1200026	ENSMUSG00000020594	chr12:8740080-8740315	chr12:8735956-8750567	'Pum2	+	E18-E21	E19		E12alt	Cassette Exon	1.1	18.76	18.52	19.48	35.02	34.6	38.7	-17.18	-3.91
4355	TC0202091	ENSMUSG00000027489	chr2:154372407-154372459	chr2:154372059-154372537	'Necab3	-	E9-E12	E10		E9var	Cassette Exon	1.2	41.66	38.16	38.48	65.13	61.36	64.45	-24.22	-3.9
9508	TC0501112	ENSMUSG00000029086	chr5:44489914-44490430	chr5:44486008-44492887	'Prom1	-	E3-E5	E4		E2var_alt	Promoter	2.79	14.95	16.01	22.86	45.56	70.43	57.59	-39.92	-3.9
9762	TC0501365	ENSMUSG00000029298			'BC057170		E28-E58	E29		E1alt	Terminal	2.76	14.05	13.89	17.65	44.15	59.54	41.1	-33.06	-3.88
27180	TC1500301	ENSMUSG00000047888	chr15:80629146-80629234	chr15:80615237-80689111	'Tnrc6b	+	E4-E6	E5		E4alt	Promoter	1.61	63.81	60.38	65.15	83.99	85.74	84.76	-21.72	-3.87
58	TC0100060	ENSMUSG00000025934	chr1:21244766-21244904	chr1:21239940-21247412	'Gsta3	+	E3-E6	E4		E2alt	Terminal	5.13	23.98	21.85	25.64	49.03	44.58	54.43	-25.52	-3.86
1431	TC0101223	ENSMUSG00000026211	chr1:75492913-75493199	chr1:75490633-75493583	'Obsl1	-	E9-E11	E10		E7alt	Terminal	1.23	51.43	45.27	49.67	80.67	93.48	100	-42.6	-3.86
8659	TC0500400	ENSMUSG00000029381	chr5:93327088-93327246	chr5:93209934-93348671	'Shroom3	+	E2-E5	E4		E2alt	Promoter	2.73	34.34	37.62	41.97	89.86	100	79.98	-51.97	-3.86
8660	TC0500400	ENSMUSG00000029381	chr5:93327088-93327246	chr5:93238588-93348671	'Shroom3	+	E3-E5	E4	duplicate	E2alt	Promoter	2.73	34.34	37.62	41.97	89.86	100	79.98	-51.97	-3.86
17945	TC0901554	ENSMUSG00000032436	chr9:114671026-114671123	chr9:114668005-114672337	'Cmtm7	-	E4-E8	E6		E1alt	Cassette Exon	0.36	75.59	72.66	72.53	93.71	93.57	93.71	-20.07	-3.86
19497	TC1000200	ENSMUSG00000071317	chr10:45076883-45076927	chr10:45075531-45080323	'Bves	+	E23-E25	E24		E7alt	Cassette Exon	5.51	33.87	31.8	39.97	100	92.69	85.41	-57.48	-3.86
23973	TC1200535	ENSMUSG00000011148	chr12:113871212-113871280	chr12:113870957-113871280	'Adssl1	+	E4-E6	E5		E4var_alt	3 Prime	3.31	68.65	68.69	69.82	90.99	92.23	90.2	-22.09	-3.85
14782	TC0800272	ENSMUSG00000031517	chr8:56040298-56040668	chr8:55865004-56122681	'Gpm6a	+	E1-E4	E3		E1var_alt	Promoter	9.59	24.59	22.03	25.18	100	77.88	86.97	-64.35	-3.83
31398	TC1800391	ENSMUSG00000041607	chr18:82731171-82731247	chr18:82724143-82742217	'Mbp	+	E5-E8	E7		E5alt	Cassette Exon	3.13	21.14	22.8	23.24	49.57	50.97	55.22	-29.52	-3.82
6166	TC0400029	ENSMUSG00000028212	chr4:11118955-11118962	chr4:11118955-11119828	'Ccne2	+	E3-E5	E4		E2var_alt	5 Prime	0.1	49.83	63.27	44.8	82.41	80.3	82.26	-29.02	-3.81
10105	TC0501668	ENSMUSG00000056413	chr5:139778984-139779014	chr5:139778350-139783696	'Adap1	-	E3-E8	E6		E2var_alt	Promoter	4.74	8.42	7.52	8.67	34.21	32.45	30.5	-24.18	-3.81
27525	TC1500561	ENSMUSG00000022197	chr15:12528741-12528811	chr15:12522666-12645897	'Pdzd2	-	E2-E4	E3		E1alt	Promoter	3.02	30.9	29.06	42.36	80.92	100	80.85	-53.15	-3.81
30268	TC1700804	ENSMUSG00000035996	chr17:24386338-24386350	chr17:24386338-24388240		-	E1-E3	E2		E1var_alt	3 Prime	0.39	11.56	13.97	13.84	35.62	34.48	38.27	-23	-3.8
7115	TC0400861	ENSMUSG00000028948	chr4:151420058-151420144	chr4:151419940-151420656	'Nol9	+	E4-E6	E5		E5	Cassette Exon	0.62	60.88	58.96	55.83	81.88	80.45	78.08	-21.58	-3.79
[truncated: 4,907 more rows]

## Sheet: Bladder v Aorta splicing change
rowID	TIGR Transcript Cluster	Ensembl Gene ID	mm9 in	mm9 skip	Gene Symbol	Strand mm9	Genomic skip	Genomic in	Duplicate	mRNA in	annotated exons	dT	I_1 Bladder	I_2 Bladder	I_3 Bladder	I_1 Aorta	I_2 Aorta	I_3 Aorta	dI	dIrank
[truncated: 2,184 more rows]
