# Supplementary material for: The alternative splicing program of differentiated smooth muscle cells involves concerted non-productive splicing of post-transcriptional regulators
Source: Nucleic Acids Res. 2016 Jun 17;44(18):8933–50. doi: 10.1093/nar/gkw560 (PMC5062968; doi:10.1093/nar/gkw560)
Supplement: SUPPLEMENTARY DATA [file supp_gkw560_nar-01411-a-2016-File011.xlsx]

## Sheet: Table Description
Supplementary Data File 2. Transcript Level changes greater than 2-fold
TIGR Transcript Cluster
Strand - direction of transcription
Ensembl Gene ID - Gene identification in the Ensembl database
Position - Genome coordinates (mm9)
Description
Gene Symbol
dT - Fold change in average transcript levels between samples
TA_1 Aorta D - expression level Aorta Differentiated sample replicate 1
TA_2 Aorta D - expression level Aorta Differentiated sample replicate 2
TA_3 Aorta D - expression level Aorta Differentiated sample replicate 3
TA_1 Aorta P - expression level Aorta Proliferative sample replicate 1
TA_2 Aorta P - expression level Aorta Proliferative sample replicate 2
TA_3 Aorta P - expression level Aorta Proliferative sample replicate 3
dTrank - dIrank - modified t-test to sort the data based on significance of change
TA_1 Bladder D - expression level Bladder Differentiated sample replicate 1
TA_2 Bladder D - expression level Bladder Differentiated sample replicate 2
TA_3 Bladder D - expression level Bladder Differentiated sample replicate 3
TA_1 Bladder P - expression level Bladder Proliferative sample replicate 1
TA_2 Bladder P - expression level Bladder Proliferative sample replicate 2
TA_3 Bladder P - expression level Bladder Proliferative sample replicate 3
TA_1 Bladder - expression level Bladder Differentiated sample replicate 1
TA_2 Bladder - expression level Bladder Differentiated sample replicate 2
TA_3 Bladder - expression level Bladder Differentiated sample replicate 3
TA_1 Aorta - expression level Aorta Differentiated sample replicate 1
TA_2 Aorta - expression level Aorta Differentiated sample replicate 2
TA_3 Aorta - expression level Aorta Differentiated sample replicate 3

## Sheet: Aorta transcript-change
TIGR Transcript Cluster	Strand	Ensembl Gene ID	Position	Description	Gene Symbol	dT	TA_1 Aorta D	TA_2 Aorta D	TA_3 Aorta D	TA_1 Aorta P	TA_2 Aorta P	TA_3 Aorta P	dTrank
TC0500948	-	ENSMUSG00000002944	chr5:16795535-16902349	CD36 antigen	'Cd36	40.13	2562.62	1660.32	2300.83	51.37	51.98	59.21	16.16
TC0200935	+	ENSMUSG00000027483	chr2:153883740-153890077	palate, lung, and nasal epithelium carcinoma associated	'Plunc	36.08	2504.71	619.2	364.45	35.95	34.65	26.07	1.79
TC0800426	+	ENSMUSG00000031710	chr8:81859271-81867371	uncoupling protein 1	'Ucp1	34.38	3009.83	1852.36	2410.37	73.13	72.06	66.34	7.89
TC0101575	-	ENSMUSG00000040170	chr1:162836054-162859722	flavin containing monooxygenase 2	'Fmo2	32.18	944.59	1205.05	1082.47	33.25	34.7	32.49	18.35
TC0701954	-	ENSMUSG00000035686	chr7:93444390-93448945	thyroid hormone responsive SPOT14 homolog	'Thrsp	31.52	780.94	515.14	755.1	9.88	24.72	30.47	3.31
TC1900624	-	ENSMUSG00000024653	chr19:8763802-8768120	secretoglobin, family 1A, member 1	'Scgb1a1	27.49	3181.77	570.13	410.07	53.26	49.92	48.21	0.8
TC1100133	+	ENSMUSG00000069919	chr11:32235682-32236503	hemoglobin alpha, adult chain 1	'Hba-a1	25.96	1301.31	1023.69	1079.56	44.7	49.42	37.04	5.63
TC0X01031	-	ENSMUSG00000031343	chrX:67819330-68042895	gamma-aminobutyric acid	'Gabra3	25.43	1628.54	1843.97	1848.24	73.6	66.5	69.17	17.61
TC1500521	-	ENSMUSG00000041866	chr15:4813702-4888622			25.29	1697.24	1562.88	1565.83	70.46	61.14	59.2	12.77
TC0200071	+		chr2:12240498-12251473			23.83	513	681.7	747.4	41.3	19.6	20.6	2.67
TC0601038	-	ENSMUSG00000009281	chr6:48529748-48532858	retinoic acid receptor responder	'Rarres2	21.96	1575.21	1684.44	1668.94	83.25	67.17	74	17.23
TC0300741	-	ENSMUSG00000062515	chr3:10212532-10216761	fatty acid binding protein 4, adipocyte	'Fabp4	21.25	2805.24	1911.99	2734.83	125.43	121.44	103.82	7.77
TC1300209	+		chr13:37604050-37609388			20.14	851.27	1005.01	969.87	46.01	48.27	46.02	23.21
TC0101577	-	ENSMUSG00000026691	chr1:162914805-162945535	flavin containing monooxygenase 3	'Fmo3	19.92	1060.48	1502.25	1434.48	68.66	64.57	67.47	11.69
TC0800012	+	ENSMUSG00000012705	chr8:3618182-3622230	resistin	'Retn	19.88	2552.36	1074.63	2170.26	106.64	101.81	83.14	4.99
TC1600159	+	ENSMUSG00000022878	chr16:22805158-22883087	adiponectin, C1Q and collagen domain containing	'Adipoq	18.69	1138.16	601.36	950.77	46.03	46.22	51.71	4.92
TC0301334	-	ENSMUSG00000050315	chr3:122951031-123074778	synaptopodin 2	'Synpo2	18.62	2665.38	2940.2	2671.77	165.14	140.98	138.37	11.83
TC0800321	+	ENSMUSG00000015568	chr8:67335312-67362206	lipoprotein lipase	'Lpl	18.13	1811.86	1354.01	1873.94	91.65	88.64	97.67	10.62
TC1101467	-	ENSMUSG00000020542	chr11:65258139-65351557	myocardin	'Myocd	17.67	1880.18	2126.18	1762.59	109.67	109.29	107.44	14.94
TC1400132	+	ENSMUSG00000021922	chr14:28316200-28331758	inter alpha-trypsin inhibitor, heavy chain 4	'Itih4	17.17	1334.78	1756.48	1626.07	92.7	92.69	89.37	32.61
TC0401174	-	ENSMUSG00000066153	chr4:61581259-61584559	predicted gene, OTTMUSG00000000231	'RP23-64F17.4	17.15	298.74	159.07	566.83	15.59	20.13	24.04	1.87
TC0700273	+	ENSMUSG00000052974	chr7:24038818-24052523	cytochrome P450, family 2, subfamily f, polypeptide 2	'Cyp2f2	15.78	2149.07	421.07	333.45	57.96	61.12	64.9	1.7
TC1300262	+	ENSMUSG00000043631	chr13:48988687-49016666	extracellular matrix protein 2, female organ and adipocyte specific	'Ecm2	15.6	1154.39	1275.73	1292.46	79.21	74.32	85.11	22.02
TC1900404	+	ENSMUSG00000038754	chr19:46028531-46032328	elongation of very long chain fatty acids	'Elovl3	15.48	964.09	676.25	664.56	52.54	44.96	51.34	6.09
TC0500203	+	ENSMUSG00000062329	chr5:36816937-36821212	cytokine like 1	'4Cytl1	15.45	1990.13	1536.76	1443.73	104.94	115.95	100.78	4.43
TC1300208	+		chr13:37594030-37601223			15.42	1294.91	1492.41	1482.19	95.62	93.88	87.39	18.75
TC1800288	+	ENSMUSG00000024610	chr18:61193287-61202090	CD74 antigen	'Cd74	15.33	2293.23	1297.31	1741.8	112.13	115.03	120.68	10.54
TC0500397	+	ENSMUSG00000034842	chr5:92319088-92401870	ADP-ribosyltransferase 3	'Art3	14.97	1198.6	1372.68	1114.36	87.42	83.7	75.03	18.83
TC1100906	+	ENSMUSG00000020681	chr11:106076988-106098988	angiotensin I converting enzyme	'Ace	14.73	1899.51	2147.34	2198.24	136.57	136.9	150.52	17.52
TC1300322	+	ENSMUSG00000055254	chr13:57901243-58228644	neurotrophic tyrosine kinase, receptor, type 2	'Ntrk2	14.57	1448.13	1042.39	1244.9	88.39	90.25	77.72	23.74
TC1300765	-	ENSMUSG00000044951	chr13:32074452-32090429	predicted gene, EG238564	'Mylk4	14.14	2313.46	2986.07	2833.27	176.45	187.76	210.9	9.86
TC0601597	-	ENSMUSG00000030214	chr6:136629181-136685640	RIKEN cDNA 1100001H23 gene	'1100001H23Rik	13.68	848.56	486.3	661.16	50.55	48.22	47.11	11.78
TC1800324	+	ENSMUSG00000024526	chr18:67735899-67760089	cell death-inducing DNA fragmentation factor, alpha subunit-like effector A	'Cidea	13.5	976.14	640.85	842.18	58.94	64.37	58.89	7.18
TC1500943	-	ENSMUSG00000022617	chr15:89499283-89508740	choline kinase beta	'Chkb	13.34	1886.35	1244.51	1513.66	117.9	119.06	111.22	22.4
TC1600544	-	ENSMUSG00000018830	chr16:13741040-13837916	myosin, heavy polypeptide 11, smooth muscle	'Myh11	13.3	2213.24	2614.87	2530.63	186.47	186.33	180.37	16.66
TC1500450	+	ENSMUSG00000023019	chr15:99702832-99710370	glycerol-3-phosphate dehydrogenase 1	'Gpd1	13.24	2518.78	1437.55	2041.44	146.57	162.44	144.14	6.4
TC0701140	+	ENSMUSG00000025479	chr7:137181082-137192246	cytochrome P450, family 2, subfamily e, polypeptide 1	'Cyp2e1	12.92	1618.28	1038.43	1699.29	121.4	122.07	93.75	7.88
TC1401025	-	ENSMUSG00000035296	chr14:56088732-56126163	sarcoglycan, gamma	'Sgcg	12.49	1474.72	1694.16	1670.02	123.45	124.6	139.42	16.11
TC1700246	+	ENSMUSG00000024011	chr17:27511324-27521505	peptidase inhibitor 16	'Pi16	12.35	1879.02	1952.36	1885.8	154.05	155.41	153.59	14.94
TC1701174	-	ENSMUSG00000002831	chr17:54259901-54268071	plasma membrane associated protein, S3-12	'S3-12	12.14	1723.98	1828.47	1706	150.78	150.19	132	13.57
TC0800243	+	ENSMUSG00000018796	chr8:45248911-45313919	acyl-CoA synthetase long-chain family member 1	'Acsl1	11.88	3640.34	2494.9	3236.74	239.75	264.7	284.18	6.84
TC0801241	-	ENSMUSG00000056973	chr8:91755908-91787671	carboxylesterase 3	'Ces3	11.88	1217.59	829.06	1013.09	87.88	89.17	80.41	19.06
TC0800785	-	ENSMUSG00000051906	chr8:4067024-4070073	CD209f antigen	'Cd209f	11.77	483.18	361.03	622.65	42.77	44.38	37.47	6.05
TC0800682	+	ENSMUSG00000023336	chr8:118299290-118319739	WAP four-disulfide core domain 1	'Wfdc1	11.7	1785.21	2171.02	1998.31	173.87	173.21	161.65	13.81
TC1900748	-	ENSMUSG00000041731	chr19:24378250-24561844	phosphoglucomutase 5	'Pgm5	11.69	2505.22	2977.59	2696.39	238.85	230.58	230.48	7.02
TC0201101	+	ENSMUSG00000027513	chr2:172897461-172903658	phosphoenolpyruvate carboxykinase 1, cytosolic	'Pck1	11.67	1934.59	1452.3	1461.3	138.3	138.52	138.52	12.04
TC0901191	-	ENSMUSG00000032311	chr9:55145576-55313937	neuregulin 4	'Nrg4	11.67	677.84	469.7	644.5	51.83	58.26	43.46	8.82
TC0601383	-	ENSMUSG00000030278	chr6:113585564-113596684	cell death-inducing DFFA-like effector c	'Cidec	11.56	1855	1138.7	1589.81	133.74	148.74	114.06	8.05
TC0101440	-	ENSMUSG00000042793	chr1:134876138-134995061	leucine-rich repeat-containing G protein-coupled receptor 6	'Lgr6	11.38	1943.05	2162.16	2055.96	185.44	185.77	170.14	17.92
TC0600056	+	ENSMUSG00000068748	chr6:22816338-22992945	protein tyrosine phosphatase, receptor type Z, polypeptide 1	'Ptprz1	11.28	1038.1	1234.14	1116.54	103.56	100.25	96.64	24.9
TC1000280	+	ENSMUSG00000060843	chr10:62948908-64523729	catenin	'Ctnna3	11.09	687.85	838.13	762.02	73.49	71.46	61.43	22.19
TC0601393	-	ENSMUSG00000030317	chr6:115271230-115277481	tissue inhibitor of metalloproteinase 4	'Timp4	11.06	1004.51	886.93	800.74	87.69	77.39	78.31	14.41
TC0501126	-	ENSMUSG00000029088	chr5:47715381-48850487	Kv channel interacting protein 4	'Kcnip4	10.85	469.62	668.32	606.65	56.06	56.6	48.1	13.72
TC0100416	+	ENSMUSG00000034353	chr1:91087484-91131841	receptor	'Ramp1	10.83	669.21	899.56	797.93	78.28	71.35	68.95	7.05
TC0500416	+	ENSMUSG00000023078	chr5:95170276-95174417	chemokine	'Cxcl13	10.82	1320.31	338.1	1101.07	98.3	75.72	81.12	4.02
TC0101682	-	ENSMUSG00000026527	chr1:175025495-175458828	regulator of G protein signaling 7	'Rgs7	10.72	1095.74	1069.32	1133.71	105.58	102.9	99.15	24.68
TC1600222	+	ENSMUSG00000022840	chr16:34830422-34980356	adenylate cyclase 5	'Adcy5	10.57	1651.41	2106.49	1843.8	180.58	175.08	174.07	19.49
TC0100730	+	ENSMUSG00000026678	chr1:169631977-169672289	regulator of G-protein signaling 5	'Rgs5	10.55	2679.36	3123.65	3164.41	323.79	248.87	277.13	5.37
TC1600653	-	ENSMUSG00000038168	chr16:25621863-25767324	leprecan-like 1	'Leprel1	10.22	1492.12	1689.26	1469.44	154.02	153.24	147.65	20.57
TC0301072	-	ENSMUSG00000027931	chr3:90581327-90597073	natriuretic peptide receptor 1	'Npr1	10.17	1212.67	1430.75	1286.56	134.71	133.59	118.18	26.03
TC1101375	-	ENSMUSG00000037145	chr11:58689753-58695030	RIKEN cDNA 2210407C18 gene	'2210407C18Rik	10.06	423.07	643.91	631.12	55.47	58.89	54.47	10.51
TC0101574	-	ENSMUSG00000040181	chr1:162790789-162827593	flavin containing monooxygenase 1	'Fmo1	10.05	2260.26	1848.5	2271.18	225.1	196.44	213.38	11.95
TC0101631	-	ENSMUSG00000038370	chr1:171143359-171166345	Purkinje cell protein 4-like 1	'Pcp4l1	9.95	1657.88	1732.35	1629.46	172.86	167.06	164.51	8.01
TC0500552	+	ENSMUSG00000042010	chr5:113387099-113472535	acetyl-Coenzyme A carboxylase beta	'Acacb	9.94	1593.59	959.91	1370.97	137.14	133.19	124.53	25.87
TC0701969	-	ENSMUSG00000030747	chr7:95185560-95214625	diacylglycerol O-acyltransferase 2	'Dgat2	9.72	2604.93	1798.17	2525.08	233.18	246.36	233.15	9.55
TC0601490	-	ENSMUSG00000049107	chr6:126124208-126187755	neurotrophin 3	'Ntf3	9.6	1103.59	1373.63	1163.98	129.93	125.96	123.45	9.53
TC0201516	-	ENSMUSG00000034810	chr2:66605861-66715467	sodium channel, voltage-gated, type VII, alpha	'Scn7a	9.58	1194.2	909.9	1004.92	111.06	104.53	108.96	27.79
TC0700326	+	ENSMUSG00000037166	chr7:26228582-26232644	protein phosphatase 1, regulatory	'Ppp1r14a	9.32	1310.75	1573.84	1478.04	169.66	153.71	144.88	9.2
TC0701844	-	ENSMUSG00000059146	chr7:74053085-74438501	neurotrophic tyrosine kinase, receptor, type 3	'Ntrk3	9.32	1732.49	1868.45	1829.81	196.35	193.16	193.29	16.75
TC0601623	-	ENSMUSG00000030244	chr6:142510305-142560800	glycogen synthase 2	'Gys2	9.31	722.36	426.78	636.8	69.79	65.66	56.38	13.92
TC0200016	+	ENSMUSG00000026676	chr2:5055049-5148137	coiled-coil domain containing 3	'Ccdc3	9.17	966.11	1034.48	1008.05	122.24	114.79	91.01	4.87
TC1800562	-	ENSMUSG00000036585	chr18:39214876-39305605	fibroblast growth factor 1	'Fgf1	9.08	961.99	1087.81	993.94	124.13	116.61	94.51	8.03
TC1100496	+	ENSMUSG00000020787	chr11:73080716-73096771	purinergic receptor P2X, ligand-gated ion channel, 1	'P2rx1	9	1145.85	1389.7	1222.63	129.91	155.44	132.09	12.86
TC1400726	-	ENSMUSG00000063142	chr14:20956433-21675327	potassium large conductance calcium-activated channel, subfamily M, alpha member 1	'Kcnma1	8.99	1608.25	1837.55	1770.73	201.96	174.74	203.83	26.82
TC0300035	+	ENSMUSG00000027559	chr3:14885104-14894127	carbonic anhydrase 3	'Car3	8.9	1693.68	854.06	1274.47	138.4	151.57	139.48	3.05
TC0101480	-	ENSMUSG00000026360	chr1:143925619-143930430	regulator of G-protein signaling 2	'Rgs2	8.82	1416.29	1031.17	1098.97	136.93	137.49	127.68	8.98
TC0201239	-	ENSMUSG00000026768	chr2:12045818-12241078	integrin alpha 8	'Itga8	8.78	2339.23	2662.32	2759.19	294.61	273.09	316.02	12.34
TC1700964	-	ENSMUSG00000036594	chr17:32360721-32365776	histocompatibility 2, class II antigen E alpha	'H2-Ea	8.78	1130.57	713.22	891.2	112.34	104.64	94.39	5.62
TC1900746	-	ENSMUSG00000024867	chr19:23993807-24255850	phosphatidylinositol-4-phosphate 5-kinase, type 1 beta	'Pip5k1b	8.77	523.28	660.81	528.58	65.51	68.57	61.24	18.19
TC0300773	-	ENSMUSG00000001865	chr3:19947533-19974097	carboxypeptidase A3, mast cell	'Cpa3	8.76	667.48	431.75	568.34	68.26	61.25	60.79	12.35
TC0401041	-	ENSMUSG00000071012	chr4:42122406-42123537			8.63	1129.94	661.05	1029.06	115.46	99.64	111.77	4.32
TC0901076	-	ENSMUSG00000049313	chr9:41899202-42058667	sortilin-related receptor, LDLR class A repeats-containing	'Sorl1	8.57	1682.21	1869.7	1826.02	215.93	203.96	207.64	34.04
TC0701452	-	ENSMUSG00000003123	chr7:21968119-22188279	lipase, hormone sensitive	'Lipe	8.49	2376.58	1441.25	2056.16	253.02	236.22	202.54	7.33
TC1600467	+	ENSMUSG00000040666	chr16:96536028-96625084	SH3-binding domain glutamic acid-rich protein	'Sh3bgr	8.43	429.23	511.31	471.29	60.34	57.61	49.59	10.79
TC0300459	+	ENSMUSG00000027875	chr3:98151659-98181956	3-hydroxy-3-methylglutaryl-Coenzyme A synthase 2	'Hmgcs2	8.41	896.7	1147.73	1021.92	128.28	125.66	110.69	10
TC1101501	-	ENSMUSG00000041329	chr11:69681324-69687534	ATPase, Na+/K+ transporting, beta 2 polypeptide	'Atp1b2	8.38	1045.15	1200.99	1121.32	137.03	130.05	134.55	16.54
TC1700577	+	ENSMUSG00000024049	chr17:69298884-69406219	myomesin 1	'Myom1	8.38	1562.26	1795.82	1591.75	194.47	194.73	201.36	30.25
TC0901235	-	ENSMUSG00000032289	chr9:59996636-60537962	thrombospondin, type I, domain containing 4	'Thsd4	8.36	1591.65	1921.64	1676.37	211.26	210.19	199.52	13.1
TC0400560	+	ENSMUSG00000032744	chr4:122678202-122694516	hairy/enhancer-of-split related with YRPW motif-like	'Heyl	8.33	1103.26	1275.78	1243.25	154.54	144.95	135.49	11.22
TC1400796	-	ENSMUSG00000021797	chr14:31944972-31956154	RIKEN cDNA 9230112D13 gene	'9230112D13Rik	8.28	162.64	100.17	131.9	13.04	16.92	17.72	2.44
TC0101238	-	ENSMUSG00000038608	chr1:80715865-80973230	dedicator of cytokinesis 10	'Dock10	8.26	810.31	902.44	900.58	110.42	101.2	104.92	43.35
TC0700957	+	ENSMUSG00000030935	chr7:115683206-115707177	acyl-CoA synthetase medium-chain family member 3	'Acsm3	8.26	513.62	296.79	489.61	55.45	53.25	48.73	11.34
TC0100904	+	ENSMUSG00000016494	chr1:194493182-194515577	CD34 antigen	'Cd34	8.16	2016.14	1782.19	2043.27	239.54	235.29	240.96	12.61
TC0601114	-	ENSMUSG00000037709	chr6:58900585-58993027	RIKEN cDNA D430015B01 gene	'Fam13a	8.16	667.19	463.41	566	70.51	68.31	69.05	14.14
TC0500277	+	ENSMUSG00000029195	chr5:64703197-64738815	klotho beta	'Klb	8.14	466.33	240.38	412.14	48.03	51.37	38.12	6.21
TC1200142	+	ENSMUSG00000036095	chr12:35715826-36469233	diacylglycerol kinase, beta	'Dgkb	8.04	787.06	961.98	832.73	111.97	112.59	96.7	23.24
TC0501265	-	ENSMUSG00000067149	chr5:88460974-88468267	immunoglobulin joining chain	'Igj	8.01	835.59	181.57	95.44	47.5	50.66	40.77	1.53
TC0401284	-	ENSMUSG00000052684	chr4:94441661-94444793	Jun oncogene	'Jun	8	1158.37	712.45	913.06	136.69	108.52	102.6	3.66
TC0401057	-	ENSMUSG00000071003	chr4:42787335-42788467	chemokine	'Ccl21a	7.96	1000.61	576.14	902.72	106.51	111.64	93.15	3.67
TC1101407	-	ENSMUSG00000049892	chr11:60044743-60046502	RAS, dexamethasone-induced 1	'Rasd1	7.84	545.89	327.65	571.58	53.51	68.77	62.1	4.1
TC1900345	+	ENSMUSG00000048120	chr19:40505391-40635628	ectonucleoside triphosphate diphosphohydrolase 1	'Entpd1	7.82	2458.5	2774.82	2518.32	318.06	322.93	350.86	6
TC1500339	+	ENSMUSG00000041653	chr15:84250142-84271835	patatin-like phospholipase domain containing 3	'Pnpla3	7.71	1128.09	685.3	1034.45	124.05	131.43	113.69	8.97
TC0401021	-	ENSMUSG00000028427	chr4:41123656-41186602	aquaporin 7	'Aqp7	7.7	1281.73	807.65	1001.81	135	139.64	127.01	7.42
TC0900989	-	ENSMUSG00000041737	chr9:31328515-31366793	transmembrane protein 45b	'Tmem45b	7.69	1434.75	710.11	1407.82	160.64	151.03	150.56	5.05
TC1500564	-	ENSMUSG00000039385	chr15:13093023-13230346	cadherin 6	'Cdh6	7.68	735.76	916.71	806.23	110.51	108.32	101.27	13.18
TC1600635	-	ENSMUSG00000022861	chr16:22118261-22315366	diacylglycerol kinase, gamma	'Dgkg	7.68	811.3	854.82	835.95	107.63	118.11	100.11	26.78
TC1300556	+		chr13:108051272-108051748			7.59	922.06	869.44	962.58	123.91	136.85	101.91	2.58
TC0700262	+	ENSMUSG00000030483	chr7:22671690-22700654	cytochrome P450, family 2, subfamily b, polypeptide 10	'Cyp2b10	7.58	605.8	497.58	338.3	63.23	66.93	59.99	8.34
TC0500382	+	ENSMUSG00000029372	chr5:90739792-90741334	pro-platelet basic protein	'Ppbp	7.55	700.33	1236.37	503.26	101.37	120.38	101.36	4.21
TC0500979	-	ENSMUSG00000038319	chr5:23360083-23392097	potassium voltage-gated channel, subfamily H	'Kcnh2	7.55	926.85	1148.47	1027.42	141.38	145.2	124.41	16.77
TC1200567	+	ENSMUSG00000041992	chr12:115253779-115494509	Rap guanine nucleotide exchange factor	'Rapgef5	7.53	779.74	835.08	858.64	111.65	109.03	107.76	16.47
TC0600858	-	ENSMUSG00000002588	chr6:5120991-5146710	paraoxonase 1	'Pon1	7.51	465.34	222.81	345.17	46.32	50.02	41.2	7.01
TC0300979	-	ENSMUSG00000028005	chr3:82136893-82179613	guanylate cyclase 1, soluble, beta 3	'Gucy1b3	7.39	1749.73	2118.22	1896.43	268.55	243.38	268.16	17.18
TC0100389	+	ENSMUSG00000026255	chr1:87165039-87211515	EF hand domain containing 1	'Efhd1	7.37	1028	1190.5	1061.76	168.29	150.64	126.07	6.22
TC0702052	-	ENSMUSG00000052305	chr7:99863344-99883968	hemoglobin, beta adult minor chain	'Hbb-b2	7.36	731.05	580.68	665.43	94.46	77.36	96.99	1.47
TC0600052	+	ENSMUSG00000062980	chr6:21922054-22176112	RIKEN cDNA A430107O13 gene	'A430107O13Rik	7.3	1833.45	2191.1	2172.85	278.46	272.15	298.44	8.09
TC0801304	-	ENSMUSG00000014846	chr8:104066132-104070061	tubulin polymerization-promoting protein family member 3	'Tppp3	7.28	1821.88	1451.09	1540.3	249.2	207.01	204.95	6.43
TC0101704	-	ENSMUSG00000026489	chr1:180145215-180176087	chaperone, ABC1 activity of bc1 complex like	'Cabc1	7.26	1285.37	955.4	1134.88	161.14	144.21	159.37	12.78
TC1900819	-	ENSMUSG00000024990	chr19:37817310-37826004	retinol binding protein 4, plasma	'Rbp4	7.23	1856.15	2202.24	2123.94	283.14	279.71	291.7	7.94
TC0901137	-	ENSMUSG00000066687	chr9:48626471-48808152	zinc finger and BTB domain containing 16	'Zbtb16	7.17	881.31	1364.73	841.39	149.7	148.83	132	5.84
TC0X00556	+	ENSMUSG00000044550	chrX:131385616-131387589	transcription elongation factor A	'Tceal3	7.13	469.35	629.41	531.55	80.63	79.76	68.29	8.7
TC0101427	-	ENSMUSG00000026463	chr1:133596431-133690821	ATPase, Ca++ transporting, plasma membrane 4	'Atp2b4	7.09	1474.49	1595.04	1569.15	219.03	221.91	213.51	21.47
TC0701383	-	ENSMUSG00000003545	chr7:16985288-16992125	FBJ osteosarcoma oncogene B	'Fosb	7.09	1585.56	915.71	1186.56	153.93	172.25	194.22	2.86
TC0701164	+	ENSMUSG00000025509	chr7:137872470-137878007	patatin-like phospholipase domain containing 2	'Pnpla2	7.07	2313.93	1573.1	2130.16	278.8	262.96	309.52	7.35
TC1400754	-	ENSMUSG00000015968	chr14:27471779-27921118	calcium channel, voltage-dependent, L type, alpha 1D subunit	'Cacna1d	7.06	655.59	781.11	752.94	104.98	103.17	102.19	29.54
TC1900607	-	ENSMUSG00000024972	chr19:7416522-7427054	lectin, galactose binding, soluble 12	'Lgals12	7.05	1114.79	578.23	929.63	132.88	128.1	111.09	8.61
TC1101277	-	ENSMUSG00000020354	chr11:46935538-47594224	sarcoglycan, delta	'Sgcd	7.03	1780.75	2043.83	1949.12	279.46	276.93	264.72	8.53
TC0900770	+		chr9:113762602-113787777			7.01	1242.63	1497.79	1316.5	204.6	189.19	185.2	7.64
TC1101523	-	ENSMUSG00000018566	chr11:70023860-70029772	solute carrier family 2	'Slc2a4	7.01	1325.43	891.98	1226.67	163.56	163.39	164.3	12.32
TC1700641	+	ENSMUSG00000024140	chr17:85056344-85134024	endothelial PAS domain protein 1	'Epas1	7.01	2346.06	1753.78	1974.23	284.64	286.24	295.15	14.7
TC1700224	+	ENSMUSG00000038677	chr17:26328157-26358658	signal peptide, CUB domain, EGF-like 3	'Scube3	6.99	1458.72	1724.93	1465.69	228.89	231.07	204.97	21.14
TC1900251	+	ENSMUSG00000052085	chr19:24699518-24902421	dedicator of cytokinesis 8	'Dock8	6.98	879.8	959.82	890.56	130.99	131.67	128.51	25.29
TC0600357	+		chr6:67872232-67872694			6.94	378.31	261.68	249.51	43.47	51.12	33.65	5.12
TC0601147	-	ENSMUSG00000056850	chr6:68753380-68753918			6.93	437.57	41.92	37.01	28.94	26.63	18.98	0.46
TC0601640	-	ENSMUSG00000030256	chr6:145953210-145955893	basic helix-loop-helix domain containing, class B3	'Bhlhe41	6.93	768.49	712.89	1030.27	126.82	121.89	113.78	6.97
TC0700904	+	ENSMUSG00000031028	chr7:104865294-104949808	tubby candidate gene	'Tub	6.9	673.54	917.8	779.46	127.27	113.93	102.17	11.38
TC1800200	+	ENSMUSG00000057719	chr18:42431580-42536364	SH3 domain containing ring finger 2	'Sh3rf2	6.8	753.82	798.83	723.32	116.09	112.93	105.75	9.19
TC0400137	+	ENSMUSG00000066203	chr4:42626595-42627727			6.75	919.12	551.41	822.3	120.69	109.78	109.15	4.42
TC1500668	-	ENSMUSG00000022425	chr15:54899021-54980230	ectonucleotide pyrophosphatase/phosphodiesterase 2	'Enpp2	6.73	941.89	696.43	746.8	122.83	112.91	118.85	22.94
TC0701462	-	ENSMUSG00000054385	chr7:22289149-22313842	CEA-related cell adhesion molecule 2	'Ceacam2	6.72	1123.7	763.82	847.67	143.41	141.7	122.13	6.12
TC1000969	-	ENSMUSG00000020077	chr10:62013166-62046183	serglycin	'Srgn	6.72	1417.74	919.03	1208.58	191.39	167.69	168.63	7.41
TC1000055	+	ENSMUSG00000019851	chr10:18567803-18579810	PERP, TP53 apoptosis effector	'Perp	6.7	1959.62	2328.33	1976.06	302.83	321.83	310.07	4.61
TC0900474	+	ENSMUSG00000041696	chr9:65428166-65442339	RAS-like, family 12	'Rasl12	6.64	1162.72	1234.7	1236.85	195.89	186.37	165.05	6.37
TC1102016	-	ENSMUSG00000041828	chr11:110134677-110200661	ATP-binding cassette, sub-family A	'Abca8a	6.64	1158.41	1230.79	1255.15	183.18	173.95	191.74	27.99
TC0301256	-	ENSMUSG00000027895	chr3:107256592-107277186	potassium voltage gated channel, Shaw-related subfamily, member 4	'Kcnc4	6.61	677.7	862.89	757.78	120.64	118.22	108.82	5.72
TC0101657	-	ENSMUSG00000007097	chr1:172241883-172268237	ATPase, Na+/K+ transporting, alpha 2 polypeptide	'Atp1a2	6.55	2368.27	2216.66	2198.37	348.61	347.63	339.53	15.14
TC1000290	+	ENSMUSG00000019944	chr10:68758842-68893399	Rho-related BTB domain containing 1	'Rhobtb1	6.54	1337.49	1565.55	1460.87	226.65	216.98	223.18	13.54
TC0200078	+	ENSMUSG00000026712	chr2:14178835-14281347	mannose receptor, C type 1	'Mrc1	6.53	585.37	540.8	750.22	99.32	98.52	89.59	18.98
TC0300980	-	ENSMUSG00000033910	chr3:82197314-82250713	guanylate cyclase 1, soluble, alpha 3	'Gucy1a3	6.51	1214.72	1314.58	1237.66	195.56	192.87	189.9	10.17
TC1200332	+	ENSMUSG00000021250	chr12:83475371-83478754	FBJ osteosarcoma oncogene	'Fos	6.51	2135	1506.17	1974.9	281.19	278.16	303.43	4.62
TC1401246	-	ENSMUSG00000000197	chr14:117682235-118026358	sodium leak channel, non-selective	'Nalcn	6.51	635.83	721.52	689.52	108.63	103.31	102.29	22.6
TC0101758	-	ENSMUSG00000026628	chr1:190723805-190736846	activating transcription factor 3	'Atf3	6.5	1704.75	887.02	1231.95	210.35	198.02	179.66	3.25
TC1500684	-	ENSMUSG00000022358	chr15:58245415-58280210	F-box protein 32	'Fbxo32	6.48	775.51	1014.22	882.59	141.54	136.2	134.6	11.12
TC0700267	+	ENSMUSG00000005547	chr7:23204436-23212600	cytochrome P450, family 2, subfamily a, polypeptide 5	'Cyp2a5	6.43	1323.79	495.85	302.35	115.39	112.14	102.68	2.85
TC1401102	-	ENSMUSG00000022097	chr14:65165424-65168555	surfactant associated protein C	'Sftpc	6.43	1227.59	82.67	113.54	80.16	70.77	70.5	0.76
TC0200915	+	ENSMUSG00000027470	chr2:152652209-152663009	myosin, light polypeptide kinase 2, skeletal muscle	'Mylk2	6.39	798.03	858.01	839.42	134.52	134.07	122.02	16.93
TC0500069	+	ENSMUSG00000039899	chr5:20410405-20416074	fibrinogen-like protein 2	'Fgl2	6.37	2523.76	2951.27	2872.53	416.4	376.77	516.77	2.82
TC1100720	+	ENSMUSG00000039084	chr11:94674086-94678166	chondroadherin	'Chad	6.35	2344.42	709.43	253.26	168.68	172.43	180.1	1.91
TC1101569	-	ENSMUSG00000020774	chr11:73386562-73408051	aspartoacylase	'Aspa	6.33	479.9	333.45	414.58	68.36	70.67	54.88	7.13
TC0300201	+	ENSMUSG00000027827	chr3:65051152-65479296	potassium voltage-gated channel, shaker-related subfamily, beta member 1	'Kcnab1	6.32	1523.9	2015.63	1750.31	266.8	276.29	293.62	14.88
TC0601163	-	ENSMUSG00000068408	chr6:69518225-69518786			6.32	145.85	52.78	43.13	15.82	10.6	11.82	0.66
TC0601219	-	ENSMUSG00000030017	chr6:78484176-78486782	regenerating islet-derived 3 gamma	'Reg3g	6.3	867.7	422.94	261.47	78.97	90.53	77	3.35
TC0501075	-	ENSMUSG00000029096	chr5:34714436-34742176	HtrA serine peptidase 3	'Htra3	6.26	1665.28	1773.5	1728.76	282.56	275.45	267.25	7.33
TC0X00792	-	ENSMUSG00000025038	chrX:15565286-15752518	EF-hand domain	'Efhc2	6.22	184.28	217.67	202.37	31.33	35.67	30.11	9.15
TC1700433	+	ENSMUSG00000023913	chr17:41689316-41732489	phospholipase A2, group VII	'Pla2g7	6.18	732.22	531.23	660.47	99.61	108.78	103.06	12.24
TC1000849	-	ENSMUSG00000019789	chr10:30613004-30623445	hairy/enhancer-of-split related with YRPW motif 2	'Hey2	6.16	1354.34	1502.68	1510.71	233.31	233.51	242.49	10.92
TC1400145	+	ENSMUSG00000021903	chr14:29458636-29491844	UDP-N-acetyl-alpha-D-galactosamine:polypeptide N-acetylgalactosaminyltransferase-like 2	'Galntl2	6.15	662.86	800.31	621.52	119.38	113.5	105.88	12.17
TC1101991	-	ENSMUSG00000020717	chr11:106763259-106859669	platelet/endothelial cell adhesion molecule 1	'Pecam1	6.12	1620.29	1545.17	1646.01	264.13	254.65	267.88	13.61
TC1000281	+	ENSMUSG00000043916	chr10:63536879-63539518		'AC116138.21	6.08	454.94	448.14	439.46	72.49	76.4	71.98	3.47
TC0300957	-	ENSMUSG00000027792	chr3:73739679-73812282	butyrylcholinesterase	'Bche	6.06	568.73	459.63	525.42	84.09	83.33	89.07	7.07
TC0600360	+	ENSMUSG00000062548	chr6:68026038-68026515			6.06	627.87	125.27	151.84	58.43	53.54	37.33	0.79
TC0702286	-	ENSMUSG00000030711	chr7:122769428-122772976	sulfotransferase family 1A, phenol-preferring, member 1	'Sult1a1	6.05	630.98	571.98	579.81	90.39	101.02	103.39	6.02
TC1200608	-	ENSMUSG00000043673	chr12:11154122-11214293	potassium voltage-gated channel, delayed-rectifier, subfamily S, member 3	'Kcns3	6.02	263.46	268.59	279.78	49.03	38.03	47.73	5.79
TC0200300	+	ENSMUSG00000053164	chr2:37523904-37527903	G protein-coupled receptor 21	'Gpr21	6.01	108.43	173.7	113.94	24.54	24.58	16.83	2.16
TC1200631	-	ENSMUSG00000020593	chr12:16590208-16665551	lipin 1	'Lpin1	6.01	2270.86	1610.99	1994.4	332.13	310.3	335.71	8.36
TC0400279	+	ENSMUSG00000039196	chr4:62778252-62781859	orosomucoid 1	'Orm1	6	815.63	460.38	860.18	110.8	131.86	113.16	1.96
TC0901353	-	ENSMUSG00000034898	chr9:79891946-80054329	filamin A interacting protein 1	'Filip1	5.99	716.88	898.46	732.45	130.5	130.98	130.69	10.61
TC1000387	+	ENSMUSG00000061780	chr10:79670926-79672673	complement factor D	'Cfd	5.99	1222.32	725.77	1124.53	173.46	174.06	165.74	4.12
TC1102143	-	ENSMUSG00000025150	chr11:120838536-120841159	carbonyl reductase 2	'Cbr2	5.99	2139.42	1719.58	1772.72	325.86	311.87	302.65	6.72
TC0600594	+	ENSMUSG00000000440	chr6:115386638-115516115	peroxisome proliferator activated receptor gamma	'Pparg	5.95	1425.93	876.05	1109.98	192.38	189.94	190.98	8.46
TC1101343	-	ENSMUSG00000049588	chr11:55006488-55034870	coiled-coil domain containing 69	'Ccdc69	5.93	535.85	535.03	520.54	90.55	87.95	89.93	10.07
TC0600533	+	ENSMUSG00000059187	chr6:96201255-96745279	RIKEN cDNA C630007B19 gene	'Fam19a1	5.92	1096.87	1298.88	1096.93	194.99	200.57	194.21	7.9
TC1100147	+	ENSMUSG00000020155	chr11:33915296-33923285	potassium large conductance calcium-activated channel, subfamily M, beta member 1	'Kcnmb1	5.92	1220.56	1521.87	1479.78	266.58	236.49	210.15	5.23
TC0500878	+	ENSMUSG00000056602	chr5:149051828-149430838	furry homolog	'Fry	5.9	1311.5	1415.06	1354.69	227.79	228.23	236.12	28.57
TC0401172	-		chr4:61382693-61393677			5.87	870.35	536.56	1219.45	163.09	158.77	125.39	1.48
TC1100789	+	ENSMUSG00000007877	chr11:98492850-98494251	titin-cap	'Tcap	5.85	590.47	709.56	689.66	114.77	117.36	108.02	7.02
TC1200141	+	ENSMUSG00000050103	chr12:35077062-35417408	RIKEN cDNA A530016O06 gene	'Tmem195	5.83	773.54	618.27	751.71	124.79	120.63	122.51	13.87
TC1102146	-	ENSMUSG00000025153	chr11:120915003-120933592	fatty acid synthase	'Fasn	5.82	2262.24	1188.5	2264.36	331.98	332.09	318.13	4.86
TC0501133	-	ENSMUSG00000029167	chr5:50830808-50940875	peroxisome proliferative activated receptor, gamma, coactivator 1 alpha	'Ppargc1a	5.81	833.26	683.96	659.23	132.96	127.89	113.75	9.4
TC0600361	+	ENSMUSG00000071406	chr6:68097146-68097903			5.78	269.4	70.1	50.3	29.4	22.3	15.7	0.17
TC0800677	+	ENSMUSG00000031841	chr8:116897181-117946308	cadherin 13	'Cdh13	5.77	1692.4	1861.8	1803.97	315.67	305.79	307.92	13.61
TC1600232	+	ENSMUSG00000060956	chr16:35813869-35815664		'CT573031.6	5.76	74.36	99.24	123.78	15.64	23.72	12.3	1.32
TC0201508	-	ENSMUSG00000061171	chr2:65247182-65294640	RIKEN cDNA 9330158F14 gene	'Slc38a11	5.74	775.74	857.63	867.44	147.06	154.62	133.99	6.84
TC0501213	-	ENSMUSG00000062960	chr5:75351529-75399011	kinase insert domain protein receptor	'Kdr	5.74	810.53	495.57	639.5	115.04	117.45	106.37	13.95
TC0701089	+		chr7:130152494-130157932			5.74	323.43	372.92	346.32	64.96	60.6	55.98	4.59
TC0101432	-	ENSMUSG00000042429	chr1:134089008-134125242	adenosine A1 receptor	'Adora1	5.73	493.79	311.43	464.59	69.59	80.83	71.08	3.53
TC1700438	+	ENSMUSG00000023959	chr17:42258883-42404070	chloride intracellular channel 5	'Clic5	5.73	922.71	513.09	592.57	124.29	119.06	110.79	5.2
TC1300614	-	ENSMUSG00000021313	chr13:11482944-12068582	ryanodine receptor 2, cardiac	'Ryr2	5.72	526.54	553.25	464.25	95.22	92.39	82.33	18.2
TC1701201	-	ENSMUSG00000046329	chr17:55254627-55271016	solute carrier family 25	'Slc25a23	5.71	1508.28	1622.94	1562.35	267.2	263.2	291.13	10.59
TC1100495	+	ENSMUSG00000020788	chr11:73042829-73074612	ATPase, Ca++ transporting, ubiquitous	'Atp2a3	5.7	1310.14	1480.73	1477.11	232.53	255.41	260.61	8.54
TC1101346	-	ENSMUSG00000020264	chr11:55115227-55141834	solute carrier family 36	'Slc36a2	5.67	1867.47	1104.43	1393.05	274.59	265.25	230.63	6.74
TC0500022	+	ENSMUSG00000012428	chr5:7998097-8019856	STEAP family member 4	'Steap4	5.65	881.31	651.01	913.65	140.52	144.34	147.7	7.07
TC0901525	-	ENSMUSG00000070282	chr9:109524572-109529331	RIKEN cDNA 3000002C10 gene	'3000002C10Rik	5.65	181.13	278	201.67	30.68	48.36	37.91	2.21
TC0900790	+	ENSMUSG00000039115	chr9:118287073-118579143	integrin alpha 9	'Itga9	5.64	1692.87	1990.4	1960.49	322.73	323.26	354.28	9.4
TC0500071	+	ENSMUSG00000039883	chr5:20581524-20613863	leucine rich repeat containing 17	'Lrrc17	5.62	1261.45	1399.43	1537.58	263.5	254.13	230.07	5.16
TC0700699	+	ENSMUSG00000030562	chr7:83181809-83333864	NADPH oxidase 4	'Nox4	5.61	2540.69	3052.15	2975.48	512.67	472.85	542.96	9.87
TC0X00619	+	ENSMUSG00000025270	chrX:145306120-145329294	aminolevulinic acid synthase 2, erythroid	'Alas2	5.59	751.74	610.76	614.42	124.74	121.84	106.88	11.29
TC0400317	+		chr4:84918053-85168626			5.54	404.79	426.51	419.15	74.92	87.13	63.61	3.92
TC0101708	-	ENSMUSG00000053963	chr1:180416314-180463579	RIKEN cDNA 6330403A02 gene	'6330403A02Rik	5.53	770.93	1018.82	891.68	175.46	170.03	139.05	4.62
TC1600308	+	ENSMUSG00000061100	chr16:48603274-48605184	resistin like alpha	'Retnla	5.5	971.94	699.37	851.5	153.9	159.1	146.07	4.18
TC1700323	+	ENSMUSG00000033327	chr17:32755953-32805359	tenascin XB	'Tnxb	5.5	1209.83	1199.92	1330.39	227.61	224.63	227.22	23.41
TC0900563	+		chr9:81730176-81743402			5.48	378.38	423.93	366.15	70.35	77.24	65.74	8.17
TC0X00458	+	ENSMUSG00000031230	chrX:101091900-101101607	fibroblast growth factor 16	'Fgf16	5.48	303.38	336.15	344.32	60.88	54.03	64.67	4.24
TC0100049	+	ENSMUSG00000025776	chr1:17916285-17955440	cysteine-rich secretory protein LCCL domain containing 1	'Crispld1	5.46	469.73	556.06	546.52	98.85	98.59	90.41	11.71
TC0901540	-	ENSMUSG00000032502	chr9:111259136-111388673	src homology three	'Stac	5.45	412.59	393.8	398.15	73.93	73.61	73.59	10.21
TC1101770	-	ENSMUSG00000001508	chr11:95071834-95085366	sarcoglycan, alpha	'Sgca	5.44	1031.03	1278.43	1040.1	209.66	198.85	207.68	10.47
TC1201103	-	ENSMUSG00000066292	chr12:112880565-112880997			5.44	78.69	27.94	14.44	6.62	10.15	5.48	0.23
TC0202051	-	ENSMUSG00000027452	chr2:150358968-150409357	acyl-CoA synthetase short-chain family member 1	'Acss1	5.43	825.75	526.09	564.15	120.58	122.83	109.51	9.8
TC1600675	-	ENSMUSG00000022548	chr16:30970621-30989233	apolipoprotein D	'Apod	5.39	923.72	706.44	790.89	155.58	145.23	148.68	8.37
TC0X01393	-	ENSMUSG00000062168	chrX:155397890-155510127	protein phosphatase with EF hand calcium-binding domain 1	'Ppef1	5.38	551.44	685.38	663.76	146.7	122.07	84.44	4.47
TC0600001	+		chr6:3149479-3155084			5.37	605.88	697.41	582.32	119.5	119.16	112.5	3.03
TC0701923	-	ENSMUSG00000001773	chr7:82654145-82711101	folate hydrolase	'Folh1	5.37	271.26	346.54	327.66	62.14	59.01	54.87	9.6
TC0800096	+	ENSMUSG00000046354	chr8:19171026-19171881	defensin beta 14	'Defb14	5.37	806.15	513.21	731.29	104.58	116.75	160.72	1.18
TC1401234	-	ENSMUSG00000025558	chr14:115946437-116202950	dedicator of cytokinesis 9	'Dock9	5.36	1253.31	1118.19	1152.52	219.75	216.54	221.24	30.69
TC0400138	+	ENSMUSG00000071006	chr4:42644172-42646188			5.33	787.35	936.65	871.98	187.23	153.08	146.37	5.23
TC0300231	+	ENSMUSG00000027834	chr3:75663189-75749139	serine	'Serpini1	5.32	544.42	728.81	684.2	129.7	124.33	114.12	9.57
TC1700430	+		chr17:41483779-41548480			5.3	1114.14	689.2	821.56	161.22	170.16	163.63	7.19
TC1700049	+		chr17:11866519-11873374			5.29	456.31	468.41	485.74	93.94	87.88	84.65	9.93
TC0701223	-	ENSMUSG00000035458	chr7:4076628-4094900	troponin I, cardiac	'Tnni3	5.27	962.59	89.03	105.03	67.9	74.65	76.99	0.81
TC1700707	-	ENSMUSG00000023828	chr17:11137084-11224816	solute carrier family 22	'Slc22a3	5.24	438.02	342.36	357.35	75.88	75.79	65.28	9.25
TC1102039	-	ENSMUSG00000069610	chr11:115119388-115125238			5.21	417.28	395.41	627.49	95.36	95.93	85.34	4.66
TC0202031	-	ENSMUSG00000037091	chr2:145983000-146252883			5.2	932.5	808.13	922.64	164.17	172.55	175.19	26.2
TC0300686	+	ENSMUSG00000039167	chr3:151338101-151445294	EGF, latrophilin seven transmembrane domain containing 1	'Eltd1	5.19	801.65	493.1	596.05	126.78	116.37	121.18	10.41
TC0401040	-		chr4:42103916-42105983			5.16	554.93	674.02	665.23	134.76	121.83	110.66	3.43
TC0501434	-	ENSMUSG00000042249	chr5:112096981-112202017	adrenergic receptor kinase, beta 2	'Adrbk2	5.16	583.18	501.16	544.37	105.71	106.36	103.84	7.3
TC1700984	-	ENSMUSG00000067283	chr17:33066285-33069214	heat shock protein 1A	'Hspa1a	5.13	2214.79	1725.04	2001.25	394.47	364.29	399.14	2.32
TC0100655	-	ENSMUSG00000066798	chr1:153866039-153877648	zinc finger and BTB domain containing 6	'Zbtb6	5.12	595	463.7	590.52	108.26	118.76	95.09	2.66
TC0100710	+	ENSMUSG00000026574	chr1:164764533-164792088	dermatopontin	'Dpt	5.12	1661.53	1711.35	1663.22	346.98	315.81	320.01	4.94
TC1100861	+	ENSMUSG00000017309	chr11:102150586-102165028	CD300 antigen like family member G	'Cd300lg	5.12	1167.45	832.45	1060.26	197.17	202.87	197.88	5.87
TC1900329	+	ENSMUSG00000067242	chr19:37965461-38031908	leucine-rich repeat LGI family, member 1	'Lgi1	5.11	137.47	95.73	105.56	21.5	23.43	21.3	3.57
TC0200855	+	ENSMUSG00000063873	chr2:144908857-145382794	solute carrier family 24	'Slc24a3	5.1	1426.31	1529.52	1500.62	295.21	277.9	300.36	13.85
TC0401170	-	ENSMUSG00000041333	chr4:59998195-61448609	major urinary protein 4	'Mup4	5.1	501.14	346.31	764.09	108.55	109.21	98.2	3.65
TC0600053	+	ENSMUSG00000029671	chr6:22224340-22234632	wingless-related MMTV integration site 16	'Wnt16	5.1	721.24	917.84	812.12	159.44	158.69	162.05	6.84
TC0702423	-	ENSMUSG00000025488	chr7:137316206-137317709	cytochrome c oxidase, subunit VIIIb	'Cox8b	5.1	2126.76	1210.96	1396.11	344.12	308	275.28	2.54
TC0900849	-	ENSMUSG00000042360	chr9:3045676-3111644	RIKEN cDNA 4930433N12 gene	'4930433N12Rik	5.1	337.59	415.7	382.25	77.37	78.36	66.96	2.26
TC1900090	+	ENSMUSG00000032648	chr19:6279222-6293163	muscle glycogen phosphorylase	'Pygm	5.1	1391.81	1351.91	1439.42	252.11	254.9	313.78	6.98
TC0400128	+		chr4:42085709-42124770			5.09	523.01	655.51	644.44	128.51	114.62	114.77	5.05
TC0401054	-		chr4:42730887-42735126			5.08	415.45	636.23	598.55	99.18	107.08	118.27	3.33
TC0401285	-		chr4:94859375-94880000			5.07	505.41	562.85	557.82	117.22	98.77	105.04	5.91
TC1200627	-	ENSMUSG00000020607	chr12:14206550-14211027	expressed sequence AW125753	'Fam84a	5.06	676.17	836.95	810.11	167.9	151.67	139.21	4.31
TC1600426	+	ENSMUSG00000039956	chr16:90788225-90799686	melanocortin 2 receptor accessory protein	'Mrap	5.06	1059.96	586.34	1013.2	187.2	175.37	162.88	4.53
TC1001039	-	ENSMUSG00000001435	chr10:76706769-76821120	procollagen, type XVIII, alpha 1	'Col18a1	5.05	1286.39	1669.77	1487.96	293.85	295.47	291.5	14.93
TC1200661	-	ENSMUSG00000020641	chr12:24278563-24292253	radical S-adenosyl methionine domain containing 2	'Rsad2	5.05	341.49	285.81	365.59	67.11	69.51	60.03	4.43
TC1102018	-	ENSMUSG00000044749	chr11:110285865-110360802	ATP-binding cassette, sub-family A	'Abca6	5.04	597.28	570.24	627.27	123.72	119.19	113.54	10.65
TC1102040	-	ENSMUSG00000069609	chr11:115129781-115135943	CMRF-35-like molecule 3-like	'RP23-331L12.7	5.04	515.51	488.05	745.11	107.51	112.13	127.59	3.03
TC0500208	+	ENSMUSG00000051596	chr5:37357333-37385605	otopetrin 1	'Otop1	5.02	1159.16	698.01	984.84	197.3	189.4	179.32	5.29
TC1101077	-	ENSMUSG00000020439	chr11:3469526-3491326	smoothelin	'Smtn	5.01	2388.86	2727.69	2552.01	486	509.53	534.58	4.66
TC0601118	-	ENSMUSG00000046764	chr6:60364877-60372226	RIKEN cDNA A530053G22 gene	'A530053G22Rik	4.99	308.14	180.21	237.23	48.09	52.73	44.6	1.89
TC0900295	+	ENSMUSG00000032135	chr9:44069006-44077065	melanoma cell adhesion molecule	'Mcam	4.98	2154.5	2552.93	2225.75	468.11	480.71	443.16	7.93
TC1001243	-	ENSMUSG00000035948	chr10:106427565-106586151	RIKEN cDNA 8430416H19 gene	'Acss3	4.98	582.18	417.86	541.24	105.52	101.11	103.02	8.17
TC0800235	+	ENSMUSG00000031636	chr8:44663342-44697409	PDZ and LIM domain 3	'Pdlim3	4.95	1777.35	1949.11	1820.63	368.86	347.12	403.52	4.58
TC0101250	-	ENSMUSG00000026163	chr1:83464261-83617735	RIKEN cDNA 4930544G21 gene	'Sphkap	4.93	407.24	631.82	471.69	108.06	106.89	91.36	8.52
TC0400638	+	ENSMUSG00000028773	chr4:129753387-129760109	fatty acid binding protein 3, muscle and heart	'Fabp3	4.91	1159.97	818.81	735.03	190.38	184.45	178.13	5.02
TC1400751	-	ENSMUSG00000021991	chr14:26334612-27151122	calcium channel, voltage-dependent, alpha2/delta subunit 3	'Cacna2d3	4.9	283.22	360.75	360.2	73.76	65.7	65.55	7.59
TC0700694	+	ENSMUSG00000060688	chr7:82623498-82630542	olfactory receptor 292	'Olfr292	4.89	27.1	21.2	29.4	0	8	7.9	0.41
TC0701070	+	ENSMUSG00000006205	chr7:127289980-127339407	HtrA serine peptidase 1	'Htra1	4.89	1413.84	1655.27	1750.3	327.08	315.41	342.82	8.07
TC0901294	-	ENSMUSG00000032224	chr9:70121260-70173507	RIKEN cDNA 6430514L14 gene	'Fam81a	4.89	524.05	614.89	595.49	123.13	121.38	110.18	8.76
TC1000575	+	ENSMUSG00000020186	chr10:110380379-110399822	cysteine and glycine-rich protein 2	'Csrp2	4.89	2842.35	3339.86	3035.62	687.53	610.24	587.39	3.47
TC1101834	-	ENSMUSG00000020889	chr11:98876972-98884416	nuclear receptor subfamily 1, group D, member 1	'Nr1d1	4.88	1971.06	1787.84	1901.68	375.26	390.82	392.82	8.77
TC0702491	-	ENSMUSG00000031075	chr7:141013887-141163810	transmembrane protein 16A	'Ano1	4.86	1169.71	1253.01	1250.28	251.03	243.98	260.94	18.39
TC1100648	+	ENSMUSG00000020532	chr11:84199580-84471558	acetyl-Coenzyme A carboxylase alpha	'Acaca	4.85	2182.52	1203.22	2148.15	372.22	383.29	384.69	13.01
TC0701977	-	ENSMUSG00000030737	chr7:95688601-95742137	solute carrier organic anion transporter family, member 2b1	'Slco2b1	4.84	685.16	630.29	730.14	143.39	144.29	135.27	10.87
TC0900391	+	ENSMUSG00000032911	chr9:56892775-56927535	chondroitin sulfate proteoglycan 4	'Cspg4	4.83	1438.08	1659.77	1525.27	318.86	330.45	308	8.28
TC0X01063	-	ENSMUSG00000043715	chrX:69957050-69958226	Olfactory receptor 1326.	'Olfr1326-ps1	4.81	696.08	644.15	746.69	152.27	150.76	131.28	1.84
TC0401334	-	ENSMUSG00000034853	chr4:106121019-106176251	acyl-CoA thioesterase 11	'Acot11	4.8	1272.71	1011.36	1171.8	240.59	244.81	233.83	10.07
TC0100654	+	ENSMUSG00000026473	chr1:153860683-153870452	glutamate-ammonia ligase	'Glul	4.79	1623.24	1233.49	1540.54	309.57	304.79	304.18	5.55
TC0600525	+	ENSMUSG00000068193	chr6:93028720-93326486			4.78	489.16	537.08	455.93	107.31	105.35	97.68	3.88
TC1301163	-	ENSMUSG00000021719	chr13:102086889-102192543	regulator of G-protein signalling 7 binding protein	'Rgs7bp	4.78	1267.63	1575.66	1456.64	309.22	300.9	288.61	8.02
TC0500545	+	ENSMUSG00000063430	chr5:112584726-112813505	WSC domain containing 2	'Wscd2	4.76	884.77	1039.88	991.59	202.7	202.24	207.7	9.46
TC0500959	-	ENSMUSG00000044968	chr5:20700865-20739358	cDNA sequence AB112350	'Napepld	4.75	1358.37	1597.95	1311.77	302.69	297.29	298.86	7.13
TC0801221	-	ENSMUSG00000045333	chr8:86252250-86551894	zinc finger protein 423	'Zfp423	4.74	745.16	735.41	790.55	171.5	154.37	153.57	7
TC0100309	+	ENSMUSG00000026170	chr1:74953243-74977571	cytochrome P450, family 27, subfamily a, polypeptide 1	'Cyp27a1	4.73	729.89	734.41	751.45	156.98	149.89	161.13	8.65
TC1500685	-	ENSMUSG00000022357	chr15:58379909-58389505	RIKEN cDNA 8230402K04 gene	'Klhl38	4.73	507.11	558.43	523.59	119.38	101.38	114.94	6.57
TC1900031	+	ENSMUSG00000024892	chr19:4405329-4516503	pyruvate carboxylase	'Pcx	4.73	1633.69	902.22	1653.94	286.27	294.58	305.31	8.72
TC16r00001	+		chr16_random:2582703-2584643			4.71	844.61	192.25	250.75	100.76	90.91	81.74	0.71
TC0300536	+	ENSMUSG00000049565	chr3:108557946-108600584	RIKEN cDNA 4921525H12 gene	'4921525H12Rik	4.7	516.14	562.96	511.35	117.42	117.99	102.92	8.16
TC0300712	+	ENSMUSG00000040016	chr3:157475058-157552922	prostaglandin E receptor 3	'Ptger3	4.7	871.72	496.61	867.5	167.69	155.75	151.88	3.07
TC1800088	+	ENSMUSG00000024302	chr18:23694573-24044371	dystrobrevin alpha	'Dtna	4.7	1466.16	1670.37	1453.67	330.16	329.93	315.98	13.42
TC0600947	-	ENSMUSG00000025608	chr6:31449793-31494210	podocalyxin-like	'Podxl	4.69	1288.2	834.47	1089.73	236.36	220.84	228.05	7.53
TC0800405	+	ENSMUSG00000031618	chr8:75443436-75788653	nuclear receptor subfamily 3, group C, member 2	'Nr3c2	4.69	474.49	490.82	500.36	110.15	107.51	94.94	8.72
TC0702186	-	ENSMUSG00000030787	chr7:106765933-106778565	lymphatic vessel endothelial hyaluronan receptor 1	'Lyve1	4.68	1129.25	853.39	1038.67	216.38	202.25	226.85	5.48
TC0901185	-	ENSMUSG00000037493	chr9:54574117-54589513	calcium and integrin binding family member 2	'Cib2	4.68	969.17	622.91	752.14	185.79	151.13	164.16	6.43
TC0100685	+	ENSMUSG00000044835	chr1:161105106-161131469	ankyrin repeat domain 45	'Ankrd45	4.67	184.92	189.81	199.36	41.95	41.53	39.44	5.28
TC0800967	-	ENSMUSG00000045636	chr8:39774607-39917889	mitochondrial tumor suppressor 1	'Mtus1	4.67	722.78	748.06	768.57	159.27	158.4	161.95	9.21
TC1200675	-	ENSMUSG00000020672	chr12:28015058-28213876	syntrophin, gamma 2	'Sntg2	4.67	786.01	877.81	814.34	175.92	179.95	174.93	12.06
TC0200773	+	ENSMUSG00000014361	chr2:128439850-128543860	c-mer proto-oncogene tyrosine kinase	'Mertk	4.66	1045.76	1225.62	1089.64	232.01	239.46	249.59	16.49
TC0901586	-	ENSMUSG00000032516	chr9:119709651-119719493			4.66	575.92	643.84	500.01	124.47	129.63	114.66	2.39
TC0600487	+	ENSMUSG00000033174	chr6:88799563-88903450	monoglyceride lipase	'Mgll	4.65	1287	1049.41	1229.24	258.54	247.44	261.23	6.28
TC1000948	-	ENSMUSG00000057337	chr10:59699729-59712434	carbohydrate	'Chst3	4.64	377.9	487.36	418.06	94.86	97.74	84.06	3.83
TC1700095	+	ENSMUSG00000067949	chr17:19109908-19110658		'AC109204.21	4.64	47.7	47.8	21.8	17.5	0.9	6.9	0.18
TC1900651	-		chr19:10727738-10730691			4.63	269.34	218.59	233.3	50.25	61.04	44.63	4.41
TC0701400	-	ENSMUSG00000002980	chr7:17438513-17452907	basal cell adhesion molecule	'Bcam	4.61	1717.09	1928.02	1773.25	422.93	386.36	365.15	6.05
TC1201084	-	ENSMUSG00000062529	chr12:112104953-112105441			4.61	610.66	137.25	103.92	59.86	60.51	64.5	0.72
TC0600675	+	ENSMUSG00000008845	chr6:124286956-124312827	CD163 antigen	'Cd163	4.6	330.58	323.58	342.02	76.02	72.36	68.31	9.69
TC1300060	+		chr13:18577337-18584266			4.58	156.91	151	109.88	30.08	33.3	27.76	3.1
TC1600889	-	ENSMUSG00000041134	chr16:85452166-85546634	cysteine and tyrosine-rich protein 1	'Cyyr1	4.58	1094.12	649.75	811.27	200.66	183.57	174.1	3.81
TCUnr00098	-		chrUn_random:1231105-1234877			4.56	799.08	629.4	799	161.76	160.61	165.81	7.13
TC0101462	-	ENSMUSG00000026395	chr1:137950193-138062083	protein tyrosine phosphatase, receptor type, C	'Ptprc	4.55	379.05	353.69	295.54	78.19	77.49	70.4	11.17
TC0X01096	-	ENSMUSG00000025059	chrX:81088588-81163469	glycerol kinase	'Gyk	4.55	1013.45	833.78	852.63	195.54	206.89	190.55	14.63
TC1400060	+	ENSMUSG00000021779	chr14:15474915-15850986	thyroid hormone receptor beta	'Thrb	4.55	955.62	1020.09	1007.08	221.62	210.62	222.76	9.01
TC1500953	-	ENSMUSG00000055782	chr15:91228457-91274393	ATP-binding cassette, sub-family D	'Abcd2	4.55	606.93	336.95	550.22	112.82	116.26	99.15	6.21
TC0X00045	+	ENSMUSG00000047344	chrX:7633123-7701235	LanC lantibiotic synthetase component C-like 3	'Lancl3	4.49	385.64	517.11	427.52	104.31	98.03	93.79	6.69
TC0301374	-	ENSMUSG00000040998	chr3:132679625-132747220	nephronectin	'Npnt	4.48	2183.52	2752.24	2282.17	509.86	546.5	554.37	5.16
TC1200076	+	ENSMUSG00000052632	chr12:18954250-19629576	development and differentiation enhancing factor 2	'Asap2	4.48	1044.43	1144.76	1102.71	238.44	254.63	241.05	16.72
TC1200806	-	ENSMUSG00000021069	chr12:68131804-68168675	liver glycogen phosphorylase	'Pygl	4.47	1186.84	725.39	1240.14	242.78	232.53	229.9	10.34
TC0900757	+	ENSMUSG00000032496	chr9:110716994-110740468	lactotransferrin	'Ltf	4.46	757.59	344.06	229.55	96.99	107.34	93.97	2.11
TC1001319	-	ENSMUSG00000020102	chr10:124719702-124835088	solute carrier family 16	'Slc16a7	4.46	1328.67	1459.09	1408.44	323.39	306.4	311.77	5.83
TC0100019	+	ENSMUSG00000025911	chr1:9690784-9720695	alcohol dehydrogenase, iron containing, 1	'Adhfe1	4.45	1019.53	718.92	945.43	203.84	191.37	207.47	10.44
TC0200758	+	ENSMUSG00000027359	chr2:126293877-126329096	solute carrier family 27	'Slc27a2	4.44	744.88	611.78	617.94	139.65	144.88	160.44	6.28
TC0800226	+		chr8:40660547-40830303			4.44	454.32	366.95	464.54	105.13	94.1	90.06	0.93
TC0401800	-	ENSMUSG00000039410	chr4:153309834-153626408	PR domain containing 16	'Prdm16	4.43	959.99	1021.48	1015.46	227.73	234	214.73	10.95
TC0900773	+		chr9:114019512-114028325			4.43	267.91	318.83	309.5	69.88	66.77	65.64	3.61
TC0500126	+	ENSMUSG00000049265	chr5:29620604-29657787	potassium channel, subfamily K, member 3	'Kcnk3	4.41	925.43	594.01	737.93	176.26	178.32	157.37	2.79
TC1100225	+	ENSMUSG00000064057	chr11:49620367-49621875	secretoglobin, family 3A, member 1	'Scgb3a1	4.4	1006.24	285.5	246.35	120.51	122.45	106.45	1.28
TC1800258	+	ENSMUSG00000024534	chr18:53148478-53296700	synuclein, alpha interacting protein	'Sncaip	4.4	579.34	619.97	631.2	139.03	138.4	138.71	9.44
TC0501151	-	ENSMUSG00000037999	chr5:61965465-62129194	centaurin, delta 1	'Arap2	4.39	434.78	472.69	464.51	102.34	107.97	102.35	18.28
TC0100905	+		chr1:194537125-194578012			4.37	558.16	614.01	612.87	132	135.24	141.61	4.65
TC0701857	-	ENSMUSG00000030546	chr7:75590407-75602134	perilipin	'Plin	4.37	1548.07	1010.45	1377.16	297.57	321.01	282.43	5.03
TC1102015	-	ENSMUSG00000020620	chr11:110043314-110104857	ATP-binding cassette, sub-family A	'Abca8b	4.37	602.79	652.51	681.52	146.61	142.81	153.96	21.63
TC0400395	+	ENSMUSG00000057722	chr4:101093878-101191996	leptin receptor	'Lepr	4.36	333.23	287.31	285.36	67.15	68.78	71.71	9.42
TC0200990	+	ENSMUSG00000044405	chr2:158243498-158249090	cDNA sequence BC054059	'BC054059	4.34	617.08	407.57	527.97	123.89	124.95	108.89	2.82
TC1401196	-	ENSMUSG00000022122	chr14:98247016-98276858	endothelin receptor type B	'Ednrb	4.34	396.08	255.63	371.84	75.58	84.54	75.83	5.04
TC0701481	-	ENSMUSG00000040488	chr7:24224001-24256551	latent transforming growth factor beta binding protein 4	'Ltbp4	4.33	2368.46	2400.32	2365.42	569.94	537.77	541.06	9.93
TC1001169	-	ENSMUSG00000060002	chr10:88030673-88062250	choline phosphotransferase 1	'Chpt1	4.33	2418.39	1802.41	2446.69	503.94	499.44	536.31	5.8
TC1900805	-	ENSMUSG00000033610	chr19:34512199-34580759	pantothenate kinase 1	'Pank1	4.33	1362.55	877.67	1186.37	252.18	270	268.5	7.21
TC1500442	+		chr15:99237033-99247287			4.32	424.38	471.15	416.07	102.17	101.09	100.06	4.23
TC0600701	+	ENSMUSG00000001930	chr6:125555382-125709474	Von Willebrand factor homolog	'Vwf	4.31	777.11	673.84	793.8	174.81	181.13	165.49	15.44
TC1101682	-	ENSMUSG00000018927	chr11:83657797-83662992	chemokine	'Ccl6	4.31	639.01	543.4	769.7	156.44	156.48	140.51	4.88
TC1200143	+	ENSMUSG00000004151	chr12:36615210-36703251	ets variant gene 1	'Etv1	4.3	798.96	916.06	892.25	211.76	197.86	196.81	7.4
TC1700431	+	ENSMUSG00000056492	chr17:41549149-41581530	G protein-coupled receptor 116	'Gpr116	4.3	1442.29	895.34	1087.39	266.55	267.15	262.06	9.73
TC0700483	+		chr7:40658785-40659692			4.28	476.94	498.04	450.43	108.59	117.44	107.1	4.5
TC0200081	+	ENSMUSG00000057914	chr2:14553727-14936354	calcium channel, voltage-dependent, beta 2 subunit	'Cacnb2	4.27	1380.86	1625.68	1556.17	359.3	346.24	361.81	5.14
TC0500383	+	ENSMUSG00000029373	chr5:90743709-90744657	chemokine	'Pf4	4.27	841.78	801.51	902.25	205.09	201.51	188.86	5.58
TC1100654	+	ENSMUSG00000000805	chr11:85027696-85035962	carbonic anhydrase 4	'Car4	4.27	766.2	479.25	545.98	148.54	136.09	134.48	5.02
TC0100593	+	ENSMUSG00000048096	chr1:135214598-135257850	leiomodin 1	'Lmod1	4.25	1818.99	2189.91	1956.78	502.65	455.33	445.32	3.73
TC0101282	-	ENSMUSG00000026259	chr1:87377742-87474849	neuronal guanine nucleotide exchange factor	'Ngef	4.25	544.98	638.04	626.85	149.61	137.03	139.28	10.8
TC0200825	+	ENSMUSG00000039943	chr2:135400407-135755443	phospholipase C, beta 4	'Plcb4	4.25	1681.88	1847.64	1894.47	417.76	421.9	436.84	12.59
TC0300648	+	ENSMUSG00000059921	chr3:141356694-141728764	unc-5 homolog C	'Unc5c	4.25	1137.67	1303.36	1199.63	289.32	281.49	285.85	13.21
TC0701518	-		chr7:26195975-26221612			4.25	634.08	656.5	679.52	149.03	158.74	155.39	4.59
TC0401037	-		chr4:41930089-41932084			4.24	879.4	998.3	1003.31	253.02	233.54	193.45	3.16
TC1600666	-	ENSMUSG00000023176	chr16:29929353-29940504	carboxypeptidase N, polypeptide 2	'Cpn2	4.24	351.96	263.29	312.01	74.56	71.77	72.17	1.57
TC1800292	+	ENSMUSG00000024621	chr18:61495011-61521588	colony stimulating factor 1 receptor	'Csf1r	4.24	818.45	677.07	937.74	199.43	195.14	178.87	8.46
TC1100411	+	ENSMUSG00000045915	chr11:68668595-68679538	coiled-coil domain containing 42	'Ccdc42	4.23	589.19	625.01	649.95	146.95	145.41	148.11	2.42
TC0301388	-	ENSMUSG00000037922	chr3:135847710-136120325	B-cell scaffold protein with ankyrin repeats 1	'Bank1	4.22	437.22	218.5	291.01	79.81	76.57	67.8	4.92
TC0800199	+	ENSMUSG00000046794	chr8:34141099-34153488	protein phosphatase 1, regulatory	'Ppp1r3b	4.21	835.98	551.25	734.09	167.71	168.06	168.51	3.1
TC1600723	-	ENSMUSG00000047746	chr16:36674419-36698846	F-box protein 40	'Fbxo40	4.21	684.26	968.21	706.12	200.59	199.26	159.77	3
TC1100132	+	ENSMUSG00000055609	chr11:32228612-32230129	hemoglobin X, alpha-like embryonic chain in Hba complex	'Hba-x	4.2	702.06	550.91	647.18	174.9	161.52	115.73	0.9
TC0101760	-	ENSMUSG00000026626	chr1:190905487-190950547	protein phosphatase 2, regulatory subunit B	'Ppp2r5a	4.19	1487.4	1155.75	1414.85	316.56	324.5	326.73	10.89
TC0201486	-	ENSMUSG00000026832	chr2:58133023-58196220	pleckstrin homology, Sec7 and coiled-coil domains, binding protein	'Cytip	4.17	379.4	251.8	237.6	70.37	68.17	70.04	3.32
TC1100708	+	ENSMUSG00000069763	chr11:90139387-90145544	transmembrane protein 100	'Tmem100	4.17	569.85	424.89	435.11	116.13	129.28	97.88	3.08
TC0X01317	-	ENSMUSG00000031283	chrX:137949995-138058535	chordin-like 1	'Chrdl1	4.16	1090.63	1312.57	1171.31	296.59	269.66	292.14	7.2
TC0601324	-	ENSMUSG00000030098	chr6:91844015-91871892	glutamate receptor interacting protein 2	'Grip2	4.14	643.37	704.5	632.14	158.82	164.88	154.6	12.25
TC0601050	-	ENSMUSG00000029828	chr6:50533354-50556640	RIKEN cDNA 4921507P07 gene	'4921507P07Rik	4.12	239.16	259.51	228.48	63.38	60.27	52.86	5.52
TC1300186	+	ENSMUSG00000057726	chr13:32902325-32913533	serine	'Serpinb9g	4.12	79.55	58.26	86.03	14.79	22.15	17.38	1.13
TC0700666	+	ENSMUSG00000038623	chr7:77732289-77757359	transmembrane 6 superfamily member 1	'Tm6sf1	4.11	1057.34	1121.53	1204.38	264.55	269.06	289.28	7.95
TC1400899	-	ENSMUSG00000004558	chr14:47238962-47247672	N-myc downstream regulated gene 2	'Ndrg2	4.11	2780.72	2922.87	2645.81	704.83	652.66	671.93	5.9
TC0201541	-	ENSMUSG00000041762	chr2:73185223-73230288	trans-acting transcription factor 9	'Gpr155	4.08	696.08	701.28	728.01	171.38	176.71	172.39	10.4
TC0401103	-	ENSMUSG00000039853	chr4:46509460-46549955	tripartite motif-containing 14	'Trim14	4.08	244.62	202.63	226.65	51.46	58.62	55.1	1.48
TC0500725	+	ENSMUSG00000005373	chr5:134078193-134109664	MLX interacting protein-like	'Mlxipl	4.08	1186.71	753.19	1025.9	252.64	246.06	227.58	5.12
TC1500620	-	ENSMUSG00000051359	chr15:37476862-37903257	neurocalcin delta	'Ncald	4.08	216.07	229.44	249.41	61.33	56.07	52.86	3.05
TC0101173	-	ENSMUSG00000026003	chr1:67070547-67103015	acyl-Coenzyme A dehydrogenase, long-chain	'Acadl	4.07	1879.96	1304.43	1663.19	404.29	384.71	403.09	8.7
TC0800373	+	ENSMUSG00000031808	chr8:70036061-70054464	solute carrier family 27	'Slc27a1	4.07	1144.6	777.06	1119.51	260.44	240.9	246.59	9.52
TC1000597	+	ENSMUSG00000020154	chr10:115783408-115892041	protein tyrosine phosphatase, receptor type, B	'Ptprb	4.06	1396.31	1069.49	1256.04	312.14	302.24	302.57	14.32
TC1100556	+	ENSMUSG00000046275	chr11:76761447-76780238	tumor suppressor candidate 5	'Tusc5	4.06	1005.14	680.23	935.99	221.18	235.99	187.82	2.95
TC1800644	-	ENSMUSG00000033871	chr18:61687576-61789870	peroxisome proliferative activated receptor, gamma, coactivator 1 beta	'Ppargc1b	4.05	701.35	554.88	561.52	146.4	149.76	153.07	6.64
TC0300394	+	ENSMUSG00000068877	chr3:94545871-94578359	selenium binding protein 2	'Selenbp2	4.04	963.22	818.61	763.63	226.48	208.35	194.71	7.95
TC0401604	-	ENSMUSG00000000682	chr4:133471972-133473515	CD52 antigen	'Cd52	4.04	388.13	250.99	260.59	78.64	80.23	63.67	1.7
TC0702002	-	ENSMUSG00000032725	chr7:97886236-97903440	folate receptor 2	'Folr2	4.04	615.06	540.35	753.26	162.24	162.48	148.2	6.1
TC1300523	+	ENSMUSG00000047643	chr13:100495677-100497131		'AC124387.5-1	4.04	850.11	1012.21	963.88	222.96	242.89	233.86	3.97
TC1700301	+	ENSMUSG00000060586	chr17:32124149-32444750	histocompatibility 2, class II antigen E beta	'H2-Eb1	4.04	1046.92	696.38	839.73	209.86	215.98	212.77	6.24
TC05r00001	+		chr5_random:2669-11427			4.03	427.28	252.02	395.26	82.3	94.53	89.77	2.43
TC0X00433	+	ENSMUSG00000071712	chrX:97405043-97409176			4.03	646.68	645.29	681.08	169.28	153.31	167.02	4.98
TC0101177	-	ENSMUSG00000062209	chr1:68282422-68981096	v-erb-a erythroblastic leukemia viral oncogene homolog 4	'Erbb4	4.02	300.02	331.42	302.38	73.25	81.39	77.41	3.5
TC1300252	+	ENSMUSG00000038068	chr13:46604819-46728570	ring finger protein 144B	'Rnf144b	4.01	652.87	636.77	628.79	160.85	160.63	156.85	7.16
TC1300787	-	ENSMUSG00000039109	chr13:36288039-36471661	coagulation factor XIII, A1 subunit	'F13a1	4.01	825.26	757.42	943.62	207.19	193.68	229.52	10.09
TC1500017	+		chr15:6349882-6407309			4.01	411.53	397.24	500.7	116.4	104.5	105.96	3.86
TC1000976	-		chr10:62357885-62383649			4	570	701.67	769.29	168.63	166.01	175.18	4.31
TC1600362	+	ENSMUSG00000022707	chr16:70307193-70563204	glucan	'Gbe1	4	1201.87	831.16	1155.26	262.74	264.8	268.62	10.96
TC0300549	+	ENSMUSG00000027961	chr3:116336350-116356467	leucine rich repeat containing 39	'Lrrc39	3.99	511.17	456.08	466.27	118.82	118.71	121.84	7
TC0401171	-	ENSMUSG00000058523	chr4:61265015-61268876	major urinary protein 5	'Mup5	3.99	190.13	155.99	331.82	52.32	64.98	52.73	0.92
TC0801291	-	ENSMUSG00000031880	chr8:103227375-103230630	Ras-related associated with diabetes	'Rrad	3.99	1437.59	1357.79	1280.92	337.15	355.95	329.32	5.76
TC0501744	-	ENSMUSG00000029648	chr5:146456600-146620415	FMS-like tyrosine kinase 1	'Flt1	3.98	1165.23	949.13	985.65	260.66	260.37	257.42	11.17
TC0900956	-	ENSMUSG00000001348	chr9:22006561-22015576	acid phosphatase 5, tartrate resistant	'Acp5	3.98	629.18	392.36	601.47	125.33	139.52	142.92	3.95
TC0901236	-		chr9:60550894-60572809			3.98	450.96	488.82	503.13	122.21	129.26	111.45	3.45
TC0501584	-	ENSMUSG00000025537	chr5:129101267-129116910	phosphorylase kinase gamma 1	'Phkg1	3.97	325.04	359.82	370.13	90.99	90.55	84.49	6.87
TC0701565	-	ENSMUSG00000036570	chr7:27991460-27995490	FXYD domain-containing ion transport regulator 1	'Fxyd1	3.97	1804.51	1845.17	1865.32	461.9	440.13	488.21	4.48
TC0701698	-	ENSMUSG00000011382	chr7:41649291-41664533	dihydrodiol dehydrogenase	'Dhdh	3.97	1005.89	643.33	868.44	214.75	211.7	208.15	4.99
TC1100079	+	ENSMUSG00000048250	chr11:19672364-19673481			3.97	1625	1218.89	1770.47	390.24	378.09	395.01	2.02
TC0400362	+	ENSMUSG00000006386	chr4:94131906-94267544	endothelial-specific receptor tyrosine kinase	'Tek	3.95	767.41	534.17	675.56	168.27	166.79	165.07	12.36
TC1500357	+	ENSMUSG00000022383	chr15:85817929-85885184	peroxisome proliferator activated receptor alpha	'Ppara	3.95	818.19	645.66	736.57	187.59	178.14	191.34	6.44
TC0200349	+	ENSMUSG00000026991	chr2:59091569-59285753	plakophilin 4	'Pkp4	3.94	1941.49	2276.01	2016.18	509.95	530.16	541.07	8.07
TC0601602	-	ENSMUSG00000030217	chr6:136873007-136882156	ADP-ribosyltransferase 4	'Art4	3.94	633.17	800.89	678.32	182.96	167	185.67	3.12
TC0900691	+	ENSMUSG00000010051	chr9:107306400-107313496	N-acetyltransferase 6	'Hyal1	3.94	1022.43	1175.3	1097.99	281.39	263.69	291.64	5.6
TC0900148	+	ENSMUSG00000031994	chr9:30842120-30863396	a disintegrin-like and metallopeptidase	'Adamts8	3.93	431.39	480.66	494.6	127.35	117.89	112.52	5.58
TC0900478	+	ENSMUSG00000032387	chr9:65659289-65690169	RNA binding protein with multiple splicing 2	'Rbpms2	3.93	2654.13	2718.69	2626.57	668.29	678.31	688.21	4.62
TC0300501	+	ENSMUSG00000040896	chr3:105270616-105492288	potassium voltage-gated channel, Shal-related family, member 3	'Kcnd3	3.92	550.03	587.21	552.49	153.66	144.9	132.09	7.03
TC0501259	-	ENSMUSG00000029273	chr5:87491415-87505787	sulfotransferase family 1D, member 1	'Sult1d1	3.92	364.86	142.28	136.31	55.38	58.54	50.03	1.11
TC1600161	+	ENSMUSG00000022885	chr16:22883384-23018967	beta galactoside alpha 2,6 sialyltransferase 1	'St6gal1	3.92	835.39	905.78	876.5	217.51	215.25	235.33	7.63
TC0101628	-	ENSMUSG00000026656	chr1:170937043-170952603	Fc receptor, IgG, low affinity IIb	'Fcgr2b	3.91	799.05	669.96	1003.51	230.58	224.17	177.8	4.93
TC0700525	+	ENSMUSG00000003273	chr7:41875960-41880778	carbonic anhydrase 11	'Car11	3.9	821.42	952.19	940.12	254.63	208.99	233.06	7.06
TC0400645	+	ENSMUSG00000028581	chr4:130127621-130150560	lysosomal-associated protein transmembrane 5	'Laptm5	3.89	1128.56	996.38	1157.82	284.07	287.52	271.58	7.89
TC0600861	-	ENSMUSG00000019577	chr6:5436237-5449221	pyruvate dehydrogenase kinase, isoenzyme 4	'Pdk4	3.89	2217.07	1493.66	1502.43	431.97	443.22	465.95	7.51
TC1800130	+	ENSMUSG00000014503	chr18:34784069-34819581	polycystic kidney disease 2-like 2	'Pkd2l2	3.89	336.15	254.83	320.04	77.06	95.01	62.4	2.35
TC1200289	+	ENSMUSG00000021130	chr12:78481257-78566678	UDP-N-acetyl-alpha-D-galactosamine:polypeptide N-acetylgalactosaminyltransferase-like 1	'Galntl1	3.87	656.93	718.32	755.7	186.51	185.36	179.18	9.52
TC1201117	-	ENSMUSG00000062033	chr12:113715581-113716059			3.87	370.87	117.73	111.74	57.14	45.98	52.09	0.58
TC0900875	-	ENSMUSG00000037419	chr9:14191781-14218984	endonuclease domain containing 1	'Endod1	3.86	1324.82	1473.8	1326.48	363.85	346.19	359.77	3.61
TC1100634	+	ENSMUSG00000020684	chr11:83479042-83490943	growth arrest-specific 2 like 2	'Rasl10b	3.84	584.16	842.86	703.99	206.06	193.02	155.31	3.48
TC1500601	-	ENSMUSG00000038879	chr15:34681935-34788538	NIPA-like domain containing 2	'Npal2	3.84	711.96	741.65	738.72	200.47	187.11	183.74	9.41
TC0101304	-	ENSMUSG00000055866	chr1:91323429-91366775	period homolog 2	'Per2	3.82	941.44	1108.32	1088.17	274.31	271.12	275.12	12.24
TC0401639	-	ENSMUSG00000036905	chr4:136258570-136264667	complement component 1, q subcomponent, beta polypeptide	'C1qb	3.82	916.73	873.41	1104.93	287.69	243.06	227.68	3.82
TC1600180	+	ENSMUSG00000022525	chr16:28872866-28893701	HRAS-like suppressor	'Hrasls	3.82	336.38	409.1	401.98	97.49	110.6	92.01	2.7
TC1701176	-	ENSMUSG00000037095	chr17:54277933-54280199	leucine-rich alpha-2-glycoprotein 1	'Lrg1	3.82	622.36	290.63	584.89	132.48	129.89	129.67	1.97
TC0700526	+	ENSMUSG00000059824	chr7:41881506-41886429	D site albumin promoter binding protein	'Dbp	3.81	2761.05	2732.46	3203.24	721.49	738.97	819.61	2.33
TC0800914	-	ENSMUSG00000031489	chr8:25981348-25985160	adrenergic receptor, beta 3	'Adrb3	3.79	456.86	265.19	345.78	102.76	91.4	87.93	2.8
TC1000031	+	ENSMUSG00000047648	chr10:10979553-10995144	F-box protein 30	'Fbxo30	3.79	1696.46	1880.41	1720.62	434.41	487.42	475.86	3.81
TC1102017	-	ENSMUSG00000041797	chr11:110209863-110277237	ATP-binding cassette transporter sub-family A member 9	'Abca9	3.79	646.2	626.91	743.91	170.56	168.09	193.5	6.03
TC1200172	+	ENSMUSG00000061603	chr12:50712236-51168287	A kinase	'Akap6	3.79	573.55	662.06	594.55	156	159.69	166.9	9.29
TC0701396	-	ENSMUSG00000040564	chr7:17371858-17375021	apolipoprotein C-I	'Apoc1	3.78	504.05	334.54	403.44	112.22	121.97	94.24	2.32
TC0800417	+	ENSMUSG00000071060	chr8:79032919-79049965			3.78	95.46	79.02	88.53	21.12	25.49	23.04	2.74
TC0X00046	+	ENSMUSG00000015342	chrX:7705954-7744323	Kell blood group precursor	'Xk	3.78	815.24	1040.54	897.57	247.12	232.04	249.12	3.57
TC1000706	+	ENSMUSG00000025348	chr10:128435586-128460050	integrin alpha 7	'Itga7	3.78	1219.33	1435.21	1276.07	342.1	342.3	354.72	12.13
TC1100838	+	ENSMUSG00000001240	chr11:101355373-101357291	receptor	'Ramp2	3.78	737.06	677.73	735.52	191.29	194.74	183.47	3.3
TC1500264	+	ENSMUSG00000071713	chr15:78408750-78433942	colony stimulating factor 2 receptor, beta, low-affinity	'Csf2rb	3.78	567.01	413.81	589.9	145.7	134.22	135.96	2.73
TC1101525	-	ENSMUSG00000018574	chr11:70091763-70097004	acyl-Coenzyme A dehydrogenase, very long chain	'Acadvl	3.77	1467.1	1095.95	1287.71	355.05	328.25	337.64	7.18
TC0400800	+	ENSMUSG00000066019	chr4:145158145-145159788			3.76	832.29	642.76	812.88	198.33	200.13	209.87	1.87
TC0500953	-	ENSMUSG00000039987	chr5:19796938-19920257	putative homeodomain transcription factor 2	'Phtf2	3.76	1358.92	1377.47	1444.65	358.41	364.09	388.19	7.23
TC1900156	+	ENSMUSG00000024677	chr19:11149524-11211383	membrane-spanning 4-domains, subfamily A, member 6B	'Ms4a6b	3.76	338.4	298.97	394.16	97.1	89.72	87.77	6.25
TC0101594	-	ENSMUSG00000040723	chr1:165619657-165678818	RCSD domain containing 1	'Rcsd1	3.75	596.64	654.32	604.68	165.02	164.14	165.27	4.55
TC0200145	+	ENSMUSG00000015085	chr2:25403214-25408632	ectonucleoside triphosphate diphosphohydrolase 2	'Entpd2	3.75	991.97	995.41	1017.8	282.04	259.86	260.44	9.27
TC0X01394	-	ENSMUSG00000031292	chrX:155558670-155769066	cyclin-dependent kinase-like 5	'Cdkl5	3.75	1088.13	1324.22	1335.75	358.25	339.47	301.14	3.17
TC0601626	-	ENSMUSG00000030249	chr6:142676824-142790006	ATP-binding cassette, sub-family C	'Abcc9	3.74	1761.4	2165.74	1983.55	519.47	513.1	546.94	12.9
TC0300477	+	ENSMUSG00000027858	chr3:102528662-102566184	tetraspanin 2	'Tspan2	3.73	1202.1	1389.12	1323.65	322.93	365.29	362.11	5.27
TC0201100	+		chr2:172855206-172874465			3.72	697.44	566.14	649.36	160.45	174.02	179.08	3.19
TC0601493	-	ENSMUSG00000047976	chr6:126663195-126667593	potassium voltage-gated channel, shaker-related subfamily, member 1	'Kcna1	3.71	597.05	300.66	337.68	110.99	104	118.34	1.43
TC1700544	+	ENSMUSG00000004730	chr17:55568162-55686758	EGF-like module containing, mucin-like, hormone receptor-like sequence 1	'Emr1	3.71	434.4	407.67	615.66	135.86	131.76	125.39	8.82
TC0301303	-	ENSMUSG00000033502	chr3:116046743-116197477	CDC14 cell division cycle 14 homolog A	'Cdc14a	3.69	553.35	584.33	555.39	159.58	154.68	144.76	3.65
TC0900143	+	ENSMUSG00000034275	chr9:27181302-27216837	immunoglobulin superfamily, member 9B	'Igsf9b	3.69	682.38	781.84	711.08	199.02	197.79	192.59	5.55
TC1700039	+	ENSMUSG00000040966	chr17:11301211-11345505	solute carrier family 22	'Slc22a2	3.69	596.34	709.49	592.73	179.62	180.36	154.36	2.63
TC0100833	+	ENSMUSG00000038855	chr1:180310602-180403198	inositol 1,4,5-trisphosphate 3-kinase B	'Itpkb	3.68	1669.6	1753.16	1669.75	456.22	462.64	463.63	5.96
TC0200268	+	ENSMUSG00000026879	chr2:35263718-35315212	gelsolin	'Gsn	3.68	2341.68	2136.89	2076.54	613.21	581.33	589.16	7.43
TC1100614	+	ENSMUSG00000020676	chr11:82139426-82144526	small chemokine	'Ccl11	3.68	891.96	769.34	818.85	237.02	230.29	206.08	5.68
TC0200308	+	ENSMUSG00000046618	chr2:38939291-38967896	olfactomedin-like 2A	'Olfml2a	3.67	537.81	512.54	558.9	156.69	147.47	133.83	6.16
TC0100048	+	ENSMUSG00000067780	chr1:17791137-17817053	peptidase inhibitor 15	'Pi15	3.66	1622.33	1835.05	1797.83	473.65	463.22	499.62	6.77
TC1200976	-	ENSMUSG00000057963	chr12:100063877-100200224	inositol 1,3,4-triphosphate 5/6 kinase	'Itpk1	3.66	657.01	637.42	627.31	179.73	173.14	172.8	8.28
TC0500433	+	ENSMUSG00000029335	chr5:98069220-98094976	bone morphogenetic protein 3	'Bmp3	3.65	835.39	1102.52	962.29	258.95	258.62	276.18	4.57
TC0501540	-		chr5:122368488-122370822			3.65	707.89	806.57	779.34	213.54	208.32	207.36	3.93
TC0201326	-	ENSMUSG00000026922	chr2:26600401-26611556	1-acylglycerol-3-phosphate O-acyltransferase 2	'Agpat2	3.64	1538.47	961.55	1440.86	369.59	389.09	323.59	2.1
TC0600273	+	ENSMUSG00000038157	chr6:53250665-53659377			3.63	577.07	602.79	590.37	167.51	162.12	157.59	7.47
TC0701675	-	ENSMUSG00000046574	chr7:41203444-41312160	proline rich 12	'Prr12	3.63	930.69	975.11	952.41	287.65	252.94	246.17	7.23
TC1201098	-	ENSMUSG00000059928	chr12:112666909-112667341			3.63	577.43	143.25	116.49	66.56	91.89	72.2	0.51
TC1300064	+	ENSMUSG00000041112	chr13:19457975-19974332	engulfment and cell motility 1, ced-12 homolog	'Elmo1	3.63	556.52	564.77	573.83	164.58	148.18	154.85	5.58
TC1701032	-	ENSMUSG00000067201	chr17:34787070-34790429	histocompatibility 2, M region locus 9	'H2-M9	3.63	175.46	160.06	181.6	50.05	47.39	45.16	2.91
TC1800298	+	ENSMUSG00000024578	chr18:62074324-62081977	interleukin 17B	'Il17b	3.63	717.57	764.8	686.94	206.18	209.99	181.62	4.07
TC0600944	-	ENSMUSG00000044471	chr6:31095824-31148732	cDNA sequence AB041803	'AB041803	3.61	1353.34	1416.49	1372.43	377.76	355.94	412.54	4.43
TC1000520	+	ENSMUSG00000020023	chr10:94075186-94151663	transmembrane and coiled coil domains 3	'Tmcc3	3.61	1004.92	1048.4	1007.26	285.11	268.29	295.56	4.38
TC0X00299	+	ENSMUSG00000031344	chrX:68212085-68229251	gamma-aminobutyric acid	'Gabrq	3.6	332.64	449	357.93	107.08	112.22	97.25	6.52
TC1000066	+	ENSMUSG00000071369	chr10:19659206-19867414	mitogen activated protein kinase kinase kinase 5	'Map3k5	3.6	776.84	827.87	814.15	226.61	219.13	226.52	14.59
TC1800048	+	ENSMUSG00000040957	chr18:12189158-12295559	Cdk5 and Abl enzyme substrate 1	'Cables1	3.6	581.49	568.9	600.82	165.42	161.68	159.72	8.17
TC0200952	+	ENSMUSG00000027605	chr2:155258901-155326582	myosin, heavy chain 7B, cardiac muscle, beta	'Acss2	3.59	1497.93	891.93	1618.62	385.25	365.38	365.37	7.45
TC1400662	-	ENSMUSG00000021750	chr14:6105479-6126516	cDNA sequence BC055107	'Fam107a	3.59	604.19	801.13	590.35	190.68	170.59	194.22	2.01
TC0101438	-		chr1:134645353-134650138			3.58	1003.08	1026.76	985.85	268.38	298.03	276.04	1.39
TC0600011	+	ENSMUSG00000032827	chr6:4855860-5118547	protein phosphatase 1, regulatory	'Ppp1r9a	3.58	469.9	422.38	470.82	123	137.22	120.45	6.62
TC0601048	-	ENSMUSG00000029822	chr6:50256851-50416251	oxysterol binding protein-like 3	'Osbpl3	3.58	736.66	821.11	812.98	217.85	224.81	219.28	11.77
TC1200370	+	ENSMUSG00000020963	chr12:88882146-89021006	thyroid stimulating hormone receptor	'Tshr	3.58	414.07	237.86	368.18	98.37	96.19	90.22	3.35
TC1600598	-	ENSMUSG00000061944	chr16:18611361-18635232			3.58	670.5	213.88	239.79	106.04	114.81	92.9	1.29
TC0100774	+	ENSMUSG00000037995	chr1:172452393-172469051	immunoglobulin superfamily, member 9	'Igsf9	3.57	615.71	696.66	672.41	187.86	197.37	170.69	10.16
TC0101485	-	ENSMUSG00000026357	chr1:144678812-144701408	regulator of G-protein signaling 18	'Rgs18	3.57	125.47	150.93	128.52	37.67	44.32	31.47	3.09
TC0300066	+	ENSMUSG00000039304	chr3:27132786-27155374	tumor necrosis factor	'Tnfsf10	3.57	307.14	227.11	272.12	72.95	79.82	73.35	3.26
TC0301458	-	ENSMUSG00000062908	chr3:153832924-153855013	acyl-Coenzyme A dehydrogenase, medium chain	'Acadm	3.57	1835.28	1338.42	1669.49	451.33	446.52	459.96	7.63
TC1500560	-		chr15:12419673-12435678			3.57	1022.74	955.27	951.93	271.82	281.72	268.22	6.39
TC1900252	+	ENSMUSG00000032702	chr19:24936964-25134486	ankyrin repeat domain 15	'Kank1	3.57	1504.37	1829.07	1689.43	462.01	476.14	469.72	5.56
TC1201094	-	ENSMUSG00000063141	chr12:112458540-112458993			3.56	145.61	43.4	36.34	18	28.96	16.37	0.37
TC1800352	+	ENSMUSG00000036880	chr18:75174497-75201513	acetyl-Coenzyme A acyltransferase 2	'Acaa2	3.56	1747.93	1189.99	1449.45	405.65	402.6	423.56	5.02
TC0X01426	-	ENSMUSG00000044583	chrX:162079293-162104890	toll-like receptor 7	'Tlr7	3.55	253.92	234.86	263.71	77.12	71.46	63.59	3.26
TC1200122	+	ENSMUSG00000059937	chr12:30661447-30666479		'CT572998.9	3.54	479.25	424.05	454.01	126.91	124.16	132.88	2.84
TC1400177	+	ENSMUSG00000041479	chr14:31652666-31663040	synaptotagmin XV	'Syt15	3.54	565.58	641.79	602.95	172.29	181.71	156.68	4.77
TC0300186	+	ENSMUSG00000056476	chr3:59134601-59443300	mediator of RNA polymerase II transcription, subunit 12 homolog	'Med12l	3.53	524.66	504.43	483.57	138.74	139.23	150.01	5.65
TC0600828	+	ENSMUSG00000001630	chr6:146803327-146857123	serine/threonine kinase 38 like	'Stk38l	3.53	1335.93	1655.3	1526.9	410.49	432.72	438.37	9.2
TC0900030	+	ENSMUSG00000031870	chr9:8926031-8990995	progesterone receptor	'Pgr	3.53	367	492.16	416.41	118.58	122.86	120.23	5.87
TC1000568	+	ENSMUSG00000019907	chr10:107624875-107742467	protein phosphatase 1, regulatory	'Ppp1r12a	3.53	2024	2215.51	2189.92	597.06	603.2	622.43	8.81
TC1201099	-	ENSMUSG00000066295	chr12:112679825-112680257			3.53	663.02	159.59	163.73	88.48	88.32	102.87	0.52
TC0400131	+		chr4:42356451-42358473			3.52	562.71	709.51	678.56	199.07	189.57	164.92	3.27
TC0601146	-	ENSMUSG00000068410	chr6:68721122-68721615			3.52	520.14	183.66	209.04	92.31	83.94	83.26	0.49
TC0701397	-	ENSMUSG00000002985	chr7:17378483-17381562	apolipoprotein E	'Apoe	3.52	2846.35	2537.89	2775.92	822.84	758.13	735.28	3.49
TC1000200	+	ENSMUSG00000071317	chr10:45147860-45181814	blood vessel epicardial substance	'Bves	3.52	771.52	782.01	794.05	238.41	225.83	202.7	3.95
TC1101289	-	ENSMUSG00000040283	chr11:49124840-49143892	butyrophilin-like 9	'Btnl9	3.52	637.91	466.93	543.71	163.52	161.14	143.46	5.42
TC1500018	+	ENSMUSG00000022148	chr15:6406863-6505400	FYN binding protein	'Fyb	3.52	407.24	447.83	443.78	128.17	124.85	115.68	5.6
TC0401060	-	ENSMUSG00000066199	chr4:42938502-42953450			3.51	92.47	103.13	116.01	46.34	21.96	20.48	0.68
TC0501293	-	ENSMUSG00000029417	chr5:92308851-92315364	chemokine	'Cxcl9	3.51	376.44	299.24	348.8	97.01	100.83	93.64	3.35
TC0200937	+	ENSMUSG00000027485	chr2:153931676-153961208	cDNA sequence U46068	'U46068	3.5	1037.13	334.88	310.09	165.66	162.4	152.43	1.83
TC1500218	+	ENSMUSG00000022579	chr15:75679190-75680896	GPI-anchored HDL-binding protein 1	'Gpihbp1	3.5	809.45	611.65	683.11	202.96	210.21	187.74	4.69
TC0100773	+	ENSMUSG00000026548	chr1:172445547-172448748	SLAM family member 9	'Slamf9	3.49	290.5	322.21	358.15	97.82	95.93	84.06	4.75
TC0600367	+		chr6:68246582-68247320			3.49	747.64	336.75	312.98	150.86	145.14	104.63	0.44
TC1100500	+	ENSMUSG00000005950	chr11:73242099-73254259	purinergic receptor P2X, ligand-gated ion channel, 5	'P2rx5	3.48	888.02	853.6	862.74	257.28	243.07	248.31	8.46
TC0101720	-	ENSMUSG00000022995	chr1:181890204-182004457	enabled homolog	'Enah	3.47	1820.83	2085.01	1946.07	548.95	575.42	563.5	6.94
TC1900275	+	ENSMUSG00000016496	chr19:29067293-29087932	CD274 antigen	'Cd274	3.47	382.37	317.84	321.36	102.31	101.01	90.8	4.07
TC0100320	+	ENSMUSG00000026207	chr1:75601491-75658498	SPEG complex locus	'Speg	3.46	801.15	861.91	824.99	245.12	243.18	231.74	4.83
TC0X00975	-	ENSMUSG00000031133	chrX:52712195-52819437	Rac/Cdc42 guanine nucleotide exchange factor	'Arhgef6	3.46	550.73	605.93	611.63	170.91	161.87	178.77	11.64
TC0400401	+	ENSMUSG00000028524	chr4:102135661-102348302	SH3-domain GRB2-like	'Sgip1	3.45	314.39	324.78	339.78	97.41	97.54	89.19	6.33
TC1100456	+	ENSMUSG00000040950	chr11:70211931-70219121	macrophage galactose N-acetyl-galactosamine specific lectin 2	'Mgl2	3.45	409.13	325.59	414.34	111.71	111.39	110.34	4.95
TC1200539	+	ENSMUSG00000052160	chr12:110285600-110293933	phospholipase D family, member 4	'Pld4	3.45	485.56	399.24	536.9	141.35	135.98	134.31	6.81
TC0202181	-	ENSMUSG00000017754	chr2:164580172-164598375	phospholipid transfer protein	'Pltp	3.44	1602.98	1375.41	1753.01	458.92	442.58	472.89	7.85
TC0401464	-	ENSMUSG00000028631	chr4:120136118-120187086	potassium voltage-gated channel, subfamily Q, member 4	'Kcnq4	3.44	672.77	771.05	734.7	211.92	215.71	204.84	7.27
TC1100896	+	ENSMUSG00000020689	chr11:104717095-104776416	integrin beta 3	'Itgb3	3.44	886.24	1157.47	934.48	283.99	294.68	286.17	8.41
TC1200034	+	ENSMUSG00000058615	chr12:10178373-10184465			3.44	2132.54	1421.42	2066.39	558.09	563.97	509.44	2.79
TC1900563	-		chr19:5737115-5740282			3.44	727.78	694.69	684.16	218.67	203.85	190.72	2.29
TC0100364	+	ENSMUSG00000070784	chr1:85454723-85459273			3.43	344.12	296.55	310.31	102.94	83.07	91.2	2.22
TC0400202	+	ENSMUSG00000028339	chr4:47221975-47326979	procollagen, type XV	'Col15a1	3.43	1040.52	1119.83	1150.85	319.7	315.36	329.4	14.82
TC1200693	-	ENSMUSG00000004698	chr12:31891246-32763525	histone deacetylase 9	'Hdac9	3.43	1185.93	1265.1	1141.93	345.4	351.18	351.93	7.02
TC0100030	+	ENSMUSG00000057715	chr1:11556875-12118664	RIKEN cDNA A830018L16 gene	'A830018L16Rik	3.42	307.68	214.92	299.28	76.81	87.38	75.99	2.66
TC0401685	-	ENSMUSG00000006219	chr4:140954503-140984537	filamin binding LIM protein 1	'Fblim1	3.42	1931.37	2240.59	2165.07	632.12	599.82	619.7	4.18
TC0501144	-	ENSMUSG00000029189	chr5:52480392-52586759	RIKEN cDNA 2310045A20 gene	'2310045A20Rik	3.42	411.35	468.76	421.82	125.42	129.6	125.92	11.05
TC0801243	-	ENSMUSG00000031725	chr8:91846037-91869543	expressed sequence AU018778	'AU018778	3.42	300.63	192.59	274.71	73.61	78.15	72.62	4.16
TC1101112	-	ENSMUSG00000020469	chr11:5848639-5850785	myosin, light polypeptide 7, regulatory	'Myl7	3.42	1330.43	257.53	260.98	182.52	178.26	179.67	0.78
TC1201065	-		chr12:111503264-111503728			3.42	174.6	144.62	154.65	44.66	58.33	35.76	1.45
TC1200685	-	ENSMUSG00000002997	chr12:29798037-29900984	protein kinase, cAMP dependent regulatory, type II beta	'Prkar2b	3.41	1596.56	991.22	1451.27	387.63	394.23	402.11	6.23
TC0800624	+	ENSMUSG00000031930	chr8:106036510-106158737	WW domain containing E3 ubiquitin protein ligase 2	'Wwp2	3.4	1762.81	2035.69	1848.8	560.37	554.62	548.1	6.87
TC1201062	-		chr12:111453305-111453732			3.4	476.13	151.08	146.82	74.53	85.49	67.74	0.81
TC0600287	+	ENSMUSG00000004655	chr6:55299802-55311925	aquaporin 1	'Aqp1	3.38	2453.82	2082.02	2278.27	667.37	696.79	654.82	3.4
TC0600556	+	ENSMUSG00000030102	chr6:108307137-108645147	inositol 1,4,5-triphosphate receptor 1	'Itpr1	3.38	1345.2	1493.18	1381.05	413.03	412.12	424.73	16.48
TC1101898	-	ENSMUSG00000020917	chr11:100585397-100637039	ATP citrate lyase	'Acly	3.38	2046.44	1063.97	2186.69	524.67	512.77	527.91	5.08
TC0X01307	-	ENSMUSG00000031273	chrX:135829725-136138393	procollagen, type IV, alpha 6	'Col4a6	3.37	632.15	733.15	685.12	207.28	202.95	198.17	12.69
TC1100874	+	ENSMUSG00000020926	chr11:102870620-102889301	a disintegrin and metallopeptidase domain 11	'Adam11	3.37	552.67	708.13	674.27	193.68	194.08	186.81	9.11
TC0100906	+	ENSMUSG00000065412	chr1:194586183-194592198	mmu-mir-29b-2	'mmu-mir-29b-2	3.36	266.26	303.26	248.14	86.29	80.83	76.49	2.02
TC1001311	-	ENSMUSG00000025795	chr10:120900604-120966598	Ras association	'Rassf3	3.36	1058.04	1237.54	1075.91	330.55	343.47	329.94	5.98
TC1300241	+	ENSMUSG00000000253	chr13:44957931-44996855	guanosine monophosphate reductase	'Gmpr	3.36	1019.07	851.55	677.03	267	250.57	240.37	5.43
TC1401150	-	ENSMUSG00000022018	chr14:73969439-73982326	RIKEN cDNA 1190002H23 gene	'1190002H23Rik	3.36	620.63	427.28	505.67	161.78	150.57	149.87	3.97
TC0201911	-	ENSMUSG00000033526	chr2:121051412-121096245	histidine acid phosphatase domain containing 2A	'Hisppd2a	3.35	471.03	450.26	484.24	137.49	138.24	143.3	6.49
TC05r00003	+		chr5_random:2685364-2692565			3.35	140.5	60.5	21.8	39.5	14.2	12.8	0.06
TC0300637	+	ENSMUSG00000055301	chr3:138026307-138167405	alcohol dehydrogenase 7	'Adh7	3.33	853.35	673.25	704.44	234.38	224.69	211.42	4.21
TC0301285	-	ENSMUSG00000027883	chr3:108496914-108540587	G-protein signalling modulator 2	'Gpsm2	3.33	763.2	867.16	852.14	238.04	246.66	259.82	9.05
TC0X00767	+	ENSMUSG00000054453	chrX:8360944-8391967	synaptotagmin-like 5	'Sytl5	3.33	311.87	410.21	342.56	106.52	107.85	104.88	5.03
TC0200343	+	ENSMUSG00000026827	chr2:57238366-57369309	glycerol phosphate dehydrogenase 2, mitochondrial	'Gpd2	3.32	1482.16	1003.8	1338.28	373.94	394.27	382.14	8.23
TC0201235	-	ENSMUSG00000026773	chr2:11410593-11493234	6-phosphofructo-2-kinase/fructose-2,6-biphosphatase 3	'Pfkfb3	3.32	1326.24	1177.29	1307.44	382.02	390.39	376.47	9.35
TC0600133	+	ENSMUSG00000019689	chr6:38465767-38470375	RIKEN cDNA 1110001J03 gene	'Fmc1	3.32	463.35	392.84	412.97	147.02	133.38	102.11	1.98
TC0600184	+	ENSMUSG00000029864	chr6:42188917-42193433	glutathione S-transferase kappa 1	'Gstk1	3.32	1261.43	1207.53	1348.34	413.34	374.27	363.89	7.25
TC0701220	-	ENSMUSG00000019254	chr7:4040072-4060008	protein phosphatase 1, regulatory	'Ppp1r12c	3.32	1694.45	1597.12	1496.55	495.71	483.95	460.55	3.4
TC0X00363	+	ENSMUSG00000045103	chrX:78335553-80591691	dystrophin, muscular dystrophy	'Dmd	3.32	1315.87	1427.72	1375.47	416.78	420.43	403.87	6.6
TC1600475	-	ENSMUSG00000068728	chr16:3183314-3185341			3.32	139.73	99.56	62.6	33.8	28.76	28.41	0.82
TC1101978	-	ENSMUSG00000019590	chr11:106042745-106053528	cytochrome b-561	'Cyb561	3.31	521.5	619.38	566.95	184.51	170.66	160.39	4.92
TC1300246	+	ENSMUSG00000021373	chr13:45984200-46132377	CAP, adenylate cyclase-associated protein, 2	'Cap2	3.31	1417.24	1598.34	1479.78	454.82	444.86	460.05	8.19
TC0201575	-	ENSMUSG00000059588	chr2:84174350-84268983	calcitonin receptor-like	'Calcrl	3.3	1198.78	939.84	1074.69	322.21	324.44	325.86	8.76
TC0X00620	+	ENSMUSG00000025271	chrX:145346925-145402553	6-phosphofructo-2-kinase/fructose-2,6-biphosphatase 1	'Pfkfb1	3.3	574.59	408.82	591.18	160.17	165.92	151.77	6.15
TC1101207	-	ENSMUSG00000032878	chr11:28337698-28536330	coiled-coil domain containing 85A	'Ccdc85a	3.3	445.87	440.59	424.35	135.36	136.6	125.5	4.47
TC1500082	+	ENSMUSG00000022235	chr15:31677554-31702234	carboxymethylenebutenolidase-like	'Cmbl	3.3	596.89	353.38	582.94	157.31	142.13	165.48	4.47
TC1900931	-		chr19:55187952-55188358			3.3	70.93	63.74	81.19	24.63	23.31	17.47	0.76
TC0101031	-	ENSMUSG00000026110	chr1:37685498-37782394	mannoside acetylglucosaminyltransferase 4, isoenzyme A	'Mgat4a	3.29	735.83	888.69	857.74	236.5	250.97	265.96	9.2
TC0600368	+	ENSMUSG00000060986	chr6:68278494-68279220			3.29	278.42	148.76	178.64	57.18	60.14	66.65	0.7
TC0601157	-	ENSMUSG00000071395	chr6:69268620-69269145			3.29	222.26	88.23	111.81	37.06	46.4	45.01	0.53
TC0900187	+	ENSMUSG00000001946	chr9:37456710-37466932	endothelial cell-specific adhesion molecule	'Esam	3.29	809.32	660.37	722.18	223.15	228.21	215.68	6.21
TC0X00235	+		chrX:51035335-51206005			3.29	37.08	39.05	34.93	3.52	11.51	18.68	0.25
TC0700317	+	ENSMUSG00000053964	chr7:25768092-25775864	lectin, galactose binding, soluble 4	'Lgals4	3.28	227.34	214.48	225.27	69.7	70.18	63.75	5.16
TC1500637	-	ENSMUSG00000042895	chr15:41864215-41868642	actin-binding Rho activating protein	'Abra	3.28	423.62	320.22	264.49	104.93	103	99.83	1.73
TC1600750	-	ENSMUSG00000036304	chr16:43742593-43757347	zinc finger, DHHC domain containing 23	'Zdhhc23	3.28	321.12	389.66	354.3	106.34	109.93	108.52	3.29
TC1900366	+	ENSMUSG00000044345	chr19:42041199-42045502	MARVEL	'Marveld1	3.28	2189.36	2420.82	2372.26	736.02	706.9	687.03	1.95
TC0501177	-	ENSMUSG00000037685	chr5:66973666-67204522	ATPase, aminophospholipid transporter	'Atp8a1	3.27	704.03	575.42	630.31	196.27	196.17	192.38	15.05
TC0600359	+		chr6:67992797-67993540			3.27	1044.99	297.67	242.22	169.67	171.04	143.84	0.71
TC0702452	-	ENSMUSG00000025147	chr7:138435831-138488345	RIKEN cDNA 2700078K21 gene	'2700078K21Rik	3.27	795.06	1092.62	831.91	287.78	268.78	275.13	4.01
TC1400520	+	ENSMUSG00000021998	chr14:69812863-69912521	lymphocyte cytosolic protein 1	'Lcp1	3.27	575.63	402.59	538.54	156.34	146.57	161.01	4.41
TC1600696	-	ENSMUSG00000039779	chr16:33649939-33660029			3.26	421.09	507.69	401.03	142.12	130.23	135.87	4.28
TC0202050	-	ENSMUSG00000033096	chr2:150323938-150349424	RIKEN cDNA 2310001A20 gene	'2310001A20Rik	3.25	974.74	766.82	899.68	262.4	276.63	273.9	5.26
TC0X00765	-	ENSMUSG00000015340	chrX:7869178-7920921	cytochrome b-245, beta polypeptide	'Cybb	3.25	667.19	498.1	746.72	190.39	198.54	199.59	6
TC0100206	+	ENSMUSG00000063558	chr1:58280690-58357134	aldehyde oxidase 1	'Aox1	3.24	621.29	661.92	737.64	213.83	204.8	205.8	15.45
TC1300061	+	ENSMUSG00000021316	chr13:18628125-18630638			3.24	207.41	234.07	224.25	59.42	61.38	84.39	1.31
TC0400821	+	ENSMUSG00000041616	chr4:146990288-146991613	natriuretic peptide precursor type A	'Nppa	3.23	1082.65	166.71	187.48	148.92	158.9	137.27	0.65
TC0101677	-	ENSMUSG00000026536	chr1:173886390-173908657	myeloid cell nuclear differentiation antigen	'Mnda	3.22	496.67	345.67	457.96	130.47	131	141.74	2.74
TC0700288	+		chr7:24704531-24707081			3.22	575.42	678.98	590.92	199.04	190.72	184.12	3.51
TC0X00053	+		chrX:8318772-8427692			3.22	520.28	697.46	562.78	178.88	179.8	193.43	6.05
TC1100575	+	ENSMUSG00000044122	chr11:78276448-78287079	RIKEN cDNA 4933404M19 gene	'RP23-185A18.6	3.22	337.44	252.97	296.31	92.18	98.04	85.54	2.14
TC1101772	-	ENSMUSG00000001507	chr11:95153515-95185840	integrin alpha 3	'Itga3	3.22	1238.52	1478.84	1317.42	415.31	414.46	424.6	9.8
TC0300568	+	ENSMUSG00000028121	chr3:122190788-122300630	breast cancer anti-estrogen resistance 3	'Bcar3	3.21	685.82	692.42	696.87	226.79	215.54	203.23	6.6
TC0301268	-	ENSMUSG00000058135	chr3:107830545-107836261	glutathione S-transferase, mu 1	'Gstm1	3.21	2595.8	2502.33	2434.13	860.03	710.56	772.79	3.5
TC0600848	+	ENSMUSG00000003452	chr6:149487335-149637176	bicaudal D homolog 1	'Bicd1	3.21	424.55	505.85	451.01	146.88	141.42	142.56	5.35
TC1100422	+	ENSMUSG00000020893	chr11:69176845-69191537	period homolog 1	'Per1	3.21	1265.66	1193.9	1261.73	372.99	392.34	393.76	10.16
TC1101164	-	ENSMUSG00000020120	chr11:16923457-17004447	pleckstrin	'Plek	3.21	736.53	540.44	635.52	200.16	195.55	199.98	4.77
TC1101741	-	ENSMUSG00000003949	chr11:90447605-90499934	hepatic leukemia factor	'Hlf	3.21	472.94	440.99	555.24	154.89	154.81	147.7	2.66
TC0400930	-	ENSMUSG00000041261	chr4:8068641-8166188	carbonic anhydrase 8	'Car8	3.2	400.12	285.86	337.96	111.05	112.55	96.81	3.7
TC0600234	+	ENSMUSG00000054435	chr6:48644628-48652111	GTPase, IMAP family member 4	'Gimap4	3.2	174.2	114.08	134.62	40.4	43.41	48.17	1.18
TC1000324	+	ENSMUSG00000049422	chr10:75589118-75593401	Nur77 downstream gene 2	'Chchd10	3.2	1120.38	688.24	870.42	293.44	280.31	263.86	2.01
TC0100616	+		chr1:138861096-138862250			3.19	47.37	36.83	54.57	8.52	18.61	16.32	0.62
TC1001156	-	ENSMUSG00000059602	chr10:85613720-86057107	synapsin III	'Syn3	3.19	280.13	305.46	299.95	96.37	93.23	88.16	5.37
TC1800650	-		chr18:62043869-62054976			3.19	1303.17	1710.97	1466.75	437.42	499.72	466.66	2.66
TC0101197	-	ENSMUSG00000055322	chr1:74155170-74366699	tensin 1	'Tns1	3.18	976.41	1041.61	981.66	313.72	316.15	312.95	6.31
TC0300253	+	ENSMUSG00000027996	chr3:83871297-83879291	secreted frizzled-related protein 2	'Sfrp2	3.18	2059.04	2545.03	2983.86	807.3	683.49	894.75	1.5
TC0702055	-	ENSMUSG00000052217	chr7:99898024-99899550	hemoglobin Z, beta-like embryonic chain	'Hbb-bh1	3.18	405.32	321.7	384.33	112.7	130.49	106.55	0.3
TC1500881	-	ENSMUSG00000061740	chr15:82454923-82464652	cytochrome P450, family 2, subfamily d, polypeptide 22	'Cyp2d22	3.18	1245.75	1144.14	1161.3	383.5	359.97	372.83	4.98
TC1600487	-	ENSMUSG00000005580	chr16:3959110-4091999	adenylate cyclase 9	'Adcy9	3.18	596.03	657.69	628.22	202.58	192.47	196.56	6.16
TC0401197	-	ENSMUSG00000028373	chr4:64814499-65838319	RIKEN cDNA 3632413A11 gene	'Astn2	3.17	603.8	673.18	636.98	211.67	206.76	184.5	9.99
TC0601279	-	ENSMUSG00000030048	chr6:87458355-87463940	RIKEN cDNA 1190003M12 gene	'1190003M12Rik	3.17	317.47	305.73	345.34	114.93	100.94	89.22	3.29
TC0701065	+	ENSMUSG00000030852	chr7:126897121-127084421	transforming, acidic coiled-coil containing protein 2	'Tacc2	3.17	975.46	1134.79	1053.47	337.35	344.54	314.82	7.33
TC0901489	-	ENSMUSG00000057969	chr9:107327565-107338689	sema domain, immunoglobulin domain	'Sema3b	3.17	743.27	821.88	805.53	256.85	245.13	246.8	8.65
TC1400797	-	ENSMUSG00000021798	chr14:31960061-32022075	LIM domain binding 3	'Ldb3	3.17	2097.36	2203.75	1854.24	651.9	648.76	638.75	3.28
TC1101484	-	ENSMUSG00000020902	chr11:68294566-68467710	netrin 1	'Ntn1	3.16	1232.92	1441.15	1300.46	427.04	423.03	406.53	4.86
TC1700862	-	ENSMUSG00000024189	chr17:24469603-24470271			3.16	335.91	242.19	307.67	92.88	94.49	92.55	0.63
TC1900739	-	ENSMUSG00000033207	chr19:23000736-23146479	MAM domain containing 2	'Mamdc2	3.16	677.84	483.11	490.27	182.25	165.42	174.67	5.63
TC0401781	-	ENSMUSG00000014592	chr4:150049066-150851280	calmodulin binding transcription activator 1	'Camta1	3.15	493.69	544.47	472.61	169.29	165.25	145.64	6.16
TC1100057	+	ENSMUSG00000050830	chr11:11066024-11220939	von Willebrand factor C domain containing 2	'Vwc2	3.15	643.8	832.74	702.22	223.07	256.59	212.1	2.66
TC0100116	+	ENSMUSG00000026113	chr1:37541296-37649880	inositol polyphosphate-4-phosphatase, type I	'Inpp4a	3.14	1096.82	1271.25	1092.47	359.77	358.65	383.9	7.79
TC0100281	+		chr1:72479708-72483345			3.14	104.25	149.79	119.06	37.6	47.95	33.18	1.16
TC0101188	-	ENSMUSG00000039395	chr1:72401074-72454155	melanoregulin	'Mreg	3.14	192.11	183.06	182.56	52.28	60.29	64.77	2.87
TC1100415	+	ENSMUSG00000018740	chr11:69049705-69054089	solute carrier family 25, member 35	'Slc25a35	3.14	1143.53	865.53	1048.49	325.62	308.83	338.82	3.93
TC0600845	+	ENSMUSG00000039958	chr6:149219835-149229487	RIKEN cDNA 4833442J19 gene	'4833442J19Rik	3.13	491.82	538.16	513.15	169.01	156.44	167.49	5.35
TC0900486	+	ENSMUSG00000032380	chr9:66187877-66301881	death-associated kinase 2	'Dapk2	3.13	449.02	533.14	474.54	151.32	152.84	161.12	6.11
TC0X01383	-	ENSMUSG00000057457	chrX:151994765-152189674	phosphate regulating gene with homologies to endopeptidases on the X chromosome	'Phex	3.13	336.29	398.8	347.07	118.99	118.97	107.92	8.12
TC1400384	+	ENSMUSG00000068289	chr14:50818333-50841382	chymase 2, mast cell	'Cma2	3.13	335.18	211.05	286.88	87.97	111.14	67.08	0.78
TC0101129	-	ENSMUSG00000038174	chr1:58778110-58837359	Protein FAM126B.	'Fam126b	3.12	853.16	877.36	856.55	270.02	280.58	277.71	8.22
TC0400060	+	ENSMUSG00000028229	chr4:19502338-19534080	RIKEN cDNA 2410005O16 gene	'Fam82b	3.12	375.57	369.98	396.45	127.89	113.14	124.91	2.09
TC1900812	-	ENSMUSG00000067279	chr19:36432419-36437352	protein phosphatase 1, regulatory	'Ppp1r3c	3.12	966.34	768.69	828.45	262.09	286.97	273.39	2.7
TC0300527	+	ENSMUSG00000068747	chr3:108102370-108179797	sortilin 1	'Sort1	3.11	1330.49	1184.1	1283.24	416.07	393.18	412.32	8.99
TC0500293	+	ENSMUSG00000050010	chr5:66963406-66968932	RIKEN cDNA D830007B15 gene	'Shisa3	3.11	1862.15	2147.65	2073.31	679.76	622.28	656.81	1.46
TC0801157	-	ENSMUSG00000064325	chr8:78509933-78597708	Hedgehog-interacting protein	'Hhip	3.11	696.94	734.87	765.84	231.68	240.26	234.3	7.38
TC1500085	+	ENSMUSG00000022231	chr15:32356918-32808445	sema domain, seven thrombospondin repeats	'Sema5a	3.11	1397.43	1578.58	1449	465.28	470.77	486.54	8.65
TC1500561	-	ENSMUSG00000022197	chr15:12464894-12799894	PDZ domain containing 2	'Pdzd2	3.11	589.33	557.91	551.01	184.44	184.64	176.52	4.59
TC1200968	-	ENSMUSG00000021187	chr12:99141915-99213875	tandem C2 domains, nuclear	'Tc2n	3.1	237.72	200.71	188.48	70.05	63.36	68.72	4.5
TC0100566	+	ENSMUSG00000026447	chr1:132946932-133007078	phosphoinositide-3-kinase, class 2, beta polypeptide	'Pik3c2b	3.09	813.05	876.67	871.63	278.87	280.97	270.13	8.7
TC0101629	-	ENSMUSG00000059498	chr1:171027646-171036136	Fc receptor, IgG, low affinity III	'Fcgr3	3.09	523.88	460.2	636.06	182.35	181.48	160.98	1.41
TC1001341	-	ENSMUSG00000058396	chr10:127248664-127253186	adrenomedullin receptor	'Gpr182	3.09	417.98	293.15	386.3	128.26	113.03	113.91	1.73
TC1200891	-	ENSMUSG00000021238	chr12:82430690-82450992	aldehyde dehydrogenase family 6, subfamily A1	'Aldh6a1	3.09	1029.68	895.36	1037.79	312.2	310.56	337.63	3.33
TC1200984	-	ENSMUSG00000021200	chr12:100816805-100851664	ankyrin repeat and SOCS box-containing protein 2	'Asb2	3.09	737.91	879.21	718.9	255.11	253.64	246.22	5.51
TC1600627	-	ENSMUSG00000022853	chr16:21410726-21437246	enoyl-Coenzyme A, hydratase/3-hydroxyacyl Coenzyme A dehydrogenase	'Ehhadh	3.09	500.12	376.73	437.95	142.58	152.4	130.75	3.7
TC0300452	+	ENSMUSG00000028088	chr3:97500120-97526573	flavin containing monooxygenase 5	'Fmo5	3.08	504.93	610.08	566.29	180.88	180.67	183.62	5.78
TC0301013	-	ENSMUSG00000015852	chr3:87363621-87376473	macrophage scavenger receptor 2	'Fcrls	3.08	283.38	252.25	331.31	92.3	99.67	89.78	3.03
TC0601164	-	ENSMUSG00000071388	chr6:69562350-69594544			3.08	484.38	135.05	160.93	88.53	91.13	73.59	0.69
TC0701748	-	ENSMUSG00000070548	chr7:44664355-44676578			3.08	90.14	59.27	76.06	24.07	24.54	24.56	1.24
TC0702187	-	ENSMUSG00000005611	chr7:106783598-106897987	MRV integration site 1	'Mrvi1	3.08	1228.61	1408.28	1276.95	425.41	417.23	429.61	8.12
TC1501029	-	ENSMUSG00000023011	chr15:99482250-99513262	Fas apoptotic inhibitory molecule 2	'Faim2	3.08	372.37	319.13	381.59	121.36	114.82	111.85	4.64
TC0600664	+	ENSMUSG00000043832	chr6:122989496-123006856	C-type lectin domain family 4, member a3	'Clec4a3	3.07	163.07	151.64	190.21	55.92	55.82	52.55	3.1
TC0X00928	-		chrX:45700730-45727562			3.07	755.17	809.27	814.74	255.02	250.75	269.35	4.32
TC1200686	-	ENSMUSG00000020573	chr12:30013174-30048347	phosphoinositide-3-kinase, catalytic, gamma polypeptide	'Pik3cg	3.07	243.02	233.42	238.27	80.72	76.03	75.92	5.18
TC0200032	+	ENSMUSG00000025780	chr2:10092701-10191012	inter-alpha	'Itih5	3.06	524.34	425.67	534.29	169.15	161.45	154.32	5.81
TC0600037	+	ENSMUSG00000000058	chr6:17221681-17229573	caveolin 2	'Cav2	3.06	1185.95	1141.21	1159.93	403.38	370.1	364.31	3.26
TC1101321	+	ENSMUSG00000069885	chr11:53293110-53294207		'AC152922.5	3.06	36.1	25.5	40.8	3.7	6.2	23.6	0.18
TC1101992	-	ENSMUSG00000020718	chr11:106877271-106888559	polymerase	'Polg2	3.06	373.5	350.96	374.98	119.09	115.12	124.82	4.08
TC1102057	-	ENSMUSG00000020744	chr11:115724027-115737342	solute carrier family 25	'Slc25a19	3.06	854.54	633.17	745.99	263.34	245.38	220.63	3.19
TC0101251	-	ENSMUSG00000045658	chr1:84249837-84553404	phosphotyrosine interaction domain containing 1	'Pid1	3.05	760.46	686.38	763.95	248.81	227.53	247.74	2.89
TC0800954	-	ENSMUSG00000039594	chr8:35616140-35719508	RIKEN cDNA A730069N07 gene	'A730069N07Rik	3.05	1019.17	1108.39	1011.07	348.43	338.84	342.58	3.37
TC1300063	+	ENSMUSG00000021319	chr13:18990562-19000200	secreted frizzled-related protein 4	'Sfrp4	3.05	1114.54	1513.48	2158.83	521.65	474.63	574.99	2.72
TC1300212	+	ENSMUSG00000039004	chr13:37764611-37919207	bone morphogenetic protein 6	'Bmp6	3.05	1230.19	1151.69	1094.04	375.43	362.93	400.25	5.94
TC0500946	-	ENSMUSG00000059179	chr5:15738852-15739957		'AC158589.7	3.04	28.4	15.8	31.3	14.7	6.2	3.9	0.07
TC0600954	-		chr6:34582560-34585096			3.04	168.67	211.64	194.39	62.02	72.47	54.3	1.87
TC1300829	-	ENSMUSG00000021375	chr13:46231194-46411966	kinesin family member 13A	'Kif13a	3.04	746.3	822.66	780.77	256.94	257.65	259.26	11.44
TC0800686	+	ENSMUSG00000031825	chr8:118628179-118688313	cysteine-rich secretory protein LCCL domain containing 2	'Crispld2	3.03	1310.6	1407.89	1355.1	446.61	445.02	453.1	7.75
TC1201088	-	ENSMUSG00000071124	chr12:112230069-112230505			3.03	19.97	17.61	25.2	6.34	7.54	6.84	0.28
TC0901279	-	ENSMUSG00000050503	chr9:66538786-66544937	F-box and leucine-rich repeat protein 22	'Fbxl22	3.02	515.67	569.71	528.78	202.91	156.8	173.93	1.9
TC0400033	+	ENSMUSG00000028214	chr4:11631594-11642140	GTP binding protein	'Gem	3.01	897.49	972.35	859.06	309.63	288.55	307.94	5.07
TC0601158	-		chr6:69289659-69363293			3.01	234.37	65.95	68.12	42.82	41.41	38.35	0.46
TC0601181	-	ENSMUSG00000060300	chr6:70353838-70354507			3.01	491.92	104.31	111.09	87.38	81.89	65.62	0.58
TC1000744	-	ENSMUSG00000019768	chr10:5342965-5735390	estrogen receptor 1	'Esr1	3.01	582.43	572.83	671.72	199.36	204.99	201.82	4.59
TC1300204	+	ENSMUSG00000021423	chr13:36767283-36840908	lymphocyte antigen 86	'Ly86	3.01	472.34	280.82	397.41	127.03	122.99	131.71	1.58
TC0201252	-	ENSMUSG00000053702	chr2:17411893-17796293	nebulette	'Nebl	3	278.83	229.25	219.64	82.36	83.66	76.88	4.1
TC0201983	-	ENSMUSG00000027318	chr2:130791678-130804667	a disintegrin and metallopeptidase domain 33	'Adam33	3	596.07	643.76	611.36	202.69	208.52	206.72	4.52
TC0400146	+	ENSMUSG00000028456	chr4:43072798-43278684	unc-13 homolog B	'Unc13b	3	383.02	395.27	388.53	128.66	131.52	128.92	10.41
TC0700878	+	ENSMUSG00000051041	chr7:103464300-103488219	olfactomedin-like 1	'Olfml1	3	566.55	582.98	614.15	198	196.8	192.46	3.24
TC0X01284	-	ENSMUSG00000043463	chrX:131577361-131587968	RAB9B, member RAS oncogene family	'Rab9b	2.99	158.11	140.16	170.89	58.81	51.94	46	1.19
TC1200532	+	ENSMUSG00000043122	chr12:110014393-110024872	RIKEN cDNA A530016L24 gene	'A530016L24Rik	2.99	654.79	443.83	634.04	206.46	192.93	180.53	2.93
TC1500851	-	ENSMUSG00000053411	chr15:79999939-80055250	chromobox homolog 7	'Cbx7	2.99	958.23	1067.23	1016.29	331.26	339.58	347.65	5.04
TC0100979	-	ENSMUSG00000028033	chr1:21596837-22156255	potassium voltage-gated channel, subfamily Q, member 5	'Kcnq5	2.98	471.13	495.03	502.55	168.5	169.49	154.16	5.16
TC1300142	+		chr13:24107020-24112392			2.98	304.66	283.88	249.96	89.19	112.2	79.88	0.11
TC1400464	+	ENSMUSG00000045875	chr14:61496146-61594217	adrenergic receptor, alpha 1a	'Adra1a	2.98	362.71	276.77	361.19	97.3	117.07	121.96	1.94
TC1900105	+	ENSMUSG00000060675	chr19:7377319-7408406	HRAS like suppressor 3	'Hrasls3	2.98	515.27	341.8	458.44	149.88	146.52	144.32	2.58
TC1000160	+	ENSMUSG00000063428	chr10:40417639-40462460	D-aspartate oxidase	'Ddo	2.97	305.43	249.36	292.22	92.64	99.28	93.27	2.69
TC1401052	-	ENSMUSG00000054733	chr14:58984280-59317225	methionine sulfoxide reductase A	'Msra	2.97	834.34	769.84	782.62	290.72	262.74	249.74	3.44
TC1500001	+	ENSMUSG00000064373	chr15:3096630-3106371	selenoprotein P, plasma, 1	'Sepp1	2.97	456.1	453.46	435.38	166.49	147.39	139.14	2.33
TC1600269	+	ENSMUSG00000072394	chr16:41256731-41259924			2.97	100.99	96.75	103.67	36.76	33.66	30.94	0.97
TC0300024	+	ENSMUSG00000027536	chr3:10375136-10428289	chromatin modifying protein 4C	'Chmp4c	2.96	926.81	1083.47	967.24	346.21	334.56	324.24	3.75
TC0600803	+	ENSMUSG00000067389	chr6:141485442-141485776		'AC155835.3	2.96	1172.9	1183.77	1162.7	426.02	408.26	354.71	2.21
TC0700764	+	ENSMUSG00000032942	chr7:96519231-96532672	uncoupling protein 3	'Ucp3	2.96	576.62	379.88	489.56	170.63	163.87	153.57	3.16
TC1000248	+	ENSMUSG00000058297	chr10:59624452-59653389	sparc/osteonectin, cwcv and kazal-like domains proteoglycan 2	'Spock2	2.96	558.69	526.79	497.29	185.96	178.78	169.38	5.29
TC1201119	-	ENSMUSG00000071114	chr12:113737818-113738251			2.96	399.12	144.18	112.75	78.34	71.3	72.24	0.56
TC1700437	+	ENSMUSG00000023960	chr17:42201421-42209198	ectonucleotide pyrophosphatase/phosphodiesterase 5	'Enpp5	2.96	1224.91	1290.63	1342.9	456.24	373.29	474.87	2.6
TC0200169	+	ENSMUSG00000026921	chr2:26588367-26599995	EGF-like domain 7	'Egfl7	2.95	1047.49	775.32	911.35	314.07	295.09	317.8	2.42
TC0201547	-		chr2:73944640-73946060			2.95	45.39	50.9	59.73	19.34	17.55	15.99	0.56
TC0601165	-	ENSMUSG00000071387	chr6:69605362-69625801			2.95	238.49	83.48	63.55	49.52	40.17	41.13	0.25
TC1101771	-	ENSMUSG00000038967	chr11:95135298-95150393	pyruvate dehydrogenase kinase, isoenzyme 2	'Pdk2	2.95	1766.05	1404.39	1606.11	557.98	520.07	541.74	5.59
TC1900177	+	ENSMUSG00000046805	chr19:12140902-12145399	macrophage expressed gene 1	'Mpeg1	2.95	288.15	221.12	282.8	80.03	87.68	100.91	0.58
TC0301008	-	ENSMUSG00000028076	chr3:87108690-87112293	CD1d1 antigen	'Cd1d1	2.94	597.45	424.81	583.85	203.8	177.68	164.95	3.11
TC0501646	-	ENSMUSG00000007324	chr5:136637609-136638787			2.93	204.34	255.56	225.07	66.14	103.3	64.46	1.06
TC0601039	-	ENSMUSG00000047867	chr6:48661633-48668295	GTPase, IMAP family member 6	'Gimap6	2.93	565.19	415.53	468.72	176.07	145.41	172.59	3.25
TC1200705	-	ENSMUSG00000071342	chr12:38009641-38032380	gene model 889,	'Gm889	2.93	214.39	115.06	134.61	50.79	54.12	53.68	0.89
TC1400496	+	ENSMUSG00000022096	chr14:65196696-65218024	hairless	'Hr	2.93	616.26	718.42	679.73	238.6	235.5	213.48	7.91
TC1400977	-	ENSMUSG00000022225	chr14:50808806-50812028	chymase 1, mast cell	'Cma1	2.93	264.2	194.79	256.47	81.53	84.59	78.16	2.05
TC0500122	+	ENSMUSG00000059447	chr5:29188201-29217501	hydroxyacyl-Coenzyme A dehydrogenase/3-ketoacyl-Coenzyme A thiolase/enoyl-Coenzyme A hydratase	'Hadhb	2.92	1668.01	1097.04	1465.98	482.17	483.41	484.3	5.97
TC0701813	-	ENSMUSG00000030554	chr7:63586147-63615672	desmuslin	'Synm	2.92	733.19	747.16	718.25	237.1	257.63	259.13	3.28
TC0X01027	-	ENSMUSG00000031340	chrX:67644081-67661452	gamma-aminobutyric acid	'Gabre	2.92	952.63	1061.77	976.79	348.94	341.05	334.83	6.88
TC0900317	+	ENSMUSG00000059412	chr9:45357439-45368499	FXYD domain-containing ion transport regulator 2	'Fxyd2	2.91	467.6	428.45	500.12	173.38	143.91	162.47	2.87
TC1000975	-	ENSMUSG00000047146	chr10:62331155-62333363	CXXC finger 6	'Tet1	2.91	352.51	405.68	417.09	138.43	131.67	133.39	2.04
TC1001237	-	ENSMUSG00000036019	chr10:104648797-105035610	transmembrane and tetratricopeptide repeat containing 2	'Tmtc2	2.91	643.35	763.45	727.74	250.07	240.57	244.02	6.95
TC1001334	-	ENSMUSG00000025407	chr10:126831280-126843282	GLI-Kruppel family member GLI1	'Gli1	2.91	332.21	357.41	356.06	125.63	124.37	109.25	5.47
TC1400794	-	ENSMUSG00000023064	chr14:31804019-31808426	synuclein, gamma	'Sncg	2.91	673	593.83	704.02	234.94	220.09	223.25	4.29
TC0300470	+	ENSMUSG00000051076	chr3:100620276-100691739	V-set domain containing T cell activation inhibitor 1	'Vtcn1	2.9	347.45	372.82	378.01	126.18	135.73	116.62	4.05
TC0601088	-	ENSMUSG00000003477	chr6:55133997-55138413	indolethylamine N-methyltransferase	'Inmt	2.9	2443.03	2203.8	2107.34	752.58	793.61	782.53	1.56
TC0X01043	-	ENSMUSG00000002012	chrX:69042644-69046766	pregnancy upregulated non-ubiquitously expressed CaM kinase	'Pnck	2.9	545.86	623.24	611.04	214	202.43	197.84	6.38
TC1101487	-	ENSMUSG00000052921	chr11:69024729-69039054	Rho guanine nucleotide exchange factor	'Arhgef15	2.9	545.98	404.65	488.5	178.03	158.81	159.07	3.74
TC1101979	-		chr11:106081466-106094735			2.9	746.7	619.75	601.12	214.53	237.91	226.48	1.83
TC1700981	-	ENSMUSG00000024372	chr17:32958732-32978229	complement component 2	'C2	2.9	426.77	425.05	488.93	163.3	153.7	145.04	7.29
TC0600318	+	ENSMUSG00000029804	chr6:58799595-58888643	hect domain and RLD 3	'Herc3	2.89	502.35	525.21	527.22	175.31	182.9	179.36	10.08
TC0801083	-	ENSMUSG00000002346	chr8:68639543-68667485	solute carrier family 25, member 42	'Slc25a42	2.89	976.61	737.32	773.51	291.97	294.39	275.5	4.18
TC1000263	+	ENSMUSG00000020085	chr10:61233723-61257880	apoptosis-inducing factor, mitochondrion-associated 2	'Aifm2	2.89	719.73	537.85	660.21	231.59	221.58	209.67	4.62
TC1001284	-	ENSMUSG00000069516	chr10:116785219-116790206	lysozyme	'Lyz2	2.89	1987.13	1286.72	1808.06	599.42	580.66	576.34	2.85
TC1001285	-	ENSMUSG00000069515	chr10:116795682-116800753	lysozyme	'Lyz1	2.89	765.72	536.88	746.59	240.2	232.63	236.93	3.12
TC1400763	-	ENSMUSG00000042286	chr14:28568666-28598243	stabilin 1	'Stab1	2.89	748.77	665.53	831.37	265.47	263.93	246.69	15.54
TC0101132	-		chr1:59100864-59106245			2.88	115.71	61.81	92.78	26.75	29.73	37.42	0.67
TC1300595	-	ENSMUSG00000021215	chr13:3766934-3802547	neuroepithelial cell transforming gene 1	'Net1	2.88	1726.35	1761.89	1757.31	613.78	579.33	627.82	4.35
TC1500982	-	ENSMUSG00000048218	chr15:97245523-97248743	adhesion molecule with Ig like domain 2	'Amigo2	2.88	352.99	347	335.97	116.75	118.42	123.99	1.98
TC0101232	-	ENSMUSG00000026249	chr1:80008521-80074039	serine	'Serpine2	2.87	1547.6	1747.8	1651.99	594.61	530	601.39	2.68
TC0201563	-	ENSMUSG00000044033	chr2:76858462-77014352	coiled-coil domain containing 141	'Ccdc141	2.87	794.41	848.28	799.83	280.07	276.73	295.28	7.15
TC0800665	+	ENSMUSG00000055043	chr8:113580903-113582557			2.87	300.27	279.47	326.9	97.43	100.86	117.13	1.79
TC0101494	-	ENSMUSG00000045099	chr1:150194536-150194875			2.86	93.47	102.83	92.32	38.23	34.45	28.25	0.9
TC0500865	+	ENSMUSG00000029651	chr5:146851724-147208791	RIKEN cDNA C130038G02 gene	'C130038G02Rik	2.86	1037.96	1272.87	1119.29	410.37	397.68	391.38	5.16
TC1500539	-	ENSMUSG00000005360	chr15:8463615-8540253	solute carrier family 1	'Slc1a3	2.86	622.14	333.62	446.7	161.78	164.81	164.51	1.18
TC1700428	+	ENSMUSG00000023915	chr17:41135380-41207887	tumor necrosis factor receptor superfamily, member 21	'Tnfrsf21	2.86	541.14	477.81	474.5	180.92	178.12	162.32	4.63
TC01r00002	+		chr1_random:675993-686953			2.85	264.94	277.84	267.02	98.81	92.93	92.74	1.57
TC0300426	+	ENSMUSG00000038486	chr3:96055136-96069353	synaptic vesicle glycoprotein 2 a	'Sv2a	2.85	373.67	450.78	454.15	152.48	151.95	144.9	5.72
TC0400734	+	ENSMUSG00000046447	chr4:137833627-137836584	calcium/calmodulin-dependent protein kinase II inhibitor 1	'Camk2n1	2.85	490.01	587.37	600.31	218.94	190.47	178.38	2.49
TC0800532	+	ENSMUSG00000031785	chr8:93566153-93603261	G protein-coupled receptor 56	'Gpr56	2.85	1118.91	783.3	874.21	327.5	340.6	306.21	6.86
TC1000008	+	ENSMUSG00000019769	chr10:4795309-5325805	synaptic nuclear envelope 1	'Syne1	2.85	764.78	861.51	806.03	282.25	292.58	279.6	15.04
TC1800433	-	ENSMUSG00000024290	chr18:10271139-10388338	Rho-associated coiled-coil containing protein kinase 1	'Rock1	2.85	1142.92	1339.26	1275.65	408.08	442.74	466.86	10.15
TC0401241	-	ENSMUSG00000028494	chr4:86052112-86073786	adipose differentiation related protein	'Adfp	2.84	2579.07	1640.01	2261.23	777.31	738.76	769.35	3.62
TC0X00982	-	ENSMUSG00000031137	chrX:54542861-55048181	fibroblast growth factor 13	'Fgf13	2.84	554.35	760.81	633.59	211.24	226.11	248.85	2.39
TC0X01369	-	ENSMUSG00000063728	chrX:149725118-149727227	melanoma antigen, family A, 6	'Magea6	2.84	80.9	88.05	89.1	29.93	29.31	31.65	0.49
TC1200255	+	ENSMUSG00000021108	chr12:71536977-71730914	protein kinase C, eta	'Prkch	2.84	347.18	252.22	297.03	110.02	103.43	101.82	5.01
TC0202197	-	ENSMUSG00000050556	chr2:166844039-166930787	potassium voltage gated channel, Shab-related subfamily, member 1	'Kcnb1	2.83	721.83	631.86	676.85	249.08	234.66	232.91	2.68
TC0500411	+	ENSMUSG00000070674	chr5:94568595-94572870			2.83	54.1	133.8	57	30.3	37.4	18.7	0.14
TC0601170	-		chr6:69793749-69794344			2.83	225.89	91.78	71.74	47.93	45.04	44.6	0.44
TC0800781	-	ENSMUSG00000031495	chr8:3833386-3840158	CD209d antigen	'Cd209d	2.83	306.01	236.4	304.78	105.82	96.87	96.28	3.6
TC0900276	+		chr9:41306960-41332867			2.83	588.66	595.22	628.01	208.89	217.93	212.73	3.99
TC1000120	+	ENSMUSG00000004360	chr10:28992373-29009102		'AC153912.8-1	2.83	319.72	223.38	237.76	83.23	104.66	87.66	1.54
TC1100008	+		chr11:3484422-3485533			2.83	1124.99	756.36	786.79	351.4	317.64	273.79	1.28
TC0101554	-	ENSMUSG00000026729	chr1:160036818-160040001	RIKEN cDNA 4930562F07 gene	'4930562F07Rik	2.82	297.33	273.67	266.72	116.53	96.13	83.92	2.06
TC1200703	-	ENSMUSG00000047446	chr12:37841452-37871343	ADP-ribosylation factor-like 4A	'Arl4a	2.82	513.87	490.42	528.52	190.66	181.25	171.45	2.71
TC1700708	-	ENSMUSG00000023829	chr17:11365924-11392885	solute carrier family 22	'Slc22a1	2.82	364.63	394.53	381.75	135.07	136.16	134.05	0.99
TC0300396	+	ENSMUSG00000068874	chr3:94807015-94818707	selenium binding protein 1	'Selenbp1	2.81	728.06	637.5	595.13	234.47	247.88	216.03	3.58
TC0401386	-	ENSMUSG00000028713	chr4:115001137-115024162	cytochrome P450, family 4, subfamily b, polypeptide 1	'Cyp4b1	2.81	943.57	496.79	579.94	248.51	232.97	237.28	2.76
TC0800488	+	ENSMUSG00000031659	chr8:86864702-86922261	adenylate cyclase 7	'Adcy7	2.81	941.29	1080.14	1087.14	372.79	374.98	360.27	9.4
TC0900900	-	ENSMUSG00000066915	chr9:18499348-18523839			2.81	800.85	331.95	330.53	179.54	167.65	174.24	1.94
TC1000232	+	ENSMUSG00000019872	chr10:57616087-57633285	sphingomyelin phosphodiesterase, acid-like 3A	'Smpdl3a	2.81	1941.66	1981.38	1926.57	767.14	635.2	680.73	3.95
TC1500004	+	ENSMUSG00000049148	chr15:4203150-4403236	phosphatidylinositol-specific phospholipase C, X domain containing 3	'Plcxd3	2.81	349.11	382.86	371.97	130.75	129.96	132.45	2.75
TC1800280	+		chr18:60601420-60637160			2.81	446.06	405.39	473.46	163.91	173.19	134.46	1.83
TC0100475	+	ENSMUSG00000026321	chr1:105680279-105745011	tumor necrosis factor receptor superfamily, member 11a	'Tnfrsf11a	2.8	613.44	737.93	663.96	249.21	244.31	225.04	5.38
TC0800934	-	ENSMUSG00000031586	chr8:32550513-32697719	RNA binding protein gene with multiple splicing	'Rbpms	2.8	1948.69	2087.81	1964.99	721.84	695.06	726.82	4.39
TC1101581	-	ENSMUSG00000064228	chr11:73928118-73929691	olfactory receptor 393	'Olfr393	2.8	29.6	14.9	19.9	11	7.1	4.9	0.07
TC0100714	+	ENSMUSG00000026568	chr1:165431911-165451926	brain protein 44	'Brp44	2.79	941.56	639.95	935.4	308.76	297.47	295.82	3.67
TC0401366	-	ENSMUSG00000059027	chr4:109028873-109034292	RIKEN cDNA 9630013D21 gene	'9630013D21Rik	2.79	355.3	205.47	347.23	107.68	114.09	103.9	2.01
TC0900372	+	ENSMUSG00000032279	chr9:54615660-54633987	isocitrate dehydrogenase 3	'Idh3a	2.79	1822.51	1208.34	1490.89	537.75	543.16	540.87	4.3
TC1400130	+	ENSMUSG00000006526	chr14:28255221-28306684	transmembrane protein 110	'Tmem110	2.79	697.14	769.95	779.85	273.21	266.8	266.13	4.84
TC0101517	-	ENSMUSG00000052528	chr1:153580579-153582218			2.78	721.27	771.82	778.49	282.44	252.26	281.57	1.75
TC0200824	+	ENSMUSG00000051177	chr2:134527089-135213427	phospholipase C, beta 1	'Plcb1	2.78	498.01	515.39	546.14	186.66	187.4	187.76	10.05
TC0400764	+	ENSMUSG00000006221	chr4:140799220-140803751	heat shock protein family, member 7	'Hspb7	2.78	2231.32	2514.08	2476.52	873.87	845.16	878.09	1.75
TC0600736	+	ENSMUSG00000067600	chr6:130073621-130073898			2.78	105.36	172.85	50.64	52.02	33.07	33.38	0.19
TC0100014	+	ENSMUSG00000054338	chr1:7601972-7622153		'AC163387.2	2.77	490.92	497.73	632.52	192.98	198.28	194.71	1.08
TC0900574	+	ENSMUSG00000032263	chr9:84023396-84222453	branched chain ketoacid dehydrogenase E1, beta polypeptide	'Bckdhb	2.77	1037.86	812.57	966.91	344.04	325.24	348.76	5.65
TC0901116	-	ENSMUSG00000032089	chr9:45188415-45227192	interleukin 10 receptor, alpha	'Il10ra	2.77	240.06	204.65	252.4	90.27	86.79	74.33	1.57
TC1501103	-	ENSMUSG00000025744	chr15:103575759-103577186			2.77	377.13	258.3	455.39	131.45	126.63	135.3	1.03
TC1800601	-	ENSMUSG00000033022	chr18:47090681-47105843	cysteine dioxygenase 1, cytosolic	'Cdo1	2.77	1746.91	1284	1620.31	594.39	511.97	575.51	3.67
TC0100951	-	ENSMUSG00000032719	chr1:16037194-16076054	gene model 106,	'Gm106	2.76	378.27	328.63	305.25	134.63	128.23	103.86	1.74
TC0500288	+	ENSMUSG00000037736	chr5:66101472-66412682	LIM and calponin homology domains 1	'Limch1	2.76	1392.67	1644.68	1350.12	521.6	492.36	576.14	6.42
TC0600036	+		chr6:17138563-17149581			2.76	181.23	144.33	181.69	60.77	66.02	57.32	1.76
TC0700151	+	ENSMUSG00000040987	chr7:16522545-16545692	MHC I like leukocyte 2	'Mill2	2.76	420.81	436.12	400.52	152.18	152.81	150.04	4.25
TC0700932	+	ENSMUSG00000038156	chr7:109682236-109957453	spondin 1,	'Spon1	2.76	631.21	420.81	507.79	191.96	187.01	185.99	3.81
TC0900645	+	ENSMUSG00000035606	chr9:102197072-102237566	kyphoscoliosis peptidase	'Ky	2.76	463.49	513.63	505.29	183.08	185.66	168.17	4.27
TC0X00401	+	ENSMUSG00000065522	chrX:91567297-91570991			2.76	246.14	185.33	263.78	89.68	85.68	76.63	1.96
TC1000983	-	ENSMUSG00000042846	chr10:63447627-63609385	leucine rich repeat transmembrane neuronal 3	'Lrrtm3	2.76	157.02	202.97	179.54	67.73	68.03	59.5	1.54
TC1100624	+	ENSMUSG00000054404	chr11:83033677-83044516	schlafen 5	'Slfn5	2.76	692.58	587.2	742.09	232.08	231.77	268.63	3.21
TC1400169	+	ENSMUSG00000021943	chr14:31354187-31367114	growth differentiation factor 10	'Gdf10	2.76	2089.81	2250.62	2260.92	785.92	772.92	833.94	1.78
TC0101428	-	ENSMUSG00000010311	chr1:133786984-133796958	opticin	'Optc	2.75	578.64	586.68	586.18	230.64	211.69	194.46	2.69
TC0601183	-	ENSMUSG00000071380	chr6:70475498-70476037			2.75	395.83	140.5	112.31	77.45	77.06	81.77	0.44
TC0800425	+	ENSMUSG00000031709	chr8:81734271-81841858	TBC1 domain family, member 9	'Tbc1d9	2.75	609.56	723.43	645.87	239.56	244.49	234.49	9.05
TC0800661	+	ENSMUSG00000031767	chr8:112732479-112751176	nudix	'Nudt7	2.75	624.4	452.89	589.19	211.81	194.08	200.78	3.95
TC1500675	-	ENSMUSG00000060429	chr15:55702393-55970188	syntrophin, basic 1	'Sntb1	2.75	1774.99	1862.34	1788.33	643.3	628.84	699.41	4.37
TC1600220	+	ENSMUSG00000022836	chr16:34420766-34675364	myosin, light polypeptide kinase	'Mylk	2.75	1598.75	1801.75	1777.6	673	582.22	624.8	2.23
TC1600962	-	ENSMUSG00000040732	chr16:95667126-95837285	avian erythroblastosis virus E-26	'Erg	2.75	1027.88	1153.78	1114.53	398.68	396.5	401.83	4.77
TC0201385	-	ENSMUSG00000002550	chr2:32262315-32267470	uridine-cytidine kinase 1	'Uck1	2.74	1159.09	862.26	1092.27	381.11	369.23	386.98	5.38
TC0300908	-	ENSMUSG00000036353	chr3:59344378-59390975	purinergic receptor P2Y, G-protein coupled 12	'P2ry12	2.74	295.37	346.73	294.74	123.95	114.49	104.08	1.76
TC0501486	-	ENSMUSG00000027891	chr5:115861817-115863172			2.74	626.22	608.52	577.52	249.18	184.58	228.66	0.68
TC0200315	+	ENSMUSG00000049744	chr2:43756135-44394932	Rho GTPase activating protein 15	'Arhgap15	2.73	148.63	137.07	131.01	51.6	52.55	48.5	2.56
TC1000919	-	ENSMUSG00000038594	chr10:53095103-53196909	predicted gene, ENSMUSG00000038594	'AC153524.3-1	2.73	420.42	348.68	401.51	143.48	145.98	138.88	3.03
TC1301077	-	ENSMUSG00000021708	chr13:88957094-89236869	RAS protein-specific guanine nucleotide-releasing factor 2	'Rasgrf2	2.73	340.04	268.27	346.15	118.72	123.93	106.83	5.27
TC1400660	-	ENSMUSG00000021748	chr14:5975658-5983682	pyruvate dehydrogenase	'Pdhb	2.73	2703.72	1840.56	2650.23	851.96	862.97	921.86	1.49
TC1500472	+	ENSMUSG00000023034	chr15:101252690-101260638	nuclear receptor subfamily 4, group A, member 1	'Nr4a1	2.73	1834.61	1123.71	1272.69	397.54	581.22	568.53	2.42
TC1600471	+	ENSMUSG00000040605	chr16:97738131-97820381	beta-site APP-cleaving enzyme 2	'Bace2	2.73	372.59	359.33	368.99	139.35	128.51	135.85	4.28
TC1800425	-	ENSMUSG00000057440	chr18:7551855-7830692	membrane protein, palmitoylated 7	'Mpp7	2.73	674.75	739.49	673.15	245.48	267.21	252.15	3.63
TC0101354	-	ENSMUSG00000047216	chr1:110788240-110877120	cadherin 19, type 2	'Cdh19	2.72	355.97	189.58	203.23	95.95	97.29	82.11	2.12
TC0200068	+	ENSMUSG00000023206	chr2:11644601-11673140	interleukin 15 receptor, alpha chain	'Il15ra	2.72	767.33	752.88	726.1	287.29	285.95	253.56	4.17
TC0500446	+	ENSMUSG00000029330	chr5:100982020-101012221	CDP-diacylglycerol synthase 1	'Cds1	2.72	329.35	300.28	312.96	113.84	113.81	119.36	2.84
TC0601588	-	ENSMUSG00000042770	chr6:135151850-135182520	heme binding protein 1	'Hebp1	2.72	604.18	681.45	663.8	264.6	214.46	237.05	3.79
TC0800247	+	ENSMUSG00000038173	chr8:45764794-45872764	ectonucleotide pyrophosphatase/phosphodiesterase 6	'Enpp6	2.72	225.37	206.83	230.91	86.44	85.86	71.27	2.53
TC1300147	+	ENSMUSG00000021340	chr13:24308996-24356557	glycosylphosphatidylinositol specific phospholipase D1	'Gpld1	2.72	281.58	318.53	329.17	117.18	112.41	111.46	6.57
TC1401104	-	ENSMUSG00000022099	chr14:65245747-65280532	erythrocyte protein band 4.9	'Epb4.9	2.72	408.33	388.84	412.16	156.83	147.19	140.98	5.54
TC1900091	+	ENSMUSG00000032946	chr19:6294508-6309920	RAS, guanyl releasing protein 2	'Rasgrp2	2.72	618.11	695.77	654.61	250.99	239.82	232.12	6.32
TC0100414	+		chr1:91019825-91024632			2.71	336.58	370.81	377.22	126.53	142.52	130.45	2.04
TC0400323	+	ENSMUSG00000038007	chr4:86278140-86338547	N-acylsphingosine amidohydrolase 3-like	'Acer2	2.71	760.47	512.73	562.38	240.35	236.22	201.44	2.43
TC0X00403	+	ENSMUSG00000031210	chrX:92040796-92044878	G protein-coupled receptor 165	'Gpr165	2.71	261.28	322.9	268.74	107.11	94.19	113.78	2.46
TC1000207	+	ENSMUSG00000062593	chr10:51295769-51301796	leukocyte immunoglobulin-like receptor, subfamily B, member 4	'Lilrb4	2.71	532.9	391.7	618.26	194.5	191.12	184.71	2.95
TC1000329	+	ENSMUSG00000033208	chr10:75909504-75916928	S100 protein, beta polypeptide, neural	'S100b	2.71	486.89	497.26	458.48	189.6	189.98	153.52	0.67
TC0900013	+	ENSMUSG00000032006	chr9:6126362-6336599	platelet-derived growth factor, D polypeptide	'Pdgfd	2.7	1170.72	1434.69	1286.33	503.85	454.87	483.91	4.66
TC1101238	-	ENSMUSG00000020143	chr11:34179678-34637615	dedicator of cyto-kinesis 2	'Dock2	2.7	374.35	330.26	343.98	132.37	133.97	121.48	9.44
TC1300427	+	ENSMUSG00000021596	chr13:73397120-74045474	multiple C2 domains, transmembrane 1	'Mctp1	2.7	210.27	190.23	192.44	72.07	76.12	71.31	3.14
TC1500151	+	ENSMUSG00000037362	chr15:54806030-54814159	nephroblastoma overexpressed gene	'Nov	2.7	2061.82	2632.87	2701.65	959.89	829.39	947.6	1.44
TC0200234	+	ENSMUSG00000026840	chr2:31894592-31953850	laminin gamma 3	'Lamc3	2.69	639.32	772.33	698.59	270.86	262.87	252.18	7.9
TC0701861	-	ENSMUSG00000039062	chr7:75690533-75711834	alanyl	'Anpep	2.69	1187.42	1119.82	1305.37	471.85	418.13	452.64	7.71
TC0900841	+	ENSMUSG00000025784	chr9:122856247-122862828	C-type lectin domain family 3, member b	'Clec3b	2.69	559.07	549.14	603.33	228.23	224.91	182.46	2.17
TC0201052	+	ENSMUSG00000017737	chr2:164688876-164696499	matrix metallopeptidase 9	'Mmp9	2.68	258.58	211.32	256.99	92.47	89.49	88.93	3.92
TC0301149	-	ENSMUSG00000038550	chr3:95752453-95756178	gene model 129,	'Gm129	2.68	566.97	498.24	743.31	223.44	224.31	226.37	3.32
TC0401640	-	ENSMUSG00000036896	chr4:136268242-136271346	complement component 1, q subcomponent, C chain	'C1qc	2.68	756.73	724.93	893.02	305.63	308.55	272.26	2.85
TC0700009	+	ENSMUSG00000035545	chr7:3695082-3706197	leukocyte receptor cluster	'Leng8	2.68	1420.55	1539.83	1431.44	554.59	544.73	540.35	5.55
TC0800973	-	ENSMUSG00000058906	chr8:40406913-40869812	zinc finger protein 353	'Zfp353	2.68	535.18	490.19	611.19	200.03	209.85	201.86	1.53
TC1400099	+	ENSMUSG00000021866	chr14:23513608-23558671	annexin A11	'Anxa11	2.68	1664.35	1755.76	1712.86	671.04	622.13	621.18	3.33
TC1400115	+	ENSMUSG00000021895	chr14:24547666-24836671	Rho guanine nucleotide exchange factor	'Arhgef3	2.68	977.24	824.6	897.84	343.13	335.2	330.72	5.34
TC1400627	+	ENSMUSG00000032925	chr14:118057441-118373115	integrin, beta-like 1	'Itgbl1	2.68	1788.27	2359.43	2094.27	754.77	703.77	868.45	4.14
TC1800283	+	ENSMUSG00000054072	chr18:60765468-60782066	interferon inducible GTPase 1	'Iigp1	2.68	286.12	396.58	355.19	118.11	143.05	125.87	1.56
TC1900813	-	ENSMUSG00000047632	chr19:36618235-36620300	fibroblast growth factor binding protein 3	'Fgfbp3	2.68	79	82.25	44.68	43.8	13.99	18.94	0.25
TC0500260	+	ENSMUSG00000029108	chr5:57081944-57493441	protocadherin 7	'Pcdh7	2.67	1427.28	1626.2	1571.43	572.44	565.01	596.73	3.36
TC0701278	-	ENSMUSG00000070843	chr7:7796591-7807738			2.67	231.3	238.05	236.22	83.02	88.24	92.52	1.28
TC1800011	+	ENSMUSG00000024236	chr18:5086495-5285216	supervillin	'Svil	2.67	1109.8	1237.87	1281.39	460.57	424.35	473.21	4.53
TC0701690	-	ENSMUSG00000030798	chr7:41409360-41414843	CD37 antigen	'Cd37	2.66	552.31	390.17	431.61	183.19	180.98	152.13	2.86
TC08r00007	+		chr8_random:3867242-3868595			2.66	349.29	220.02	368.23	120.27	121.38	111.09	0.93
TC1400237	+	ENSMUSG00000021846	chr14:43449480-43586978	pellino 2	'Peli2	2.66	1390.83	1557.46	1433.95	547.92	529.09	571.36	2.5
TC0100265	+		chr1:67081353-67084963			2.65	395.63	210.2	255.51	118.15	111.55	95.75	1.29
TC0700390	+	ENSMUSG00000034957	chr7:32009017-32011640	CCAAT/enhancer binding protein	'Cebpa	2.65	680.94	461.92	617.72	238.18	220.03	205.9	1.41
TC0700622	+		chr7:69593178-69629659			2.65	772.62	607.54	667.4	273.02	256.87	242.89	2.18
TC0700889	+	ENSMUSG00000046260	chr7:104184489-104185309			2.65	261.17	276.49	290.24	109.41	106.96	95.48	0.99
TC0800993	-		chr8:44520002-44523671			2.65	101.63	79.59	90.75	31.41	35.79	35.6	1.29
TC0900720	+	ENSMUSG00000032602	chr9:108374609-108397553	solute carrier family 25	'Slc25a20	2.65	974.34	693.55	848.69	327.69	323.77	297.73	4.92
TC1000759	-	ENSMUSG00000047712	chr10:7905496-8218568	uronyl-2-sulfotransferase	'Ust	2.65	778.08	804.54	903.16	316.74	293.97	328.05	2.72
TC1100844	+	ENSMUSG00000017172	chr11:101439638-101448467			2.65	2609.99	2775.16	2739.65	996.65	1000.06	1069.68	1.79
TC1300702	-		chr13:22793965-22797007			2.65	517.93	422.92	532.65	188.37	178.06	189.48	0.47
TC1301129	-	ENSMUSG00000052727	chr13:96494238-96586246	microtubule-associated protein 1 B	'Mtap1b	2.65	1501.59	1889.53	1633.3	618.08	635.42	643.87	2.29
TC1400563	+	ENSMUSG00000054391	chr14:94616800-94649891	RIKEN cDNA 4930517O19 gene	'4930517O19Rik	2.65	129.38	113.24	122.1	48.5	50.5	38.7	0.84
TC0201753	-	ENSMUSG00000002109	chr2:91062300-91087782	damage specific DNA binding protein 2	'Ddb2	2.64	294.72	280.7	293.17	123.55	103.91	101.74	2.1
TC0300151	+	ENSMUSG00000044167	chr3:52394886-52476064	forkhead box O1	'Foxo1	2.64	1387.64	1392.88	1378.98	508.87	494.59	571.32	3.03
TC0401072	-		chr4:43519610-43522561			2.64	382.12	383.66	362.78	146.82	141.26	138.91	2.24
TC0700970	+	ENSMUSG00000030889	chr7:116662312-116728025	von Willebrand factor A domain containing 3A	'Vwa3a	2.64	342.1	292.92	284.82	118.63	118.23	112.02	5.01
TC0901199	-	ENSMUSG00000045620	chr9:56876326-56892345	outer dense fiber of sperm tails 3-like 1	'Odf3l1	2.64	351.79	250.45	326.18	126.91	119.53	105.61	2.35
TC1200273	+	ENSMUSG00000052609	chr12:74489696-74539173	pleckstrin homology domain containing, family G	'Plekhg3	2.64	1484.16	1765.9	1577.31	610.05	619.18	598.17	4.74
TC1500314	+	ENSMUSG00000022477	chr15:81956858-81999532	aconitase 2, mitochondrial	'Aco2	2.64	2721.66	1965.35	2426.88	894.98	879.63	920.8	2.31
TC1900321	+	ENSMUSG00000053799	chr19:37251101-37384742	exocyst complex component 6	'Exoc6	2.64	666.83	612.47	688.38	252.97	245.07	248.47	8.8
TC0100183	+	ENSMUSG00000041426	chr1:53078566-53154508	3-hydroxyisobutyryl-Coenzyme A hydrolase	'Hibch	2.63	660.18	494.56	639.92	224.11	226	231.6	5.42
TC0202147	-	ENSMUSG00000017817	chr2:163077139-163138883	junctophilin 2	'Jph2	2.63	1334.54	1570.24	1410.16	543.61	539.03	559.58	3.51
TC0300268	+	ENSMUSG00000041750	chr3:87099410-87102632	CD1d2 antigen	'Cd1d2	2.63	528.94	398.45	516.5	193.09	186.46	170.22	3.49
TC1400238	+	ENSMUSG00000063885	chr14:43527251-43557014	predicted gene, EG624367	'EG624367	2.63	232.32	275.76	254.33	90.2	90.96	108.88	2.2
TC1500136	+	ENSMUSG00000038725	chr15:44502499-44642089	polycystic kidney and hepatic disease 1-like 1	'Pkhd1l1	2.63	442.11	310.83	387.98	148.95	140.08	144.6	9.9
TC1600167	+	ENSMUSG00000046440	chr16:24189248-24190680		'AC125115.3	2.63	75.13	45.87	80.36	29.24	22.26	25.19	0.48
TC0101474	-	ENSMUSG00000033898	chr1:139727799-139941342	complement component factor h	'BC026782	2.62	742.24	897.38	972.28	334.92	310.42	353.2	2.27
TC0301029	-	ENSMUSG00000001420	chr3:88442454-88448248	transmembrane protein 79	'Tmem79	2.62	461.07	268.54	441.83	150.05	152.59	144.66	1.71
TC0700556	+	ENSMUSG00000052512	chr7:45179738-45827809	RIKEN cDNA 5330421F07 gene	'Nav2	2.62	847.75	893.53	866.75	327.04	341.84	325.79	3.14
TC0901027	-	ENSMUSG00000053310	chr9:37473111-37481427	neurogranin	'Nrgn	2.62	325.32	381.2	291.81	131.99	132.55	116.43	2.28
TC1300227	+	ENSMUSG00000054728	chr13:42121734-42578776	phosphatase and actin regulator 1	'Phactr1	2.62	1004.2	1190.68	1098.32	419.31	400.11	436.17	5.42
TC1701193	-	ENSMUSG00000024206	chr17:54987030-55042143	regulatory factor X, 2	'Rfx2	2.62	678.85	581.24	617.21	243.09	244.64	228.38	6.21
TC0601583	-	ENSMUSG00000032718	chr6:134623532-134646810	MANSC domain containing 1	'Mansc1	2.61	684.32	709.98	730.11	275.38	279.16	258.49	2.95
TC1100473	+	ENSMUSG00000040746	chr11:70728809-70732995	ring finger protein 167	'Rnf167	2.61	1352.9	1367.12	1319.18	508.65	509.85	526.34	4.02
TC1101729	-	ENSMUSG00000056668	chr11:88804876-88805270		'AL645601.13	2.61	354.54	423.98	373.11	150.81	145.92	144.95	2.4
TC1200714	-	ENSMUSG00000046314	chr12:42818636-43084981	syntaxin binding protein 6	'Stxbp6	2.61	644.43	513.35	645.52	227.56	233.12	229.18	3.01
TC1900242	+	ENSMUSG00000033863	chr19:22839353-22865038	Kruppel-like factor 9	'Klf9	2.61	2661.52	2720.55	2591.54	1012.42	961.11	1081.19	1.09
TC0201011	+		chr2:162944013-163056740			2.6	175.3	202.7	205.36	72.46	69.79	82.14	1.17
TC0401561	-	ENSMUSG00000028906	chr4:131137848-131289740	erythrocyte protein band 4.1	'Epb4.1	2.6	1127.66	1042.57	1012.83	403.63	408.79	412.74	5.28
TC0501501	-		chr5:119573494-119576545			2.6	192.22	193.54	141.38	74.57	74.99	53.51	0.66
TC0600640	+	ENSMUSG00000030137	chr6:121236071-121252155	tubulin, alpha 8	'Tuba8	2.6	962.55	609.46	794.8	295.07	300.58	314.3	1.66
TC0800277	+	ENSMUSG00000031613	chr8:54695321-54721780	hydroxyprostaglandin dehydrogenase 15	'Hpgd	2.6	371.13	176.42	191.93	100.92	94.19	89.77	1.48
TC1100016	+	ENSMUSG00000019368	chr11:3983468-4000010	SEC14-like 4	'Sec14l4	2.6	340.88	164.19	195.55	80.76	99.66	89.34	1.62
TC1100787	+	ENSMUSG00000061718	chr11:98457777-98466831	protein phosphatase 1, regulatory	'Ppp1r1b	2.6	343.64	405.39	353.46	145.08	154.85	123.43	2.69
TC1400179	+	ENSMUSG00000041445	chr14:31809209-31837571	multimerin 2	'Mmrn2	2.6	429.37	387.26	462.63	167.95	163.17	160.59	3.43
TC0100735	+	ENSMUSG00000026673	chr1:170253796-170263245	SH2 domain protein 1B1	'Sh2d1b1	2.59	46.52	36.21	43.48	17.89	15.53	15.27	0.28
TC0101475	-	ENSMUSG00000026365	chr1:140008321-140105764	complement component factor h	'Cfh	2.59	1821.08	2323.05	2339.75	818.73	787.62	896.85	3.89
TC0202143	-	ENSMUSG00000057133	chr2:160687869-160849976	chromodomain helicase DNA binding protein 6	'Chd6	2.59	1107.6	1248.03	1169.44	442.64	449.86	469.72	6.28
TC0301368	-	ENSMUSG00000027984	chr3:131069940-131108592	hydroxyacyl-Coenzyme A dehydrogenase	'Hadh	2.59	2728.98	1951.53	2507.24	940.06	887.71	943.01	3.04
TC0600509	+	ENSMUSG00000030087	chr6:90541274-90553906	Kruppel-like factor 15	'Klf15	2.59	496.13	681.12	520.49	245.72	212.03	197.48	1.79
TC0700316	+	ENSMUSG00000053898	chr7:25759168-25766245	enoyl coenzyme A hydratase 1, peroxisomal	'Ech1	2.59	1358.2	1021.08	1110.19	471.87	437.92	437.97	4.47
TC08r00006	+		chr8_random:3527464-3540176			2.59	125.82	125.35	102.07	43.62	61.84	30.85	0.65
TC0900612	+	ENSMUSG00000015354	chr9:95283457-95343925	procollagen C-endopeptidase enhancer 2	'Pcolce2	2.59	1371.12	1421.28	1437.51	550.4	558.49	525.59	4.21
TC0901113	-	ENSMUSG00000002033	chr9:44904033-44914776	CD3 antigen, gamma polypeptide	'Cd3g	2.59	158.39	293.04	160.72	88.96	82.16	65.29	0.79
TC1000742	-	ENSMUSG00000046916	chr10:4739887-4753063	myc target 1	'Myct1	2.59	255.02	162.7	218.04	91.56	71.56	82.49	1.14
TC0200148	+	ENSMUSG00000026944	chr2:25435988-25455851	ATP-binding cassette, sub-family A	'Abca2	2.58	883.4	923.86	911.13	354.94	342.2	355.04	11.44
TC0400141	+	ENSMUSG00000071004	chr4:42684767-42885611			2.58	346.54	379.77	376.77	144	146.79	136.73	2.4
TC0600279	+	ENSMUSG00000045725	chr6:54290253-54293570	proline rich 15	'Prr15	2.58	342.2	368.44	354.71	144.05	146.41	122.88	1.76
TC0601151	-		chr6:69044724-69045082			2.58	590.31	175.76	183.96	140.71	139.32	88.26	0.27
TC0601347	-	ENSMUSG00000030064	chr6:97374949-97705663	FERM domain containing 4B	'Frmd4b	2.58	657.42	623.08	704.35	262.28	244.7	263.83	6.15
TC0700263	+	ENSMUSG00000040583	chr7:22724263-22992935	cytochrome P450, family 2, subfamily b, polypeptide 13	'Cyp2b13	2.58	376.15	347.26	294.38	140.31	149.31	104.37	1.42
TC0800769	-	ENSMUSG00000005534	chr8:3054341-3188105	insulin receptor	'Insr	2.58	1076.72	1136.37	1128.89	419.46	426.93	447.85	6.16
TC1000830	-	ENSMUSG00000039166	chr10:24885932-25051161	A kinase	'Akap7	2.58	930.54	822.39	935.56	356.8	342.33	343.79	2.39
TC1200037	+		chr12:10502867-10503799			2.58	216.97	247.16	291.1	88.79	105.7	98.45	0.52
TC1500313	+	ENSMUSG00000022389	chr15:81886816-81911256	thyrotroph embryonic factor	'Tef	2.58	554.07	582.65	634.7	235.09	221.38	230.28	2.17
TC1500852	-	ENSMUSG00000000489	chr15:80080012-80098940	platelet derived growth factor, B polypeptide	'Pdgfb	2.58	747.13	633.89	740.6	270.41	262.35	288.2	3.45
TC1600975	-	ENSMUSG00000045975	chr16:98238692-98306108	RIKEN cDNA 5830404H04 gene	'5830404H04Rik	2.58	751.78	856.1	791.77	324.13	301.89	303.7	6.02
TC0600031	+	ENSMUSG00000059442	chr6:13947043-13947394			2.57	251.4	249.74	304.57	128.34	93.5	92.11	1.07
TC0601169	-	ENSMUSG00000048113	chr6:69782520-69783003			2.57	1314.24	391.18	330.32	285.34	278.37	228.22	0.39
TC0701556	-	ENSMUSG00000030577	chr7:27805609-27820122	CD22 antigen	'Cd22	2.57	446.33	283.1	303.19	136.5	138.84	126.12	1.9
TC0X01392	-		chrX:155301865-155307407			2.57	158.72	136.51	148.75	62.39	56.13	54.46	1.29
TC1100978	+	ENSMUSG00000048442	chr11:116009223-116015310	RIKEN cDNA 2210020M01 gene	'2210020M01Rik	2.57	342.21	393.15	377.1	137.35	148.32	147.37	2.75
TC0101344	-	ENSMUSG00000057329	chr1:106438078-106614158	B-cell leukemia/lymphoma 2	'Bcl2	2.56	1718.17	1996.45	1672.79	667.65	701.02	737.51	1.52
TC0400370	+	ENSMUSG00000048793	chr4:97508601-97511438			2.56	1205.15	1263.85	1386.31	472.2	482.07	549.4	1.99
TC0501169	-	ENSMUSG00000070780	chr5:65373457-65506883	cDNA sequence BC013481	'Rbm47	2.56	446.8	279.99	345.92	141.67	143.52	134.32	1.92
TC0900103	+	ENSMUSG00000032177	chr9:21042272-21088168	phosphodiesterase 4A, cAMP specific	'Pde4a	2.56	821.02	903.06	875.1	337.85	337.76	338.61	6.28
TC1100170	+	ENSMUSG00000046491	chr11:43431059-43448277	C1q and tumor necrosis factor related protein 2	'C1qtnf2	2.56	956.29	1088.74	1073.35	421.57	405.16	389.22	2.58
TC1201080	-	ENSMUSG00000071128	chr12:112008517-112008956			2.56	222.88	96.77	88.64	53.21	56.22	50.36	0.38
TC0401149	-	ENSMUSG00000038764	chr4:57235282-57343226	protein tyrosine phosphatase, non-receptor type 3	'Ptpn3	2.55	394.87	438.12	448.22	166.44	169.46	166.72	7.47
TC0601225	-	ENSMUSG00000000628	chr6:82750580-82800010	hexokinase 2	'Hk2	2.55	787.31	575.12	738.21	264.05	281.71	278.33	7.34
TC0701600	-		chr7:32369073-32373377			2.55	39.04	36.48	51.82	11.9	17.64	20.36	0.27
TC1300817	-	ENSMUSG00000021371	chr13:42981825-43000449	coiled-coil domain containing 90A	'Ccdc90a	2.55	751.46	630.6	738.53	289.61	261.04	279.59	3.78
TC1800070	+		chr18:17489737-17497901			2.55	228.7	279.92	242.9	85.43	98.1	111.34	0.22
TC0200413	+		chr2:73230686-73260935			2.54	107.34	92.62	109.73	44.73	37.71	39.53	1.26
TC0300440	+	ENSMUSG00000038393	chr3:96431907-96443552	thioredoxin interacting protein	'Txnip	2.54	2942.55	2811.75	3004.13	1146.97	1124.52	1176.98	2.11
TC0400207	+	ENSMUSG00000028341	chr4:48059045-48100259	nuclear receptor subfamily 4, group A, member 3	'Nr4a3	2.54	955.15	654.59	729.11	302.81	298.61	318.64	3.44
TC0900309	+	ENSMUSG00000032092	chr9:44976902-44988370	myelin protein zero-like 2	'Mpzl2	2.54	597.74	379.37	525.1	189.28	208.99	192.53	2.89
TC0X00670	+	ENSMUSG00000041020	chrX:154188999-154272945	MAP7 domain containing 2	'Mtap7d2	2.54	198.37	231.25	221.05	85.42	84.46	85.87	2.78
TC1600557	-	ENSMUSG00000022788	chr16:15969148-16148304	FYVE, RhoGEF and PH domain containing 4	'Fgd4	2.54	405.77	413.06	411.14	164.65	160.25	159.55	5.43
TC1700166	+	ENSMUSG00000038880	chr17:23078276-23080687	mitochondrial ribosomal protein S34	'Mrps34	2.54	444.27	465.19	460.68	190.56	178.15	169.87	2.19
TC1800406	+	ENSMUSG00000034028	chr18:89499949-89593307	CD226 antigen	'Cd226	2.54	100.23	109	102.15	39.88	45	37.93	1.37
TC0100761	+	ENSMUSG00000015355	chr1:171652102-171675354	CD48 antigen	'Cd48	2.53	208.17	199.84	254.73	94.77	96.91	70.61	1.3
TC0300079	+	ENSMUSG00000037661	chr3:30667916-30709195	G protein-coupled receptor 160	'Gpr160	2.53	103.21	96.78	103.55	39.78	41.32	39.08	0.95
TC0500029	+		chr5:9138458-9195393			2.53	693.91	577.08	611.77	273.6	240.13	230.73	4.8
TC0601653	-	ENSMUSG00000030306	chr6:148314916-148522672	transmembrane and tetratricopeptide repeat containing 1	'Tmtc1	2.53	1421.22	1781.3	1573.45	638.59	599.33	648.7	5.55
TC0701616	-		chr7:36065540-36066113			2.53	151.99	175.65	159.03	65.8	77.61	49.18	0.68
TC0800205	+	ENSMUSG00000039620	chr8:35224557-35281334	RIKEN cDNA 6430573F11 gene	'6430573F11Rik	2.53	202.48	196.68	229.9	89.52	80.32	78.31	1.88
TC08r00013	+		chr8_random:4120877-4128325			2.53	573.27	665.16	664.07	259.7	249.14	243.56	2.03
TC0901192	-	ENSMUSG00000032314	chr9:55483975-55541787	electron transferring flavoprotein, alpha polypeptide	'Etfa	2.53	1368.32	1084.51	1297.79	496.9	487.9	498.85	5.27
TC1000010	+	ENSMUSG00000019763	chr10:5914843-5945262	required for meiotic nuclear division 1 homolog	'Rmnd1	2.53	755.5	708.68	769.28	304.22	280.74	297.77	5.53
TC1100457	+	ENSMUSG00000000318	chr11:70248229-70252410	macrophage galactose N-acetyl-galactosamine specific lectin 1	'Mgl1	2.53	343.51	292.76	376.14	137.22	136.38	126.7	2.07
TC1900769	-	ENSMUSG00000064202	chr19:28601115-28667638	RIKEN cDNA 4430402I18 gene	'4430402I18Rik	2.53	218.55	182.24	192.45	87.37	71.89	75.16	2.74
TC0301207	-	ENSMUSG00000072381	chr3:101101378-101101896		'AC131184.4	2.52	941.45	937.89	972.52	371.58	394.08	366.96	0.7
TC0500693	+	ENSMUSG00000029436	chr5:128822044-128846041	matrix metallopeptidase 17	'Mmp17	2.52	678.44	816.18	759.36	306.69	304.09	285.09	4.07
TC0601406	-	ENSMUSG00000025701	chr6:116435750-116486851	arachidonate 5-lipoxygenase	'Alox5	2.52	384.81	347.04	426.19	152.52	154.74	152.69	3.29
TC0701818	-	ENSMUSG00000030553	chr7:64092589-64120212	RIKEN cDNA C330024D12 gene	'C330024D12Rik	2.52	150.63	184.73	173.61	60.88	75.57	65.55	1.18
TC0801342	-	ENSMUSG00000031722	chr8:108175260-108179259	haptoglobin	'Hp	2.52	1611.83	933.3	1310.33	542.14	454.81	534.55	2.63
TC1000553	+	ENSMUSG00000044921	chr10:101998867-102033205	peptidylglycine alpha-amidating monooxygenase COOH-terminal interactor	'Rassf9	2.52	318.62	297	297.65	141.69	118.99	101.1	1.18
TC1101259	-	ENSMUSG00000020415	chr11:43377018-43383004	pituitary tumor-transforming 1	'Pttg1	2.52	1049.55	1139.13	1075.93	450.95	415.76	429.27	3.71
TC1500482	+	ENSMUSG00000037003	chr15:102086570-102102556	tensin like C1 domain-containing phosphatase	'Tenc1	2.52	1682.91	1870.6	1720.28	694.95	681.79	712.29	6.49
TC1700473	+	ENSMUSG00000054271	chr17:45706122-45707113			2.52	202.62	233.17	202.62	86.28	85.97	81.14	1.49
TC0200626	+	ENSMUSG00000016386	chr2:106544056-106719140	metallophosphoesterase domain containing 2	'Mpped2	2.51	315.1	359.36	364.74	136	146.46	131.55	2.42
TC0500038	+		chr5:11081225-11085754			2.51	131.13	159.08	178.39	60.39	65.66	60.57	0.18
TC0500592	+	ENSMUSG00000029360	chr5:117294351-117298701	F-box and WD-40 domain protein 8	'AC114993.18	2.51	81.65	64.87	63.33	19.78	33.27	30.67	0.72
TC0600038	+	ENSMUSG00000007655	chr6:17246826-17281779	caveolin, caveolae protein 1	'Cav1	2.51	1420.22	1160.71	1202.14	555.08	474.75	474.65	1.8
TC0601143	-	ENSMUSG00000071405	chr6:68612438-68612912			2.51	248.46	208.19	153.03	75.52	82.05	85.73	0.92
TC1600270	+	ENSMUSG00000022708	chr16:42640049-43382998	zinc finger and BTB domain containing 20	'Zbtb20	2.51	1226.07	1269.75	1282.02	500.77	488.8	517.98	6.52
TC0500457	+	ENSMUSG00000029306	chr5:103489672-103501848	integrin binding sialoprotein	'Ibsp	2.5	398.1	339.42	377.2	145.99	152.75	146.64	1.86
TC0900826	+	ENSMUSG00000038233	chr9:121658706-121688482	RIKEN cDNA C730027P07 gene	'C730027P07Rik	2.5	313.96	312.77	332.93	135.26	131.23	117.18	2.82
TC1400126	+	ENSMUSG00000021957	chr14:27978754-28004327	transketolase	'Tkt	2.5	1288.97	862.7	1329.71	462.86	461.32	466.94	3.74
TC1600063	+	ENSMUSG00000022679	chr16:13449669-13495865	Mpv17 transgene, kidney disease mutant-like	'Mpv17l	2.5	778.29	924.83	975.22	377.02	339.78	356.29	1.81
TC0201487	-	ENSMUSG00000026834	chr2:58272510-58358368	activin A receptor, type IC	'Acvr1c	2.49	525.25	396.29	496.07	192.29	199.01	179.08	2.33
TC0500641	+	ENSMUSG00000054434	chr5:122306840-122347864	transmembrane protein 120B	'Tmem120b	2.49	893.13	548.24	871.99	316.75	301.19	309.79	4.39
TC0700391	+	ENSMUSG00000030495	chr7:32076132-32090826	solute carrier family 7	'Slc7a10	2.49	619.98	461.67	515.3	217.17	220.87	204.4	2.95
TC0701795	-	ENSMUSG00000052040	chr7:59641184-59688732	Kruppel-like factor 13	'Klf13	2.49	525.12	579.01	474.67	210.49	218.33	205.09	1.54
TC0X00559	+	ENSMUSG00000031425	chrX:131539643-131557255	proteolipid protein	'Plp1	2.49	675.4	417.06	434.6	201.58	216.6	195.77	2.95
TC1500848	-	ENSMUSG00000042524	chr15:79808203-79826668	unc-84 homolog B	'Unc84b	2.49	1255.07	1516.81	1252	529.16	537.08	547.65	4.32
TC1900153	+	ENSMUSG00000071635	chr19:11058821-11072864			2.49	126.03	130.54	154.67	58.96	53.98	52.39	1.6
TC0100806	+	ENSMUSG00000039783	chr1:175598284-175627135	kynurenine 3-monooxygenase	'Kmo	2.48	149.46	132.1	148.52	62.23	62.68	48.79	1.8
TC0300163	+	ENSMUSG00000027750	chr3:54490319-54520246	periostin, osteoblast specific factor	'Postn	2.48	1909.92	2222.81	2341.59	897.37	812.7	898.51	4
TC0300596	+	ENSMUSG00000041220	chr3:129371740-129477845	ELOVL family member 6, elongation of long chain fatty acids	'Elovl6	2.48	1974.47	1105.63	1674.39	621.88	633.39	662.18	2.31
TC0401652	-	ENSMUSG00000028756	chr4:137691853-137704722	PTEN induced putative kinase 1	'Pink1	2.48	805.98	860.02	889.33	350.58	321.4	360.38	2.26
TC0700753	+	ENSMUSG00000018909	chr7:95566259-95637564	arrestin, beta 1	'Arrb1	2.48	1022.82	962.06	1027.72	396.25	407.07	413.47	5.79
TC0800234	+	ENSMUSG00000031626	chr8:44285395-44605761	sorbin and SH3 domain containing 2	'Sorbs2	2.48	1512.62	1606.11	1620.88	630.06	628.86	654.41	5.05
TC0801367	-	ENSMUSG00000031958	chr8:110225548-110230389	lactate dehydrogenase D	'Ldhd	2.48	525.92	444.99	492.13	198.98	196.47	194.69	4.65
TC0X00647	+	ENSMUSG00000041658	chrX:147898657-147930618	Ras-related GTP binding B	'Rragb	2.48	308.91	357.81	358.68	144.82	140.91	128.3	3.41
TC1200961	-	ENSMUSG00000021180	chr12:98045131-98222335	ribosomal protein S6 kinase, polypeptide 5	'Rps6ka5	2.48	376.71	375.82	398.22	151.57	151.11	161.49	4.92
TC1500720	-	ENSMUSG00000022372	chr15:66864543-66915508	src-like adaptor	'Sla	2.48	291.84	334.65	275.4	126.03	122.11	115.17	2.94
TC1700957	-	ENSMUSG00000061232	chr17:32074351-32078669	histocompatibility 2, K1, K region	'H2-K1	2.48	2798.98	2326.34	2632.7	1049.68	1017.63	1064.4	1.52
TC0300735	-	ENSMUSG00000040209	chr3:9433352-9616138	zinc finger protein 704	'Zfp704	2.47	891.84	1009.97	905.39	380.6	382.26	375.64	4.1
TC0301357	-	ENSMUSG00000028024	chr3:129109340-129172440	glutamyl aminopeptidase	'Enpep	2.47	390.38	329.51	362.29	147.25	141.97	149.34	5.91
TC0400135	+	ENSMUSG00000066206	chr4:42566952-42601512			2.47	251.95	322.26	311.57	124	106.57	128.17	1.39
TC0500576	+		chr5:114736046-114736730			2.47	414.03	366.54	406.23	166.38	158.38	156.36	1.96
TC1000770	-	ENSMUSG00000019820	chr10:12081793-12569714	utrophin	'Utrn	2.47	1458.3	1626.76	1557.94	604.44	627.01	651.96	10.46
TC1200933	-	ENSMUSG00000020961	chr12:89120441-89269593	stonin 2	'Ston2	2.47	482.63	435.52	489.45	191.45	200.8	176.7	2.84
TC0101044	-	ENSMUSG00000003134	chr1:39612881-39720128	TBC1 domain family, member 8	'Tbc1d8	2.46	357.29	338.01	353.11	143.69	145.57	137.19	4.94
TC0400188	+	ENSMUSG00000028328	chr4:46053078-46128618	tropomodulin 1	'Tmod1	2.46	608.76	607.54	570.85	247.68	235.32	244.07	4
TC0401779	-	ENSMUSG00000028957	chr4:149994254-150034207	period homolog 3	'Per3	2.46	1205.05	1288	1520	538.52	510.61	580.7	4.37
TC0500990	-	ENSMUSG00000028949	chr5:23633116-23664893	SWI/SNF related, matrix associated, actin dependent regulator of chromatin, subfamily d, member 3	'Smarcd3	2.46	868.76	1050.2	962.02	406.65	389.3	372.89	5.3
TC1000354	+	ENSMUSG00000000732	chr10:77723964-77738391	icos ligand	'Icosl	2.46	645.36	651.49	685.6	270.17	294.52	241.48	3.37
TC1001233	-	ENSMUSG00000019892	chr10:102701060-102722981	leucine-rich repeats and IQ motif containing 1	'Lrriq1	2.46	94.16	86.34	74.78	32.35	33.77	37.84	0.73
TC1100824	+	ENSMUSG00000006784	chr11:100654733-100681607	tetratricopeptide repeat domain 25	'Ttc25	2.46	260.55	168.72	245.79	94.03	94.23	86.63	1.83
TC1500315	+	ENSMUSG00000042109	chr15:82021167-82035335	cold shock domain containing C2, RNA binding	'Csdc2	2.46	847.12	944.92	866.11	373.53	345.93	361.04	2.49
TC1500886	-	ENSMUSG00000057088	chr15:82721148-82726442	cytochrome P450, family 2, subfamily d, polypeptide 13	'AC118710.7-1	2.46	298.14	285.45	293.34	125.13	121.55	109.08	0.99
TC1800443	-		chr18:11257174-11259117			2.46	538.27	641.09	584.53	224.83	237.54	254.52	2.32
TC1900652	-	ENSMUSG00000024730	chr19:10747597-10761228	membrane-spanning 4-domains, subfamily A, member 8A	'Ms4a8a	2.46	192.42	162.03	198.24	74.73	74.74	74.81	1.95
TC0401436	-	ENSMUSG00000033191	chr4:117847630-117866500	tyrosine kinase receptor 1	'Tie1	2.45	673.29	535.01	649.87	258.33	249.7	249.14	6.73
TC0600403	+	ENSMUSG00000052738	chr6:73266580-73294842	succinate-CoA ligase, GDP-forming, alpha subunit	'Suclg1	2.45	1034.74	771.31	913.91	386.31	354.43	367.8	1.73
TC1100561	+	ENSMUSG00000020836	chr11:77544200-77551076	coronin, actin binding protein 6	'Coro6	2.45	754.87	717.14	711.99	303.97	297.93	291.08	4.62
TC1101466	-	ENSMUSG00000020548	chr11:65233476-65241456	RIKEN cDNA 1700086D15 gene	'1700086D15Rik	2.45	366.44	385.59	389.05	162.96	163.4	140.26	1.81
TC1102097	-	ENSMUSG00000017132	chr11:118273221-118357646	pleckstrin homology, Sec7 and coiled-coil domains 1	'Cyth1	2.45	946.19	870.94	892.15	367.96	367.68	371.51	5.24
TC0100016	+	ENSMUSG00000051353	chr1:9593378-9594450			2.44	184.42	143.94	191.33	76.46	71.4	65.21	1.25
TC0101336	-		chr1:97883208-97899874			2.44	325.21	359.93	366.03	124.88	148.11	157.84	1.01
TC0200918	+	ENSMUSG00000027474	chr2:152806812-152822583	cDNA sequence BC020535	'BC020535	2.44	356.74	288.03	326.92	141.26	132.18	124.81	3.21
TC0601409	-	ENSMUSG00000042129	chr6:116659342-116700175	Ras association	'Rassf4	2.44	356.47	313.76	391.48	138.28	144.9	151.93	3.39
TC0601440	-	ENSMUSG00000003178	chr6:120957013-121156323	microtubule associated monoxygenase, calponin and LIM domain containing 3	'AC079443.48-1	2.44	807.65	852.35	855.67	337.65	348.56	345.83	9.19
TC0900530	+	ENSMUSG00000034858	chr9:74991294-75071244	cDNA sequence BC031353	'BC031353	2.44	719.9	761.9	776.39	302.77	311.82	309.43	5.46
TC1000174	+	ENSMUSG00000038332	chr10:41621235-41719084	sestrin 1	'Sesn1	2.44	1113.84	1214.3	1193.95	501.32	467.92	476.09	4.2
TC1100365	+	ENSMUSG00000004837	chr11:61734879-61754335	GRB2-related adaptor protein	'Grap	2.44	196.06	206.81	173.28	82.35	81.87	71.75	2.11
TC1200535	+	ENSMUSG00000011148	chr12:110144990-110166304	adenylosuccinate synthetase like 1	'Adssl1	2.44	507.5	507.86	526.35	212.35	201.61	217.04	5.29
TC01r00026	-		chr1_random:7592617-7634691			2.43	1111.76	1194.12	1214.43	492.82	504.04	454.1	1.16
TC0202198	-	ENSMUSG00000017969	chr2:166932459-166981247	prostaglandin I2	'Ptgis	2.43	1550.41	1930.28	1691.51	726.49	699.2	705.11	2.89
TC0301332	-	ENSMUSG00000039701	chr3:122772230-122823139	ubiquitin specific peptidase 53	'Usp53	2.43	614.21	754.55	656.74	268.91	276.27	286.69	5.7
TC0500546	+		chr5:112678605-112778235			2.43	582.11	685.91	651.01	272.82	262.37	253.98	1.68
TC0501201	-	ENSMUSG00000051990	chr5:72395698-72631374			2.43	1045.94	1143.79	1070.92	435.48	448.87	456.8	11.27
TC0800352	+	ENSMUSG00000035586	chr8:69162287-69171628			2.43	480.23	370.96	387.55	174.24	178.56	157.91	1.82
TC0900848	+	ENSMUSG00000049103	chr9:123820876-123827476	chemokine	'Ccr2	2.43	249.57	189.03	282.33	107.15	98.45	90.52	1.28
TC1001137	-	ENSMUSG00000069554	chr10:82738795-82739079	RIKEN cDNA I830134H01 gene	'I830134H01Rik	2.43	424.63	361.86	414.79	167.31	181.7	144.56	1.38
TC1100102	+		chr11:24512090-24512527			2.43	99.32	149.83	98.77	57.11	43.41	42.7	0.47
TC1300245	+	ENSMUSG00000038132	chr13:45900740-45911516	RNA binding motif protein 24	'Rbm24	2.43	251.58	282.81	261.54	109.81	106.42	111.8	1.63
TC1300603	-	ENSMUSG00000021196	chr13:6473184-6555674	phosphofructokinase, platelet	'Pfkp	2.43	1216.08	1267.34	1237.62	504.76	508.63	516.49	6.8
TC1400197	+	ENSMUSG00000021789	chr14:38558253-38562917	surfactant associated protein A1	'Sftpa1	2.43	728.04	161.75	172.83	149.72	152.29	136.03	0.56
TC0300131	+	ENSMUSG00000025762	chr3:40785479-40814625	La ribonucleoprotein domain family, member 2	'AC165944.3	2.42	220.2	239.04	261.16	102.86	92.94	101.89	2.37
TC0300619	+	ENSMUSG00000037994	chr3:135102091-135137111	Na+/H+ exchanger domain containing 2	'Nhedc2	2.42	264	299.22	294.58	131.09	116.24	107.51	3.61
TC0300843	-		chr3:40660280-40668511			2.42	184.42	188.54	160.41	70.43	75.65	74	0.9
TC0301311	-	ENSMUSG00000033377	chr3:116692130-116742818	palmdelphin	'Palmd	2.42	689.55	451.02	603.6	245.03	237.03	237.63	1.57
TC0400143	+	ENSMUSG00000036052	chr4:42963681-42973238	DnaJ	'Dnajb5	2.42	1042.9	1244.13	1121.41	459.07	467.5	483.91	1.68
TC0400389	+	ENSMUSG00000035275	chr4:100445477-100528807	ribonucleoprotein, PTB-binding 2	'Raver2	2.42	282.43	284.72	273.03	118.06	116.54	111.99	3.41
TC0601168	-	ENSMUSG00000029975	chr6:69744575-69745125			2.42	194.33	210.95	118.43	77.84	69.81	68.35	0.91
TC0701285	-	ENSMUSG00000058685	chr7:8691628-8705177		'AC127423.4	2.42	418.17	407.24	430.41	175.31	176.86	165.81	0.84
TC0800640	+	ENSMUSG00000044676	chr8:108679894-108690330	zinc finger protein 612	'Zfp612	2.42	476.36	517.92	488.16	211.19	214.94	185.7	3.21
TC1201051	-	ENSMUSG00000002799	chr12:110433535-110454714	jagged 2	'Jag2	2.42	697.28	606.87	652.09	271.5	277.46	259.6	3.72
TC1800152	+	ENSMUSG00000046727	chr18:36724798-36779218	RIKEN cDNA 0610010O12 gene	'0610010O12Rik	2.42	604.36	743.65	618.85	278.43	270.82	263.16	1.28
TC1900303	+	ENSMUSG00000062488	chr19:34284835-34588601	interferon-induced protein with tetratricopeptide repeats 3	'I830012O16Rik	2.42	609.57	677.83	826.67	290.69	283.07	301.36	0.89
TC0100728	+	ENSMUSG00000015843	chr1:167575142-167616405	retinoid X receptor gamma	'Rxrg	2.41	389.14	229.87	288.08	121.59	122.32	131.96	2.15
TC0101131	-	ENSMUSG00000047528	chr1:58909206-58947078	amyotrophic lateral sclerosis 2	'Als2cr12	2.41	185.04	135.96	181.34	65	70.77	72.74	1.98
TC0200011	+	ENSMUSG00000048186	chr2:4635417-4719412	RIKEN cDNA E130319B15 gene	'Bend7	2.41	232.86	250.07	247.86	97.86	99.73	105.2	2.27
TC0200492	+	ENSMUSG00000045392	chr2:85864356-85888524	olfactory receptor 1033	'Olfr1033	2.41	318.05	380.93	376.5	151.85	139.88	154.15	1.18
TC0200739	+	ENSMUSG00000027219	chr2:122167330-122268598	solute carrier family 28	'Slc28a2	2.41	298.08	259.23	305.1	122.9	119.93	115	4.31
TC0400663	+	ENSMUSG00000056529	chr4:131942620-131959292	platelet-activating factor receptor	'Ptafr	2.41	278.12	221.29	314.76	101.54	118.73	117.35	1.11
TC0500252	+	ENSMUSG00000029188	chr5:52411389-52444968	solute carrier family 34	'Slc34a2	2.41	681.67	203.94	220.31	160.11	161.99	136.75	0.99
TC0500870	+	ENSMUSG00000060063	chr5:148160001-148181599	arachidonate 5-lipoxygenase activating protein	'Alox5ap	2.41	696.98	580.28	754.05	288.2	292.22	264	2.6
TC0701064	+		chr7:126791174-126819449			2.41	636.4	656.66	635.09	275.79	275.07	250.53	1.09
TC1000909	-	ENSMUSG00000063804	chr10:45188744-45298266	lin-28 homolog B	'Lin28b	2.41	319.54	402.5	341.64	146.47	159.76	134.67	1.01
TC1001041	-	ENSMUSG00000020262	chr10:76944981-77072861	adenosine deaminase, RNA-specific, B1	'Adarb1	2.41	1186.21	1408.14	1217.84	537.19	519.72	524.54	3.04
TC1101335	-	ENSMUSG00000020388	chr11:54011685-54025731	PDZ and LIM domain 4	'Pdlim4	2.41	675.62	749.7	673.91	302.02	286.67	283.58	3.63
TC1200121	+	ENSMUSG00000020572	chr12:30660050-30691182	pre-B-cell colony-enhancing factor 1	'Nampt	2.41	946.25	937.09	1020.23	390.94	392.52	421.81	4.21
TC1400980	-	ENSMUSG00000061068	chr14:50894017-50929666	mast cell protease 4	'Mcpt3	2.41	345.01	238.05	331.44	134.2	122.92	122.3	1.44
TC1401184	-	ENSMUSG00000022060	chr14:94274256-94688139			2.41	824.56	883.77	891.52	363.95	360.19	355.8	4.15
TC1600427	+	ENSMUSG00000039903	chr16:90876620-90955010	RIKEN cDNA 4931408A02 gene	'4931408A02Rik	2.41	356	416.94	363.42	166.47	162.78	142.97	2.92
TC0201998	-	ENSMUSG00000027346	chr2:132269937-132328609	preimplantation protein 4	'Prei4	2.4	804.99	742.08	910.28	332.47	327.76	362.53	5.9
TC0300354	+		chr3:92203692-92205855			2.4	247.18	233.55	182.9	113.59	93.29	69.76	0.29
TC0401325	-	ENSMUSG00000028518	chr4:104409173-104486320	protein kinase, AMP-activated, alpha 2 catalytic subunit	'Prkaa2	2.4	1058.99	951.12	976.89	405.15	399.04	442.4	3.9
TC0600722	+	ENSMUSG00000030365	chr6:128910828-128921136	C-type lectin domain family 2, member i	'Clec2i	2.4	62.4	82.23	67.32	27.24	26.81	34.17	0.7
TC0600902	-	ENSMUSG00000029695	chr6:23012948-23073764	aminoadipate-semialdehyde synthase	'Aass	2.4	170.31	197.96	190.06	77.92	82.86	71.66	3.26
TC0700152	+	ENSMUSG00000030413	chr7:16567259-16573017	peptidoglycan recognition protein 1	'Pglyrp1	2.4	264.52	165.23	169.48	83.92	79.6	86.41	0.9
TC0X00927	-		chrX:45648003-45693150			2.4	781.56	848.72	834.39	345.96	331.49	351.45	4.96
TC0X01357	-	ENSMUSG00000041633	chrX:148443831-148455072	potassium channel tetramerisation domain containing 12b	'Kctd12b	2.4	307.39	280.86	300.82	117.83	127.62	124.44	1.7
TC1000734	+	ENSMUSG00000034833	chr10:129833445-129873204	RIKEN cDNA 5830405N20 gene	'5830405N20Rik	2.4	134.02	175.65	105.14	50.54	64.62	57.79	1.17
TC1000854	-	ENSMUSG00000069670	chr10:31469964-32671106	T-cell lymphoma breakpoint associated target 1	'Nkain2	2.4	222.91	257.35	236.33	102.49	100.41	95.75	1.58
TC1000920	-	ENSMUSG00000047689	chr10:53116197-53117200			2.4	470.92	413.38	516.86	202.89	184.49	197.32	1.43
TC1100017	+	ENSMUSG00000054986	chr11:4016844-4029739	SEC14-like 3	'Sec14l3	2.4	706.52	299.16	267.24	176.19	182.83	170.87	1.25
TC1500150	+	ENSMUSG00000024479	chr15:54631605-54662958	mal, T-cell differentiation protein 2	'Mal2	2.4	809.58	317.24	390.45	215.4	224.17	192.44	1.01
TCUnr00024	+		chrUn_random:2110625-2116483			2.4	280.39	312.32	308.37	123.26	125.32	126.32	1.32
TC0100204	+	ENSMUSG00000038305	chr1:58025140-58199115	RIKEN cDNA 2810022L02 gene	'2810022L02Rik	2.39	627.01	698.98	689.91	298.49	270.99	274.96	3.57
TC0100207	+	ENSMUSG00000064294	chr1:58363857-58451419	aldehyde oxidase 3	'Aox3	2.39	368.15	258.42	259.91	129.18	124.69	116.44	4.62
TC0202296	-	ENSMUSG00000046470	chr2:182170754-182172551	SRY-box containing gene 18	'Sox18	2.39	679.69	405.54	541.28	247.61	217.95	214.08	1.57
TC0300650	+	ENSMUSG00000040253	chr3:142423281-142440460	guanylate binding protein 6	'Gbp6	2.39	364.38	353.28	387.9	154.74	150.38	157.48	3.98
TC0400833	+	ENSMUSG00000028977	chr4:147793934-147934671	castor homolog 1, zinc finger	'Casz1	2.39	336.68	314.45	299.15	135.71	137.08	124.71	4.04
TC0901070	-	ENSMUSG00000070307	chr9:40872352-40875270			2.39	200.94	195.11	209.41	76.36	87.56	89.41	0.71
TC1101927	-	ENSMUSG00000001494	chr11:102071501-102076054	sclerostin	'Sost	2.39	889.89	1103.59	932.05	369.1	464.79	392.41	0.81
TC1300314	+	ENSMUSG00000035493	chr13:55701261-55731264	transforming growth factor, beta induced	'Tgfbi	2.39	1592.06	1712.29	1733.46	742.35	673.29	693.29	4.88
TC1400487	+		chr14:64851245-64853406			2.39	230.3	222.36	248.71	96.7	97.67	99.5	1.22
TC1401063	-	ENSMUSG00000022040	chr14:60944838-60984985	epoxide hydrolase 2, cytoplasmic	'Ephx2	2.39	695.73	502.87	633.21	258.97	255.01	252.06	5.23
TC1401174	-	ENSMUSG00000055639	chr14:92138656-92521701	dachshund 1	'Dach1	2.39	380.67	288.8	315.72	137.47	143.44	130.47	2.7
TC1700572	+	ENSMUSG00000003279	chr17:68249570-69100648	discs, large	'Dlgap1	2.39	284.51	314.24	316.74	131.51	130.22	121.67	2.61
TC1900046	+	ENSMUSG00000047658	chr19:5193147-5203544	galactose-3-O-sulfotransferase 3	'Gal3st3	2.39	339.48	365.05	350.34	138.23	153.93	149.06	2.03
TC0201208	-	ENSMUSG00000039145	chr2:5210731-5632035	calcium/calmodulin-dependent protein kinase ID	'Camk1d	2.38	245.23	229.29	241.39	106.31	101.07	93.89	3.57
TC0300972	-	ENSMUSG00000027809	chr3:79708822-79733774	electron transferring flavoprotein, dehydrogenase	'Etfdh	2.38	1095.77	831.42	956.72	401.75	404.94	403.2	5.49
TC0400391	+		chr4:100743429-100750762			2.38	329.33	318.42	335.81	134.47	156.07	122.43	0.87
TC0500058	+	ENSMUSG00000040118	chr5:14922473-15378800	calcium channel, voltage-dependent, alpha2/delta subunit 1	'Cacna2d1	2.38	745.52	934.08	861.53	340.28	351.31	375.86	7.76
TC0500722	+	ENSMUSG00000007207	chr5:133994817-134022379	syntaxin 1A	'Stx1a	2.38	348.45	474.27	387.8	171.85	172.13	165.59	3.53
TC0500929	-	ENSMUSG00000003974	chr5:9523713-9765658	glutamate receptor, metabotropic 3	'Grm3	2.38	153.66	187.8	168.96	78.37	69.76	66.16	1.26
TC0600522	+	ENSMUSG00000034037	chr6:92060212-92157338	FYVE, RhoGEF and PH domain containing 5	'Fgd5	2.38	460.15	380.16	424.58	186.88	177.4	166.3	5
TC0601444	-	ENSMUSG00000040649	chr6:122484347-122524845	RIKEN cDNA 4933426K21 gene	'Rimklb	2.38	144.54	152.32	159.14	67.2	65.37	58.93	1.91
TC0700350	+	ENSMUSG00000030579	chr7:27356987-27360784	TYRO protein tyrosine kinase binding protein	'Tyrobp	2.38	352.31	284.69	389.2	148.98	137.53	144.14	2.38
TC0702422	-	ENSMUSG00000025486	chr7:137280936-137299573	sirtuin 3	'Sirt3	2.38	801.71	766.54	786.32	334.15	333.03	321.18	3.64
TC0800943	-	ENSMUSG00000072435	chr8:33813853-33814740			2.38	598.35	670.92	655.92	279.69	268.45	261.43	2.13
TC0900827	+	ENSMUSG00000038145	chr9:121825107-121877485	SNF related kinase	'Snrk	2.38	1736.05	1639.93	1521.02	704.92	661.23	695.15	2.55
TC0901158	-	ENSMUSG00000037112	chr9:50871385-50987655	SNF1-like kinase 2	'Snf1lk2	2.38	1320.74	1038.28	1289.36	510.15	519.93	505.46	4.66
TC0X00476	+	ENSMUSG00000048621	chrX:104524070-104527797	predicted gene, EG622976	'EG622976	2.38	150.46	153.91	150.18	68.29	56.3	66.41	0.98
TC1101380	-	ENSMUSG00000049154	chr11:58865437-58883562	RIKEN cDNA 3100002J23 gene	'3100002J23Rik	2.38	196.96	88.64	82.21	55.98	55.43	43.14	0.5
TC1400158	+	ENSMUSG00000050666	chr14:30288106-30370839	RIKEN cDNA E130203B14 gene	'E130203B14Rik	2.38	498.02	620.01	502.54	229.84	232.31	219.64	3.34
TC1400686	-	ENSMUSG00000058445	chr14:15913608-15914215			2.38	516.09	640.23	578.23	236.22	265	228.49	0.58
TC1401032	-		chr14:56470275-56549458			2.38	641.19	663.9	685.13	271.42	268.03	295.67	1.81
TC0100383	+		chr1:86980847-86997094			2.37	592.45	421.01	470.94	229.57	184.26	212.16	0.89
TC0100623	+	ENSMUSG00000033849	chr1:143567024-143576111	UDP-Gal:betaGlcNAc beta 1,3-galactosyltransferase, polypeptide 2	'B3galt2	2.37	369.79	235.68	356.31	132.39	119.81	154.12	1.42
TC0201270	-	ENSMUSG00000026986	chr2:24010221-24056705	histamine N-methyltransferase	'Hnmt	2.37	372.2	346.43	419.12	157.63	162.18	161.04	2.22
TC0300541	+	ENSMUSG00000033721	chr3:109158971-109503981	vav 3 oncogene	'Vav3	2.37	229.13	223.77	222.19	99.65	97	88.56	2.73
TC0500102	+	ENSMUSG00000067697	chr5:25388081-25389540			2.37	268.72	237.66	334.85	119.33	125.22	110.01	0.93
TC0600550	+	ENSMUSG00000030092	chr6:104588999-104959361	contactin 6	'Cntn6	2.37	180.33	253.49	236.43	96.79	99.4	86.97	3.78
TC0701047	+	ENSMUSG00000030786	chr7:124159227-124224718	integrin alpha M	'Itgam	2.37	293.6	259.16	373.8	136.62	132.35	122.46	4.91
TC0800897	-	ENSMUSG00000037406	chr8:23779146-23792865	HtrA serine peptidase 4	'Htra4	2.37	732.38	863.21	860.21	364.53	341.83	331.12	4.01
TC0X00056	+	ENSMUSG00000058254	chrX:8918266-9029754	tetraspanin 7	'Tspan7	2.37	1188.41	948.01	1072.53	446.94	455.01	454.28	3.93
TC1100837	+	ENSMUSG00000017167	chr11:101285156-101298886	contactin associated protein-like 1	'Cntnap1	2.37	444.6	395.21	455.17	180.75	182.16	184.61	5.63
TC1500407	+	ENSMUSG00000063296	chr15:94633030-95097860	transmembrane protein 117	'Tmem117	2.37	262.65	305.99	310.78	128.15	124.35	118.1	2.35
TC1500461	+	ENSMUSG00000037353	chr15:100454339-100464408	LETM1 domain containing 1	'Letmd1	2.37	1896.23	1305.81	1640.93	684.68	678.43	679.09	1.98
TC1500513	+	ENSMUSG00000022488	chr15:103442612-103487619	NCK associated protein 1 like	'Nckap1l	2.37	325.99	300.38	337.74	137.57	141.8	127.99	6.52
TC1800284	+	ENSMUSG00000063388	chr18:60828734-60833289		'AC151990.6-2	2.37	180.32	563.81	321.85	149.85	148.85	151.76	0.51
TC0900129	+	ENSMUSG00000035919	chr9:22354519-22767542	Bardet-Biedl syndrome 9	'Bbs9	2.36	858.66	975.39	861.55	379.06	372.06	389.13	5.84
TC0X00346	+	ENSMUSG00000071738	chrX:71650955-71654322	predicted gene, EG238829	'EG238829	2.36	145.77	195.47	204.95	78.02	80.1	73.59	0.49
TC1300756	-	ENSMUSG00000038462	chr13:29905859-29910907	ubiquinol-cytochrome c reductase, Rieske iron-sulfur polypeptide 1	'Uqcrfs1	2.36	1081.42	798.07	935.97	386.35	400.16	408.21	1.72
TC1400418	+	ENSMUSG00000021990	chr14:55502410-55632222	spermatogenesis associated 13	'Spata13	2.36	524.75	573.31	530.58	229.51	234.97	226.88	4.12
TC1500653	-		chr15:46488871-46494932			2.36	90.38	121.67	123.39	53.96	54.33	33.65	0.21
TC1500870	-	ENSMUSG00000048546	chr15:81932673-81943191	transducer of ERBB2, 2	'Tob2	2.36	1145.5	1102.19	1138.5	455.31	474.18	506.33	1.67
TC1800138	+	ENSMUSG00000038418	chr18:35237308-35241078	early growth response 1	'Egr1	2.36	1982.51	1194.91	1408.75	544.43	675.51	722.4	0.7
TC0101298	-	ENSMUSG00000026304	chr1:90862147-90873673	RAB17, member RAS oncogene family	'Rab17	2.35	275.93	323.28	317.36	127.6	130.6	132.17	2.36
TC0101655	-	ENSMUSG00000007122	chr1:172180074-172190048	calsequestrin 1	'Casq1	2.35	1358.16	1582.77	1540.66	585.27	615.93	707.26	3.98
TC0400048	+		chr4:14857808-14880177			2.35	321.17	290.74	299.08	132.37	137.07	117.46	1.61
TC0601426	-	ENSMUSG00000030168	chr6:119378293-119442654	adiponectin receptor 2	'Adipor2	2.35	1492.31	967.63	1357.91	534.57	536.04	551.02	3.22
TC0700203	+		chr7:19386218-19393073			2.35	42.5	69	18	39.5	11.6	3.9	0.03
TC0700270	+	ENSMUSG00000066704	chr7:23654447-23669889	cytochrome P450, family 2, subfamily b, polypeptide 19	'Cyp2b19	2.35	304.52	274.63	250.59	120.02	118.61	113.84	1.28
TC0700523	+	ENSMUSG00000042918	chr7:41816071-41821835	RIKEN cDNA 5430432N15 gene	'5430432N15Rik	2.35	534.71	541.21	600.95	243.6	250.3	219.13	3.24
TC0800561	+	ENSMUSG00000048371	chr8:103190771-103196146	RIKEN cDNA 4833426J09 gene	'4833426J09Rik	2.35	477.88	481.91	456.89	222.71	204.65	176.58	1.28
TC0800950	-	ENSMUSG00000039633	chr8:34981535-35014220	LON peptidase N-terminal domain and ring finger 1	'Lonrf1	2.35	404.14	427.54	461.24	183.44	176.43	189.76	3.01
TC0801437	-	ENSMUSG00000006362	chr8:121271996-121341113	core-binding factor, runt domain, alpha subunit 2, translocated to, 3 homolog	'Cbfa2t3	2.35	471.87	375.5	416.61	177.29	188.69	171.55	3.49
TC0900158	+		chr9:32083068-32091218			2.35	791.27	811.9	770.07	336.84	341.14	333.01	2.66
TC1900658	-	ENSMUSG00000024673	chr19:10929800-10946280	membrane-spanning 4-domains, subfamily A, member 1	'Ms4a1	2.35	293.65	191.14	231.51	105.56	105.38	93.73	0.79
TC0300492	+	ENSMUSG00000027843	chr3:103654276-103706236	protein tyrosine phosphatase, non-receptor type 22	'Ptpn22	2.34	137.19	121.2	97.58	54.16	51.39	46.7	1.66
TC0301153	-	ENSMUSG00000015745	chr3:95862751-95869920	pleckstrin homology domain containing, family O member 1	'Plekho1	2.34	1350.18	1554.35	1387.58	624.84	619.36	593.66	3.03
TC0500443	+	ENSMUSG00000029314	chr5:100063082-100115896	RIKEN cDNA A230097K15 gene	'Agpat9	2.34	389.86	344.55	391.47	161.22	163.8	156.56	3.27
TC0600386	+	ENSMUSG00000053977	chr6:71391484-71397102	CD8 antigen, alpha chain	'Cd8a	2.34	185.07	470.82	208.6	129.41	127.26	112.49	0.61
TC0701173	+	ENSMUSG00000066108	chr7:138266350-138300364	mucin 5, subtype B, tracheobronchial	'Muc5b	2.34	269.51	109.41	103.54	76.81	70.31	58.64	0.29
TC0702454	-	ENSMUSG00000037887	chr7:138508774-138522552	dual specificity phosphatase 8	'Dusp8	2.34	486.51	479.48	492.03	199.3	216.4	208.24	2.69
TC0800017	+	ENSMUSG00000040141	chr8:4099029-4101974			2.34	509.97	417.65	567.82	222.29	226.36	190.79	2.65
TC0X01395	-	ENSMUSG00000054915	chrX:155624196-155624604			2.34	720.74	697.45	660.45	326.48	303.63	258.27	2.06
TC1200953	-	ENSMUSG00000051166	chr12:96282348-96396372	echinoderm microtubule associated protein like 5	'Eml5	2.34	196.36	180.08	188.86	84.47	82.52	74.67	5.72
TC1400620	+	ENSMUSG00000025545	chr14:116586344-116806850	citrate lyase beta like	'Clybl	2.34	1029.58	881.32	1023.93	436.03	395.9	423.62	3.58
TC1400623	+	ENSMUSG00000041650	chr14:116938955-117293483	propionyl-Coenzyme A carboxylase, alpha polypeptide	'Pcca	2.34	741.2	665.06	756.68	295.21	304.13	325.96	6.31
TC0301280	-	ENSMUSG00000068740	chr3:108209137-108233782	cadherin EGF LAG seven-pass G-type receptor 2	'Celsr2	2.33	401.17	391.38	412.42	175.28	177.83	165.08	5.62
TC0401394	-	ENSMUSG00000028701	chr4:115513738-115521055	RIKEN cDNA 1520402A15 gene	'1520402A15Rik	2.33	480.53	471.39	494.14	222.32	195.3	204.18	1.82
TC0701463	-	ENSMUSG00000060376	chr7:22403703-22432686	branched chain ketoacid dehydrogenase E1, alpha polypeptide	'Bckdha	2.33	575.4	496.67	533.07	226.37	230.57	231.77	1.75
TC1100363	+	ENSMUSG00000042436	chr11:61567002-61570458	microfibrillar-associated protein 4	'Mfap4	2.33	389.46	410.01	398.25	181.48	163.97	169.36	1.49
TC1300199	+		chr13:34960267-34961848			2.33	3073.7	2884.29	2783.65	1209.33	1255.94	1289.72	0.54
TC1300447	+	ENSMUSG00000069163	chr13:80702954-80705368			2.33	201.16	175.17	197.72	78.16	85.9	82.31	1.08
TC1301181	-	ENSMUSG00000069061	chr13:109038912-109040696			2.33	197.92	176.33	202.72	92.19	74.81	81.07	0.77
TC1900875	-	ENSMUSG00000025204	chr19:44411080-44449300	NADH dehydrogenase	'Ndufb8	2.33	1108.3	841.63	914.05	458.55	386.43	383.01	2.21
TC0100434	+	ENSMUSG00000047067	chr1:92814798-92816429	dual specificity phosphatase 28	'Dusp28	2.32	338.64	342.59	364.62	139.71	140.94	170.82	1.05
TC0100785	+	ENSMUSG00000037860	chr1:173434231-173438118	absent in melanoma 2	'Aim2	2.32	164.69	97.53	126.45	49	59.45	59.41	0.68
TC0200567	+	ENSMUSG00000002111	chr2:90947466-90966472	SFFV proviral integration 1	'Sfpi1	2.32	458.46	341.83	457.59	192.46	165.03	184.26	1.8
TC0301347	-	ENSMUSG00000032826	chr3:126759445-127336953	ankyrin 2, brain	'Ank2	2.32	1204.66	1386.08	1334.15	556.78	543.51	589.67	5.69
TC0500501	+	ENSMUSG00000070593	chr5:108528857-108529396			2.32	12.87	25.81	43.61	11.17	12.15	12.14	0.13
TC0600169	+	ENSMUSG00000063044	chr6:41202495-41202948			2.32	126.54	181.75	150.19	65.29	72.82	59.51	0.36
TC0600366	+	ENSMUSG00000061260	chr6:68232459-70744966			2.32	979.48	366.46	339.82	239.57	258.05	229.97	1.17
TC0600802	+	ENSMUSG00000041741	chr6:141301449-141552611	phosphodiesterase 3A, cGMP inhibited	'Pde3a	2.32	1449.46	1606.45	1594.57	673.32	660.03	670.69	4.24
TC0701336	-	ENSMUSG00000041606	chr7:12402771-12450577			2.32	96.19	87.53	92.76	30.85	46.51	41.67	0.39
TC0900974	-	ENSMUSG00000036395	chr9:26646027-26689451	cDNA sequence BC038479	'Glb1l2	2.32	406.28	370.51	431.65	174.34	181.87	163.84	4.58
TC0X01127	-	ENSMUSG00000025656	chrX:90376299-90524188	Cdc42 guanine nucleotide exchange factor	'Arhgef9	2.32	394.01	411.63	404.92	187.72	172.64	161.97	3.63
TC1200964	-	ENSMUSG00000021182	chr12:98406876-98524411	coiled-coil domain containing 88C	'Ccdc88c	2.32	441.27	458.05	423.31	186.08	192.71	192.5	2.21
TC0100239	+	ENSMUSG00000052062	chr1:61879487-62878585	par-3 partitioning defective 3 homolog B	'Pard3b	2.31	508.01	516.49	507.13	224	230.52	209.77	2.46
TC0200370	+	ENSMUSG00000034780	chr2:68003998-68053238	UDP-Gal:betaGlcNAc beta 1,3-galactosyltransferase, polypeptide 1	'B3galt1	2.31	718.01	861.64	782.32	346.46	329	347.79	1.99
TC0200898	+	ENSMUSG00000068079	chr2:151884429-151889951	transcription factor 15	'Tcf15	2.31	160.53	118.8	158.07	62.15	58.18	68.76	0.46
TC0201565	-	ENSMUSG00000027016	chr2:77254816-77660532	zinc finger protein 533	'Zfp385b	2.31	219.17	237.05	227.98	106.64	92.83	96.81	2.29
TC0600376	+		chr6:70716464-70717067			2.31	595.82	222.79	193	155.39	150.56	131.4	0.4
TC1200417	+	ENSMUSG00000064215	chr12:100929877-100949154	ISG12a protein.	'Ifi27l1	2.31	2910.83	2466.85	2763.04	1196.66	1171.45	1148.7	1.65
TC1600263	+	ENSMUSG00000061080	chr16:39701947-41936842	limbic system-associated membrane protein	'Lsamp	2.31	204.3	224.06	223.83	93.65	103.51	84.98	2.18
TC0101033	-	ENSMUSG00000060771	chr1:37996157-38106679	testis specific 10	'Tsga10	2.3	238.61	246.6	240.52	106.14	106.64	102.38	3.59
TC0501357	-	ENSMUSG00000029309	chr5:103268414-103303200	SPARC-like 1	'Sparcl1	2.3	2416.12	2808.48	2880.84	1190.23	1087.84	1248.41	2.22
TC0601087	-	ENSMUSG00000003476	chr6:55053419-55096386	corticotropin releasing hormone receptor 2	'Crhr2	2.3	387.17	458.19	460.41	191.12	196.81	179.66	3.34
TC0601515	-	ENSMUSG00000047228	chr6:128563061-128604847	cDNA sequence BC048546	'BC048546	2.3	402.65	217.85	171.72	122.74	120.88	100.66	2.05
TC0900520	+	ENSMUSG00000034563	chr9:73018077-73048837	cell cycle progression 1	'Ccpg1	2.3	1022.65	1202.85	1102.77	483.17	454.37	512.48	3.91
TC1101914	-	ENSMUSG00000006920	chr11:101300155-101336987	enhancer of zeste homolog 1	'Ezh1	2.3	917.92	958.32	934.71	423.26	388.35	408.49	4.56
TC1700956	-	ENSMUSG00000067203	chr17:32052928-32057071	predicted gene, EG630499	'CR974462.5-1	2.3	379.96	308.56	418.5	160.49	159.05	161.99	1.22
TC1900327	+	ENSMUSG00000054200	chr19:37797762-37814945	G protein-coupled receptor 120	'Gpr120	2.3	295.52	276.03	259.31	133.04	110.31	117.43	0.55
TC0100411	+	ENSMUSG00000026303	chr1:90819115-90855153	melanophilin	'Mlph	2.29	377.79	362.6	362.76	171.02	167.47	142.4	3.59
TC0200714	+		chr2:120428566-120433719			2.29	751.71	788.29	815.24	349.26	337.98	342.11	3.08
TC0200776	+	ENSMUSG00000027386	chr2:128604785-128636656	RIKEN cDNA 1600015H20 gene	'Fbln7	2.29	906.98	1070.42	1067.1	462.51	430.97	437.63	3.31
TC0400411	+	ENSMUSG00000066088	chr4:103904840-103978176			2.29	740.25	702.06	797.17	305.31	327.26	343.9	0.76
TC0400846	+	ENSMUSG00000028976	chr4:149108886-149133710	solute carrier family 2	'Slc2a5	2.29	318.98	226.13	336.88	133.14	129.87	122.68	2.18
TC0901365	-	ENSMUSG00000032265	chr9:85422621-85425607		'AC159809.2-2	2.29	984.3	1066.07	1097.38	490.79	436.07	449.65	1.41
TC0X00486	+	ENSMUSG00000025597	chrX:109649812-109736308	kelch-like 4	'Klhl4	2.29	234.67	180.66	247.49	98.56	99.99	91.15	2.66
TC1101235	-	ENSMUSG00000020159	chr11:33502791-33530988	gamma-aminobutyric acid	'Gabrp	2.29	417.89	167.17	159.47	114.06	121.33	89.31	0.76
TC1201115	-	ENSMUSG00000063520	chr12:113687242-113687914			2.29	96.2	87.95	60.19	40.48	37.22	28.8	0.84
TC1400511	+	ENSMUSG00000022110	chr14:68234504-68277860	succinate-Coenzyme A ligase, ADP-forming, beta subunit	'Sucla2	2.29	1146.11	889.73	1086.78	443.14	466.72	455.82	2.73
TC1600961	-		chr16:95490559-95566622			2.29	247.35	276.98	319.15	128.26	114	125.32	1.23
TC1700584	+	ENSMUSG00000024059	chr17:70051072-70145584	CAP-GLY domain containing linker protein family, member 4	'Clip4	2.29	556.26	551.42	571.44	244.52	231.89	256	4.19
TC1800279	+	ENSMUSG00000058152	chr18:59564741-59800628	RIKEN cDNA 4833446K15 gene	'Chsy3	2.29	604.59	721.45	681.4	289.32	289	299.4	2.69
TC0101473	-	ENSMUSG00000057037	chr1:139580649-139703667	complement factor H-related 1	'Cfhr1	2.28	833.27	971.81	1065.47	421.3	396.63	439.3	2.29
TC0101621	-	ENSMUSG00000038473	chr1:170278053-170566325	nitric oxide synthase 1	'Nos1ap	2.28	519.28	628.2	587.39	259.65	264.84	234.85	3.28
TC0202004	-	ENSMUSG00000034723	chr2:134335336-134385017	thioredoxin domain containing 13	'Txndc13	2.28	1207.81	1256	1224.39	536.43	516.03	563.79	3.44
TC0300495	+	ENSMUSG00000032902	chr3:104432652-104452446	solute carrier family 16	'Slc16a1	2.28	1424.88	851.23	1190.39	484.94	515.87	521.46	2.4
TC0400026	+		chr4:11049963-11053814			2.28	217.09	281.19	232.94	116.15	101.38	102.6	0.76
TC0400066	+	ENSMUSG00000028248	chr4:21851705-21880124	splicing factor, arginine/serine-rich 18	'Sfrs18	2.28	890.11	1060.24	999.15	440.16	411.98	440.87	3.54
TC0600536	+	ENSMUSG00000035158	chr6:97895139-98106788	microphthalmia-associated transcription factor	'Mitf	2.28	479.24	513.25	485.23	224.72	213.75	208.99	3.49
TC0600622	+	ENSMUSG00000041477	chr6:119200395-119246756	DCP1 decapping enzyme homolog b	'Dcp1b	2.28	465	457.59	489.58	207.34	195.43	215.99	3.7
TC0900111	+	ENSMUSG00000057191	chr9:21404022-21422941	cDNA sequence AB124611	'AB124611	2.28	220.24	164.74	199.54	90.25	85.76	80.2	1.57
TC0901491	-	ENSMUSG00000010064	chr9:107380603-107398460	solute carrier family 38, member 3	'Slc38a3	2.28	249.91	263.42	264.11	118.61	115.7	106.37	3.58
TC1001198	-	ENSMUSG00000054579	chr10:92445057-92499117	RIKEN cDNA 4930485B16 gene	'4930485B16Rik	2.28	196.2	119.61	126.14	69.8	69.92	53.69	1.08
TC1200654	-	ENSMUSG00000062563	chr12:22502337-22518312	cystin 1	'Cys1	2.28	303.98	329.07	325.5	149.73	146	124.56	1.3
TC1500268	+	ENSMUSG00000018008	chr15:78679999-78704971	pleckstrin homology, Sec7 and coiled/coil domains 4	'Cyth4	2.28	538.25	511.4	596.02	253.75	245.29	221.53	3.03
TC0101615	-	ENSMUSG00000038530	chr1:169718152-169724124	regulator of G-protein signaling 4	'Rgs4	2.27	993.96	1098.05	1033.31	481.45	426.42	466.25	2.39
TC0300280	+	ENSMUSG00000004891	chr3:88084894-88094250	nestin	'Nes	2.27	1039.35	1243.37	1106.05	472.98	507.18	512.37	2.41
TC0300987	-		chr3:83878829-83879640			2.27	257.03	234.98	228.23	110.9	108.47	97.4	0.8
TC0500712	+	ENSMUSG00000066727	chr5:130869885-130872132			2.27	241.32	209.64	209.07	104.16	99.99	86.36	1.14
TC0700244	+	ENSMUSG00000003379	chr7:21686999-21691685	CD79A antigen	'Cd79a	2.27	570.48	233.31	302.09	166.21	173.04	148.85	0.95
TC0800355	+	ENSMUSG00000031840	chr8:69208756-69212727	RAB3A, member RAS oncogene family	'Rab3a	2.27	683.48	775.82	668.82	328.39	296.95	310.98	2.56
TC0800816	-		chr8:10954991-10976262			2.27	1458.62	1295.61	1342.29	593.76	578.84	632.6	1.53
TC0900159	+	ENSMUSG00000041444	chr9:32109357-32162441	Rho GTPase-activating protein	'Grit	2.27	779.54	811.47	834.14	355.99	356.67	355.32	4.5
TC0901538	-	ENSMUSG00000043953	chr9:110752188-110755221	chemokine	'Ccrl2	2.27	245.84	246.49	259.65	118.46	119.1	93.37	1.27
TC1301022	-	ENSMUSG00000021577	chr13:71255167-71282792	succinate dehydrogenase complex, subunit A, flavoprotein	'Sdha	2.27	1451.54	1170.75	1458.68	592.43	577.42	629.21	2.06
TC1900001	+	ENSMUSG00000071707	chr19:3029021-3029709			2.27	266.87	163.64	147.58	85.09	95.63	74.39	0.66
TC0100360	+		chr1:85328563-85345618			2.26	799.74	629.6	709	359.67	281.03	304.64	1.49
TC0101482	-	ENSMUSG00000026358	chr1:144170253-144175523	regulator of G-protein signaling 1	'Rgs1	2.26	273.18	212.93	230.44	109.22	109.55	98.93	1.69
TC0900062	+		chr9:18277885-18280474			2.26	34.31	36.31	35.52	16.52	16.77	13.77	0.15
TC0900211	+	ENSMUSG00000063716	chr9:38238473-38239416			2.26	162.57	246.98	206.21	110.36	92.7	69.66	0.24
TC1300249	+		chr13:46468546-46490812			2.26	84.48	63.07	64.34	41.76	26.08	26.09	0.51
TC1900661	-	ENSMUSG00000024672	chr19:11001164-11016271	membrane-spanning 4-domains, subfamily A, member 7	'Ms4a7	2.26	248.01	265.34	344.39	124.49	131.13	123.9	1.49
TC0401736	-		chr4:146052908-146057289			2.25	88.85	98.49	81.84	41.56	35.1	43.13	0.35
TC0600356	+	ENSMUSG00000068421	chr6:67815848-67816319			2.25	594.09	277.97	318.33	176.78	195.73	157.11	0.49
TC0X00611	+	ENSMUSG00000072410	chrX:142845051-143185772			2.25	111.34	115.38	101.12	52.15	42.4	51.22	0.62
TC1000214	+	ENSMUSG00000038624	chr10:52206724-52219967	nephrocan	'Nepn	2.25	108.91	86.21	114.43	47.51	43.18	46.99	0.96
TC1101531	-	ENSMUSG00000000320	chr11:70323029-70336915	arachidonate 12-lipoxygenase	'Alox12	2.25	274.7	300.29	281.98	131.18	131.85	117.3	3.31
TC1200775	-	ENSMUSG00000072374	chr12:61904928-61905331			2.25	64.96	70.11	55.59	37.45	30.28	16.93	0.41
TC1301154	-	ENSMUSG00000034751	chr13:99861162-100473878	MAST4_MOUSE Isoform 2 of Q811L6 - Mus musculus	'Mast4	2.25	758.14	850.67	782.49	337.47	353.49	371.39	2.25
TC1401187	-	ENSMUSG00000033083	chr14:95854658-96024351	TBC1 domain family, member 4	'Tbc1d4	2.25	373.19	245.19	326.83	141.09	141.09	138.32	2.98
TC1500384	+	ENSMUSG00000022623	chr15:89582735-89643136	SH3/ankyrin domain gene 3	'Shank3	2.25	463	341.32	418.83	191.34	183.33	169.09	3.5
TC1500457	+	ENSMUSG00000054619	chr15:100289473-100313907	methyltransferase like 7A	'Mettl7a1	2.25	679.83	622.29	638.83	287.55	283.25	293.57	2.53
TC1700148	+	ENSMUSG00000024132	chr17:22607508-22620145	dodecenoyl-Coenzyme A delta isomerase	'Dci	2.25	1159.44	895.14	1047.11	469.32	449.66	459.73	2.28
TC1800442	-		chr18:11251474-11254228			2.25	276.75	325.46	322.65	141.86	127.84	141.64	1.11
TC1900777	-	ENSMUSG00000046324	chr19:29310032-29348253	endoplasmic reticulum metallopeptidase 1	'Ermp1	2.25	829.65	794.62	899.5	367.75	380.38	372.86	4.05
TC0201498	-	ENSMUSG00000035000	chr2:62262289-62342780	dipeptidylpeptidase 4	'Dpp4	2.24	403.2	327.36	344.74	162.89	166.22	151.38	4.7
TC0300330	+	ENSMUSG00000046280	chr3:89957870-89985336	src homology 2 domain-containing transforming protein E	'She	2.24	262.05	215.64	257.68	109.84	114.76	103.23	2.44
TC0400132	+	ENSMUSG00000066217	chr4:42374100-42397934			2.24	381.04	499.23	477.59	206.55	195.81	204.14	1.18
TC0600363	+	ENSMUSG00000048025	chr6:68196006-68196760			2.24	349.85	80.61	87.2	78.52	80.44	71.73	0.36
TC0600420	+	ENSMUSG00000052254	chr6:82789833-82792839			2.24	187.07	132.13	176.77	86.89	75.47	58.99	0.37
TC0700116	+	ENSMUSG00000030376	chr7:13892564-13922913	solute carrier family 8	'Slc8a2	2.24	417.96	447.24	432.18	200.72	208.59	170.42	2.65
TC0801417	-	ENSMUSG00000031811	chr8:120194204-120221079	F-box protein 31	'Fbxo31	2.24	602.23	769.75	658	307.2	298.7	299.02	3.9
TC0900946	-	ENSMUSG00000019066	chr9:21785929-21796611	RAB3D, member RAS oncogene family	'Rab3d	2.24	873.33	1003.64	965.88	426.78	398.33	445.88	3.13
TC0X00916	-		chrX:43935041-43945742			2.24	74.18	56.62	63.67	28.95	30.59	27.1	0.72
TC1000964	-	ENSMUSG00000037031	chr10:61706094-61749990	tetraspanin 15	'Tspan15	2.24	407.04	316.48	369.5	178.18	157.19	152.07	2.78
TC1701213	-	ENSMUSG00000024228	chr17:57205455-57219171	nudix	'Nudt12	2.24	598.85	478.03	543.33	233.31	249.53	240.8	2.88
TC1900051	+		chr19:5301621-5313057			2.24	351.45	255.94	303.3	145.19	131.42	129.96	1.61
TC1900944	-	ENSMUSG00000041362	chr19:58895576-58998318	RIKEN cDNA 4930506M07 gene	'4930506M07Rik	2.24	258.39	189.76	223.02	100.98	102.52	96.13	2.73
TC0100166	+		chr1:46371156-46374214			2.23	70.1	73.91	84.26	31.37	36.74	34.46	0.39
TC0201861	-		chr2:115356618-115471769			2.23	143.71	249.57	228.93	85.95	109.45	83.91	0.09
TC0300707	+	ENSMUSG00000040037	chr3:156470287-157224612	neuronal growth regulator 1	'Negr1	2.23	411.1	322.6	403.51	163.72	166.02	180.94	1.84
TC0401686	-	ENSMUSG00000043085	chr4:140992674-140997074	transmembrane protein 82	'Tmem82	2.23	255.77	308.89	274.34	129.91	128.04	118.34	1.96
TC0401716	-	ENSMUSG00000070608	chr4:144082450-144087077			2.23	35.92	52.63	47.3	21.33	28.14	11.55	0.12
TC08r00026	-		chr8_random:4470667-4480651			2.23	138.59	142.99	147.35	59.98	66.87	65.14	1.1
TC0900542	+	ENSMUSG00000047058	chr9:77133647-77136899			2.23	429.85	365.83	412.41	177.84	187.44	177.05	1
TC0X00533	+	ENSMUSG00000057104	chrX:129330600-129331927			2.23	160.86	133.84	160.82	62.69	72.98	69.06	0.61
TC1100196	+	ENSMUSG00000055546	chr11:46767553-46801086	T-cell immunoglobulin and mucin domain containing 4	'Timd4	2.23	465.88	439.16	495.42	211.11	212.69	204.04	2.19
TC1200749	-	ENSMUSG00000021027	chr12:53529156-53746751	GTPase activating RANGAP domain-like 1	'Garnl1	2.23	973.32	986	1031.36	443.67	443.25	456.78	5.96
TC1300050	+		chr13:15183430-15195187			2.23	154.35	152.19	162.3	71.66	71.77	67.06	0.96
TC1500206	+	ENSMUSG00000059895	chr15:73803695-73839316	protein tyrosine phosphatase 4a3	'Ptp4a3	2.23	2135.91	2161.84	2056.87	956.61	938.1	951.35	1.59
TC1900088	+	ENSMUSG00000024948	chr19:6236036-6250424	mitogen activated protein kinase kinase kinase kinase 2	'Map4k2	2.23	598.12	602.41	580.82	267.63	269.7	260.92	6.81
TC1900955	-	ENSMUSG00000063698	chr19:60759985-60784144	sideroflexin 4	'Sfxn4	2.23	426.05	476.15	483.75	220.46	204.16	197.32	4.16
TC0101633	-	ENSMUSG00000058715	chr1:171199667-171204442	Fc receptor, IgE, high affinity I, gamma polypeptide	'Fcer1g	2.22	803.74	693.06	913.07	368.63	367.87	348.03	2.77
TC0200735	+	ENSMUSG00000027227	chr2:121975644-122006191	sorbitol dehydrogenase	'Sord	2.22	1195.96	1293.17	1255.98	563.72	537.71	583.49	3.25
TC0201984	-	ENSMUSG00000027322	chr2:130809596-130827618	sialic acid binding Ig-like lectin 1, sialoadhesin	'Siglec1	2.22	277.07	298.37	366.04	145.04	144.44	133.76	3.77
TC0601529	-	ENSMUSG00000033082	chr6:129448084-129475227	C-type lectin domain family 1, member a	'Clec1a	2.22	321.25	250.19	296.82	133.64	137.04	120.31	2
TC0800547	+	ENSMUSG00000050433	chr8:95752747-95753987			2.22	734.07	547.38	758.83	300.74	318.39	298.27	0.93
TC1000544	+		chr10:99170579-99211525			2.22	87.17	52.55	81.42	31.96	23.73	44.07	0.3
TC1100148	+	ENSMUSG00000002699	chr11:33999154-34044291	lymphocyte cytosolic protein 2	'Lcp2	2.22	391.16	413.9	386.86	190.44	179.68	167.75	4.88
TC1300051	+		chr13:15299332-15302331			2.22	28.4	35.91	45.48	13.3	12.19	23.99	0.19
TC1701156	-	ENSMUSG00000023927	chr17:49888850-49983149	special AT-rich sequence binding protein 1	'Satb1	2.22	314.68	565.88	334.16	184.89	181.84	181.18	2.11
TC0100630	+	ENSMUSG00000006007	chr1:150245031-150259519	phosducin	'Pdc	2.21	142.41	148.43	132.73	80.18	67.26	43.89	0.56
TC0401361	-		chr4:108319804-108336576			2.21	225.58	217.46	233.02	104.52	107.1	94.55	0.83
TC0500958	-	ENSMUSG00000048520	chr5:20521807-20683567	F-box and leucine-rich repeat protein 13	'Fbxl13	2.21	230.34	222.97	231.67	115.07	107.47	87.03	2.67
TC0600161	+		chr6:41049935-41052904			2.21	162.11	222.63	171.87	77.13	83.17	91.63	0.79
TC0600385	+	ENSMUSG00000053044	chr6:71340743-71355412	CD8 antigen, beta chain 1	'Cd8b1	2.21	228.44	503.12	257.38	158.69	159.91	129.05	0.78
TC0600676	+		chr6:124354462-124357105			2.21	263.16	336.31	299.1	161.04	142.21	103.63	0.4
TC0601624	-	ENSMUSG00000030246	chr6:142577941-142595648	lactate dehydrogenase B	'Ldhb	2.21	1455.08	1279.96	1282.47	621.14	603.12	592.22	3.72
TC1401113	-	ENSMUSG00000068031	chr14:67874085-67875816			2.21	311.5	307.92	324.32	135.39	132.84	158.69	1
TC1600700	-		chr16:34675617-34679037			2.21	501.42	545.69	522.95	221.47	231.07	256.95	1.08
TC1700349	+	ENSMUSG00000035929	chr17:33358443-33575406	histocompatibility 2, Q region locus 1	'H2-gs10	2.21	624.92	553.01	634.93	280.71	277.91	261.32	4.66
TC0201507	-	ENSMUSG00000034903	chr2:65018900-65169952	Cobl-like 1	'Cobll1	2.2	814.64	830.38	835.23	369.27	366.71	392.68	3.36
TC0300324	+	ENSMUSG00000042613	chr3:89563371-89577094	pre-B-cell leukemia transcription factor interacting protein 1	'Pbxip1	2.2	883.71	1147.7	972.84	456.45	449.67	461.39	2.91
TC0300388	+	ENSMUSG00000028150	chr3:94246735-94272537	RAR-related orphan receptor gamma	'Rorc	2.2	567.92	641.69	602.06	286.42	277.57	258.57	1.86
TC0300804	-	ENSMUSG00000027669	chr3:32392293-32425302	guanine nucleotide binding protein, beta 4	'Gnb4	2.2	1076.63	1330.01	1223.07	542.7	580.32	528.3	3.49
TC0400151	+	ENSMUSG00000028461	chr4:43507191-43509734	coiled-coil domain containing 107	'Ccdc107	2.2	858.86	1155.13	922.24	463.41	438.67	432.6	2.1
TC0400768	+		chr4:140992795-140994045			2.2	227.55	252.25	238.79	98.89	125.89	101.12	0.9
TC0500343	+	ENSMUSG00000029254	chr5:86008870-86041124	signal transducing adaptor family member 1	'Stap1	2.2	115.83	120.92	108.49	52.31	51.9	52.72	1.74
TC0600319	+		chr6:58959151-58960436			2.2	328.74	356.12	307.21	154.17	187.26	109.47	0.19
TC0900958	-		chr9:22085965-22093039			2.2	23.04	47.71	28.41	12.99	19.69	12.41	0.18
TC0900993	-	ENSMUSG00000016087	chr9:32324368-32443050	Friend leukemia integration 1	'Fli1	2.2	777.57	614.57	700.39	311.83	325.12	312.51	3.07
TC0X00241	+	ENSMUSG00000035967	chrX:51935585-51988550	DEAD/H	'Ddx26b	2.2	1030.13	1098.43	1104.13	513.02	465.93	490.56	3.96
TC1200357	+	ENSMUSG00000071210	chr12:85837156-85840500			2.2	239.84	163.59	191.29	93.59	89.81	87.08	0.35
TC1300423	+	ENSMUSG00000061833	chr13:72965740-72966620		'AC122242.2-1	2.2	175.56	149.6	145.8	89.14	66.02	59.25	0.63
TC1500415	+	ENSMUSG00000044250	chr15:97248504-97387075	cDNA sequence BC038822	'Fam113b	2.2	356.22	357.9	364.83	162.75	165.32	161.95	2.73
TC1600500	-	ENSMUSG00000039457	chr16:4760086-4805752	periplakin	'Ppl	2.2	478.26	465.37	473	220.09	222.82	199.97	5.66
TC1600707	-	ENSMUSG00000034408	chr16:35507093-35545714			2.2	449.77	446.96	491.01	207.41	212.77	209.64	3.85
TC1900612	-	ENSMUSG00000071668	chr19:7802244-7804245			2.2	913.23	881.07	747.61	453.29	389.66	314.71	1.02
TC0100214	+	ENSMUSG00000026032	chr1:58837532-58847043	NADH dehydrogenase	'Ndufb3	2.19	1225.27	1167.11	1185.88	540.15	544.78	547.19	1.65
TC0200581	+	ENSMUSG00000027222	chr2:92225392-92231936	peroxisome biogenesis factor 16	'Pex16	2.19	1026.21	766.82	971.88	446.81	412.75	403.86	2.38
TC0201972	-	ENSMUSG00000027406	chr2:130020165-130025288	isocitrate dehydrogenase 3	'Idh3b	2.19	1693.35	1273.32	1433.18	702.24	656.06	652.03	2.53
TC0300198	+	ENSMUSG00000027820	chr3:63441154-63528003	membrane metallo endopeptidase	'Mme	2.19	545.04	367.98	458.95	205.77	205.65	214.94	4.61
TC0300651	+	ENSMUSG00000028268	chr3:142452991-142466146	guanylate nucleotide binding protein 3	'Gbp3	2.19	311.04	325.78	372.63	151.87	161.83	147.23	2.59
TC0501365	-	ENSMUSG00000029298	chr5:104148558-104519026	cDNA sequence BC057170	'BC057170	2.19	316.87	330.44	336.13	149.12	151.63	148.76	5.36
TC1300410	+	ENSMUSG00000021573	chr13:70942306-70968584	tubulin polymerization promoting protein	'Tppp	2.19	334.03	300.17	299.41	144.1	151.32	130.42	1.52
TC1400325	+	ENSMUSG00000071435	chr14:48506785-48507349			2.19	253.66	320.46	321.4	147.96	157.46	103.51	0.42
TC1600812	-	ENSMUSG00000022747	chr16:58404283-58460404	ST3 beta-galactoside alpha-2,3-sialyltransferase 6	'St3gal6	2.19	428.14	337.91	385.58	180.63	180.97	164.53	3.07
TC16r00007	-		chr16_random:319666-322684			2.19	213.64	199.27	223.17	105.11	101.31	83.51	1.14
TC1700260	+	ENSMUSG00000024036	chr17:29486362-29541575	solute carrier family 37	'Slc37a1	2.19	269.11	266.74	279.78	127.89	128.48	116.62	3.27
TC1700283	+	ENSMUSG00000024299	chr17:31599560-31628853	a disintegrin-like and metallopeptidase	'Adamts10	2.19	1082.24	1297.27	1186.81	559.22	523.7	547.62	5.06
TC1900929	-	ENSMUSG00000024978	chr19:54983018-55041472	glycerol-3-phosphate acyltransferase, mitochondrial	'Gpam	2.19	1167.24	828.34	951.75	450.82	447.63	445.11	4.91
TCUnr00048	+		chrUn_random:7858311-7859890			2.19	155.18	216.07	225.43	84.43	81.31	106.19	0.87
TCUnr00049	+		chrUn_random:7897068-7906073			2.19	378.62	494.8	457.18	196.86	197.84	211.68	1.8
TC0101327	-	ENSMUSG00000040710	chr1:95437605-95517522	ST8 alpha-N-acetyl-neuraminide alpha-2,8-sialyltransferase 4	'St8sia4	2.18	217.02	173.84	201.43	88.14	86.56	97.02	1.4
TC0501147	-		chr5:56946495-56977883			2.18	66.1	69.11	66.36	27.18	31.42	33.86	0.45
TC0600021	+	ENSMUSG00000029638	chr6:8217708-8555810	glucocorticoid induced transcript 1	'Glcci1	2.18	910.86	1066.27	969	452.44	434.46	464.09	3.07
TC0702475	-	ENSMUSG00000037664	chr7:139885620-139888330	cyclin-dependent kinase inhibitor 1C	'Cdkn1c	2.18	461.89	469.19	487.49	236.41	218.84	195.17	1.3
TC0801337	-		chr8:107153396-107184820			2.18	244.38	203.06	245.51	116.71	112.86	88.58	0.75
TC0900788	+	ENSMUSG00000032446	chr9:118157007-118164795	eomesodermin homolog	'Eomes	2.18	353.19	355.67	353.98	181.57	169.72	135.3	0.7
TC0900945	-	ENSMUSG00000032198	chr9:21681759-21734943	dedicator of cytokinesis 6	'Dock6	2.18	827	851.89	845.13	393.25	380.54	382.47	8.08
TC1000170	+	ENSMUSG00000019821	chr10:41301138-41324950	sphingomyelin phosphodiesterase 2, neutral	'mpd2	2.18	209.03	139.33	140.23	74.71	77.06	71.9	1.29
TC1000340	+	ENSMUSG00000000290	chr10:77184936-77220262	integrin beta 2	'Itgb2	2.18	411.74	380	428.21	188.27	186.73	184.86	3.68
TC1200404	+	ENSMUSG00000041771	chr12:99624797-99762127	solute carrier family 24	'Slc24a4	2.18	357.9	421.17	378.05	175.76	188.17	167.14	3.41
TC1400428	+		chr14:57423287-57455459			2.18	160.08	178.18	174.24	86.09	77.4	72	0.67
TC1500205	+	ENSMUSG00000036661	chr15:73593142-73652776	DENN/MADD domain containing 3	'Dennd3	2.18	391.41	381.45	389.88	180.91	183.19	168.73	4.96
TC1700048	+		chr17:11852210-11864842			2.18	341.73	357.77	386.86	172.73	164.61	161.89	2.3
TC1900516	-	ENSMUSG00000045335	chr19:4059132-4065976			2.18	630.97	724.87	728.82	320.52	323.57	310.12	1.14
TC0101335	-	ENSMUSG00000026335	chr1:97673291-97947727	peptidylglycine alpha-amidating monooxygenase	'Pam	2.17	2296.41	2504.91	2590.1	1155.92	1067.19	1183.32	2.61
TC0101472	-	ENSMUSG00000054356	chr1:139458190-139511314			2.17	121.98	119.78	146.45	61.19	60.07	57.77	0.56
TC0101683	-	ENSMUSG00000026526	chr1:175567663-175591911	fumarate hydratase 1	'Fh1	2.17	986.78	762.17	925.37	420.31	417.65	395.9	3.44
TC0201746	-	ENSMUSG00000025314	chr2:90280470-90431284	protein tyrosine phosphatase, receptor type, J	'Ptprj	2.17	1669.26	1810.41	1807.97	794.96	820.64	826.47	4.33
TC0401670	-	ENSMUSG00000040964	chr4:139892926-140044453	Rho guanine nucleotide exchange factor	'Arhgef10l	2.17	806.42	940.97	838.74	407.45	394.63	389.03	5.56
TC0901342	-	ENSMUSG00000058410	chr9:78464700-78465254			2.17	62.59	40.18	33.56	23.85	24.65	14.23	0.23
TC1001135	-	ENSMUSG00000020251	chr10:82191939-82232156	glycosyltransferase 8 domain containing 2	'Glt8d2	2.17	321.52	359.26	352.95	170.84	157.94	146.68	3.12
TC1301113	-	ENSMUSG00000054944	chr13:94812566-94817241	RIKEN cDNA 5330416C01 gene	'5330416C01Rik	2.17	137.35	175.93	169.02	89.33	86.09	47.1	0.3
TC1400603	+	ENSMUSG00000022132	chr14:113190974-113279081	claudin 10A	'Cldn10a	2.17	247.91	201.42	215.36	106.52	111.56	88.71	1.59
TC1701240	-	ENSMUSG00000066988	chr17:67375914-67376295			2.17	1647.82	1836.18	1730.06	843.49	841.03	715.03	0.56
TC1800100	+	ENSMUSG00000033632	chr18:25553677-25851972	expressed sequence AW554918	'AW554918	2.17	596.67	612.55	625.61	282.78	292.67	269.89	2.02
TC1800198	+	ENSMUSG00000051401	chr18:40634664-40907520	potassium channel tetramerisation domain containing 16	'Kctd16	2.17	416.25	419.36	447.09	182.82	190.22	217.17	1.63
TC0100340	+	ENSMUSG00000055952	chr1:82319873-82321676		'AC158960.4	2.16	159.42	155.47	168.6	78.17	74.34	71.7	0.18
TC0300411	+	ENSMUSG00000038642	chr3:95400735-95430353	cathepsin S	'Ctss	2.16	316.89	277.73	341.74	145.29	148.84	139.73	2.23
TC0600015	+	ENSMUSG00000029754	chr6:6816632-6820856	distal-less homeobox 6	'Dlx6	2.16	72.66	72.43	68.04	27.56	34.9	36.21	0.78
TC0600353	+	ENSMUSG00000055315	chr6:67597739-67598533			2.16	174.05	125.61	111.29	63.93	64.06	62.33	0.48
TC0700302	+		chr7:25312878-25326412			2.16	553.37	592.51	550.44	286.59	252.65	245.29	0.98
TC0700775	+		chr7:97594141-97596302			2.16	578.05	476.97	522.73	317.85	226.33	186.06	0.37
TC0X01267	-	ENSMUSG00000052676	chrX:129690589-129744535	zinc finger, matrin type 1	'Zmat1	2.16	422.92	457.47	435.04	202.79	186.22	218.64	1.8
TC1000955	-	ENSMUSG00000020092	chr10:60837249-60901117	cDNA sequence X99384	'X99384	2.16	479.55	443.56	493.63	214.65	218.9	222.25	4.11
TC1300255	+	ENSMUSG00000021379	chr13:47744246-47746855	inhibitor of DNA binding 4	'Id4	2.16	603.07	675.83	659.28	353.26	289.3	255.26	1.51
TC1400004	+		chr14:3216086-3292283			2.16	396.99	402	494.36	221.52	175.82	200.98	0.71
TC1401236	-	ENSMUSG00000051212	chr14:116356971-116369833	Epstein-Barr virus induced gene 2	'Gpr183	2.16	402.98	313.12	390.22	180.56	167.18	165.57	0.72
TC19r00004	+		chr19_random:1475539-1477854			2.16	96.41	97.97	107.2	40.12	49.64	49.8	0.24
TC0100139	+	ENSMUSG00000026062	chr1:40922029-41010383	solute carrier family 9	'Slc9a2	2.15	234.82	256.82	259.59	119.82	120.9	108.31	2.71
TC0100789	+		chr1:173673799-173676144			2.15	37.14	38.7	19.23	9.01	18.16	16.94	0.16
TC0101431	-	ENSMUSG00000020423	chr1:133964650-133968945	B-cell translocation gene 2, anti-proliferative	'Btg2	2.15	2698.57	2064.3	2336.84	1052.52	1078.23	1164.91	1.07
TC0300264	+	ENSMUSG00000028080	chr3:86337085-86895545	LPS-responsive beige-like anchor	'Lrba	2.15	574.15	556.5	572.59	259.84	263.2	269.68	8.64
TC0300669	+	ENSMUSG00000036863	chr3:145885817-145918207	synapse defective 1, Rho GTPase, homolog 2	'Syde2	2.15	517.65	600.43	580.62	244.47	267.29	278.68	2.48
TC0301333	-	ENSMUSG00000028116	chr3:122844837-122873578	myozenin 2	'Myoz2	2.15	836.39	638.07	631.37	343.49	320.32	316.85	2.26
TC0600375	+	ENSMUSG00000061260	chr6:70536251-70536854			2.15	442.56	208.75	176.12	120.63	134.7	128.98	0.31
TC0700612	+	ENSMUSG00000030555	chr7:63503412-63582690	tetratricopeptide repeat domain 23	'Ttc23	2.15	404.04	385.04	411.45	188.36	184.84	184.18	3.21
TC0701266	-		chr7:6520441-6525310			2.15	65.62	39.07	26.32	18.75	21.14	21.01	0.18
TC0800314	+	ENSMUSG00000070007	chr8:65796847-65797100			2.15	10.3	24.4	13.3	7.3	6.2	8.8	0.03
TC0900810	+	ENSMUSG00000041794	chr9:120002431-120173234	myosin VIIA and Rab interacting protein	'Myrip	2.15	246.14	243.6	253.57	120.61	119.36	105.93	3.1
TC0901430	-	ENSMUSG00000032527	chr9:100625032-100677892	propionyl Coenzyme A carboxylase, beta polypeptide	'Pccb	2.15	746.81	626.75	716.44	327.23	318.73	325.9	4.12
TC1100042	+	ENSMUSG00000020456	chr11:6243600-6311097	oxoglutarate dehydrogenase	'Ogdh	2.15	2669.95	2054.41	2275.52	1056.29	1105.42	1097.87	3.04
TC1200920	-	ENSMUSG00000050671	chr12:85282328-85289783		'AC151967.6	2.15	154.18	186.24	193.52	82.57	83.3	82.59	0.25
TC1201112	-		chr12:113603768-113604207			2.15	287.82	112.03	119.38	79.38	80.33	81.75	0.45
TC1700223	+	ENSMUSG00000024219	chr17:26094971-26248265	ankyrin repeat and SAM domain containing 1	'Anks1	2.15	735.34	726.75	723.65	342.13	331.99	340.73	3.97
TC1800592	-	ENSMUSG00000033949	chr18:46543333-46590095	tripartite motif-containing 36	'Trim36	2.15	161.2	195.43	198.61	87.79	81.52	88.39	1.8
TCUnr00036	+		chrUn_random:5921615-5940644			2.15	116.9	131.44	161.05	62.61	46.66	81.47	0.51
TC0100216	+		chr1:58903730-58906920			2.14	319.52	320.18	310.96	150.78	153.35	139.58	1.4
TC0200375	+	ENSMUSG00000034738	chr2:69066372-69119874	nitric oxide synthase trafficker	'Nostrin	2.14	189.55	156.75	173.46	86.96	84.03	72.4	1.94
TC0201494	-	ENSMUSG00000026980	chr2:60222653-60313843	lymphocyte antigen 75	'Ly75	2.14	355.1	404.29	391.67	179.6	188.2	170.49	5.58
TC0300842	-	ENSMUSG00000069025	chr3:40605390-40651354			2.14	398.21	468.83	492.33	195.26	211.36	227.95	1.6
TC0400956	-	ENSMUSG00000028223	chr4:15844388-15872654	2,4-dienoyl CoA reductase 1, mitochondrial	'Decr1	2.14	1270.78	925.96	1149.42	529.38	504.67	529.6	1.98
TC0401216	-	ENSMUSG00000028399	chr4:75344963-77615585	protein tyrosine phosphatase, receptor type, D	'Ptprd	2.14	1022.02	1085.46	1097.03	479.83	485.45	531.11	4.79
TC0501433	-	ENSMUSG00000044918	chr5:111875381-112416850		'AC122466.2	2.14	446.96	505.39	472.16	227.06	225.7	213.92	5.97
TC0601123	-	ENSMUSG00000029919	chr6:65107117-65132661	prostaglandin D2 synthase 2, hematopoietic	'Ptgds2	2.14	116.61	111.69	145.66	64.2	58.13	52.07	1.56
TC0601465	-	ENSMUSG00000004266	chr6:124745712-124758131	protein tyrosine phosphatase, non-receptor type 6	'Ptpn6	2.14	265.23	228.15	234.52	117.17	116.75	105.7	2.69
TC0700124	+	ENSMUSG00000001918	chr7:14545606-14562445	solute carrier family 1	'Slc1a5	2.14	2032.74	1539.68	1955.09	873	837.23	872.1	2.45
TC0702053	-		chr7:99869903-99870975			2.14	325.5	343.09	325.84	164.6	150.83	149.64	0.74
TC0702193	-	ENSMUSG00000030772	chr7:108031545-108074651	dickkopf homolog 3	'Dkk3	2.14	1354.15	1670.63	1530.17	732.02	691.52	706.48	1.5
TC1001353	-		chr10:127992566-127995597			2.14	935.37	1018.89	952.8	488.17	427.68	441.72	2.8
TC1101443	-	ENSMUSG00000001036	chr11:61598808-61661243	epsin 2	'Epn2	2.14	1215.06	1483.26	1298.19	608.75	622.02	638.74	2.62
TC1300265	+	ENSMUSG00000021390	chr13:49091923-49108377	osteoglycin	'Ogn	2.14	2035.03	2265.83	2417.93	1120.02	951.61	1066.82	1.3
TC1400259	+	ENSMUSG00000066848	chr14:46004589-46006134			2.14	219.32	196.08	164.39	107.35	103.34	60.69	0.45
TC1700960	-	ENSMUSG00000024327	chr17:32104374-32110099	solute carrier family 39	'Slc39a7	2.14	702.83	636.64	681.45	306.05	306.57	330.91	3.09
TC1700980	-	ENSMUSG00000024371	chr17:32952500-32958343	complement factor B	'Cfb	2.14	549.02	547.36	638.29	274.54	273.84	262.17	1.41
TC1900742	-	ENSMUSG00000071604	chr19:23670878-23728939	gene model 967,	'Gm967	2.14	262.48	210.72	249.39	119.81	112.9	105.58	1.84
TC01r00012	+		chr1_random:7829146-7843081			2.13	87.45	81.27	88.68	37.84	46.03	36.68	0.49
TC0600394	+	ENSMUSG00000056370	chr6:72321176-72332301	surfactant associated protein B	'Sftpb	2.13	958.07	297.79	293.2	245.52	248.52	231.72	0.73
TC0702367	-	ENSMUSG00000030956	chr7:129116976-129218780	RIKEN cDNA A930008G19 gene	'Fam53b	2.13	764.94	658.13	766.49	342.97	334.86	348.08	1.95
TC0901498	-	ENSMUSG00000041528	chr9:107783335-107812919	ring finger protein 123	'Rnf123	2.13	875.66	988.98	958.76	446.17	435.72	445.27	6.67
TC1200042	+		chr12:11522522-11523930			2.13	110.58	120.41	104.45	58.22	52.18	46.85	0.49
TC1201127	-	ENSMUSG00000025323	chr12:116021265-116087772	trans-acting transcription factor 4	'Sp4	2.13	485.95	529.46	500.79	229.94	240.96	241.9	2.85
TC1300578	+		chr13:111869642-111870284			2.13	50.3	53.1	21.7	31.2	19.6	7.9	0.07
TC1400429	+	ENSMUSG00000035184	chr14:57455287-57474791		'AC154516.2-1	2.13	633.45	650.79	614.38	313.59	304.45	271.39	1.85
TC1900520	-		chr19:4148837-4152457			2.13	261.97	276.43	329.05	128.29	129.88	149.16	0.83
TC0200940	+	ENSMUSG00000067996	chr2:154048101-154061502	predicted gene, OTTMUSG00000015915	'5430413K10Rik	2.12	298.35	335.11	353.36	163.49	152.11	149.35	0.55
TC0202256	-		chr2:177191252-177228955			2.12	354	358.83	391.28	178.56	165.67	176.18	0.75
TC0300136	+	ENSMUSG00000069022	chr3:48725869-48726177			2.12	643.69	510.24	670.91	337.55	251.03	271.58	0.85
TC0300754	-		chr3:13641655-13644377			2.12	82.29	65.27	79.36	34.18	35.73	37.06	0.18
TC0401119	-	ENSMUSG00000039611	chr4:49598391-49611626	RIKEN cDNA 2810432L12 gene	'2810432L12Rik	2.12	413.45	410.1	403.38	199.83	183.53	196.53	1.53
TC0501385	-	ENSMUSG00000050856	chr5:107614183-107615316	ATP synthase, H+ transporting, mitochondrial F1F0 complex, subunit e	'Atp5k	2.12	993.93	657.46	936.45	436.19	411.96	372.73	1.81
TC0700765	+	ENSMUSG00000033685	chr7:96539599-96548414	uncoupling protein 2	'Ucp2	2.12	1264.42	817.44	970.36	473.48	474.12	494.31	1.97
TC0800043	+	ENSMUSG00000031497	chr8:9976619-10007997	tumor necrosis factor	'Tnfsf13b	2.12	321.33	311.93	322.86	156.28	156.62	139	2.64
TC0900533	+	ENSMUSG00000033590	chr9:75269202-75342589	myosin VC	'Myo5c	2.12	258.62	192.28	223.89	103.23	108.82	106.63	1.51
TC0900733	+	ENSMUSG00000053646	chr9:108797381-108830173	plexin B1	'Plxnb1	2.12	765.12	825.12	751.03	374.02	359.06	371.01	1.94
TC1100751	+	ENSMUSG00000000690	chr11:96408113-96410607	homeo box B6	'Hoxb6	2.12	260.82	255.27	255.88	119.89	137.38	107.26	0.85
TC1201055	-	ENSMUSG00000071136	chr12:111146859-111257980			2.12	280.08	191.48	188.47	103.08	112.41	96.11	1.1
TC1301136	-	ENSMUSG00000035945	chr13:97215448-97275575			2.12	234.5	189.41	253.72	108.64	108.34	102.04	2
TC1500880	-	ENSMUSG00000022450	chr15:82434537-82438717	NADH dehydrogenase	'Ndufa6	2.12	1564.33	1386.91	1397.4	750.99	620.72	684.04	1.58
TC1600244	+	ENSMUSG00000022831	chr16:36643380-36671595	hematopoietic cell specific Lyn substrate 1	'Hcls1	2.12	390.22	378.93	421.69	188.03	193.18	179.25	3.34
TC1700306	+	ENSMUSG00000037548	chr17:32223436-32240104	histocompatibility 2, class II, locus Mb2	'H2-DMb2	2.12	528.89	381.89	407.58	201.79	205.14	213.97	1.48
TC1800195	+	ENSMUSG00000036452	chr18:39369346-39752561	Rho GTPase activating protein 26	'Arhgap26	2.12	743.09	517.1	615.8	299.86	283.95	299.93	1.89
TC1900160	+	ENSMUSG00000067555	chr19:11249570-11253237		'AC165168.3	2.12	177.94	168.33	207.88	89.88	92.63	78.52	0.84
TC0100356	+		chr1:85198300-85402574			2.11	182.92	183.36	190.84	97.15	69.75	97.01	0.65
TC0201443	-	ENSMUSG00000026915	chr2:37490544-37710640	spermatid perinuclear RNA binding protein	'Strbp	2.11	416.99	468.01	430.04	199.22	209.43	213.37	3
TC0500604	+	ENSMUSG00000029595	chr5:119665887-119675443	LIM homeobox protein 5	'Lhx5	2.11	139.23	151.73	141.31	83.3	61.92	59.64	0.21
TC0601425	-	ENSMUSG00000055003	chr6:119340276-119355899	leucine-rich repeats and transmembrane domains 2	'Lrtm2	2.11	196.06	207.86	223.2	99.06	105.15	93.25	1.1
TC0700985	+	ENSMUSG00000030865	chr7:118143928-118147089	RIKEN cDNA 2010110P09 gene	'2010110P09Rik	2.11	221.88	200.69	237.5	113.43	108.37	91.27	2.03
TC0800071	+	ENSMUSG00000038457	chr8:13409679-13435669	gene model 687,	'Gm687	2.11	379.46	320.97	382.91	170.6	169.34	172.83	2.08
TC0X01140	-	ENSMUSG00000031214	chrX:93884870-94218340	oligophrenin 1	'Ophn1	2.11	480.39	411.76	448.93	216.63	214.42	204.49	1.32
TC1001025	-	ENSMUSG00000033318	chr10:75486765-75490522	glutathione S-transferase, theta 2	'Gstt2	2.11	317.83	331.74	367.32	164.49	168.11	149.86	1.77
TC1200598	-	ENSMUSG00000071429	chr12:8504419-8505634			2.11	208.34	191.39	209.9	98.87	100.06	90.15	0.83
TC1401247	-	ENSMUSG00000025551	chr14:118375404-119122588	fibroblast growth factor 14	'Fgf14	2.11	157.47	139.24	135.47	65.48	69.4	70.12	0.91
TC1500167	+		chr15:59167201-59167591			2.11	135.81	148.65	142.61	38.86	80.49	82.77	0.27
TC1600720	-	ENSMUSG00000022899	chr16:36458560-36493341	solute carrier family 15	'Slc15a2	2.11	248.97	190.6	191.36	103.77	106.85	88.62	1.53
TC1700157	+	ENSMUSG00000019320	chr17:22878561-22882857	NADPH oxidase organizer 1	'Noxo1	2.11	307.74	326.16	320.73	154.15	155.65	142.98	2.3
TC1701167	-	ENSMUSG00000024174	chr17:53811587-53872306	protection of telomeres 1B	'Pot1b	2.11	364	380.06	404.09	181.65	183.96	179.38	3.35
TC1900259	+	ENSMUSG00000024924	chr19:26917045-26949779	very low density lipoprotein receptor	'Vldlr	2.11	993.78	1135.85	1052.77	511.43	483.69	510.07	4.35
TC0100677	+	ENSMUSG00000050883	chr1:160006470-160039170	RIKEN cDNA 4930523C07 gene	'4930523C07Rik	2.1	792.71	762.23	745.35	373.05	379.38	343.9	2.23
TC0101112	-	ENSMUSG00000025978	chr1:55417474-55474092	raftlin family member 2	'Rftn2	2.1	735.52	872.15	794.33	382.41	376.76	386.13	2.71
TC0301444	-	ENSMUSG00000039131	chr3:151995048-152067163	GIPC PDZ domain containing family, member 2	'Gipc2	2.1	194.94	187.09	166.92	84.68	91.65	85.06	1.2
TC0400477	+	ENSMUSG00000066072	chr4:114675485-114709253	cytochrome P450, family 4, subfamily a, polypeptide 10	'Cyp4a10	2.1	198.8	135.35	136.75	83.38	77.69	63.68	0.31
TC0401534	-	ENSMUSG00000028785	chr4:128556223-128566314	hippocalcin	'Hpca	2.1	227.34	218.81	221.15	109.46	117.53	90.66	0.19
TC0501076	-	ENSMUSG00000036553	chr5:34759577-34802381	SH3 domain and tetratricopeptide repeats 1	'Sh3tc1	2.1	351.03	274.28	353.91	158.32	163.71	143.87	2.96
TC0501654	-	ENSMUSG00000056966	chr5:136871463-136881100	gap junction membrane channel protein epsilon 1	'Gjc3	2.1	265.71	149.53	162.62	83.79	94.12	97.85	0.48
TC0501668	-	ENSMUSG00000056413	chr5:138243986-138297732	centaurin, alpha 1	'Adap1	2.1	327.17	265.75	346.63	160.09	153.79	132.54	2.12
TC0601660	-	ENSMUSG00000030313	chr6:149071575-149179999	RIKEN cDNA D030011O10 gene	'Dennd5b	2.1	454.81	456.37	474.33	213.67	222.06	224.69	3.6
TC0700199	+		chr7:19053203-19065827			2.1	402.08	287.76	346.4	186.53	142.2	163.56	0.38
TC0900370	+	ENSMUSG00000046167	chr9:54317115-54372414	gliomedin	'Gldn	2.1	632.37	658.73	660.4	304.58	337.74	285.28	3.53
TC0900899	-	ENSMUSG00000032134	chr9:18360101-18376483	mucin 16	'Muc16	2.1	361.55	193.79	179.67	129.27	124.1	96.33	0.67
TC0900984	-	ENSMUSG00000033453	chr9:30800180-30822815	a disintegrin-like and metallopeptidase	'Adamts15	2.1	520.14	573.39	513.69	270.66	244.02	249.42	2.11
TC1000899	-	ENSMUSG00000038302	chr10:42123247-42289226	lactation elevated 1	'Lace1	2.1	440.6	335.56	401.39	189.83	187.48	184.13	2.65
TC1100800	+	ENSMUSG00000058756	chr11:98849840-98878043	thyroid hormone receptor alpha	'Thra	2.1	1934	2197.06	2072.71	975.95	938.68	1034.04	1.96
TC1100859	+	ENSMUSG00000010840	chr11:101983261-102069612			2.1	298.38	322.71	347.49	145.29	170.11	146.79	1.51
TC1101780	-	ENSMUSG00000018381	chr11:95939111-95951478	ABI gene family, member 3	'Abi3	2.1	449.34	408.96	434.17	217.44	208.91	188.5	3
TC1200960	-	ENSMUSG00000033530	chr12:97796149-98016174	tetratricopeptide repeat domain 7B	'Ttc7b	2.1	1181.83	1278.57	1211.28	574.68	570.61	599.44	3.91
TC1300446	+	ENSMUSG00000005583	chr13:80578564-80739433	myocyte enhancer factor 2C	'Mef2c	2.1	1600.16	1622.9	1625.92	740.77	761.47	812.14	1.9
TC1500696	-		chr15:60210808-60253946			2.1	229.66	181.96	200.65	106.99	100.09	84.63	0.78
TC1600150	+	ENSMUSG00000022868	chr16:22553438-22560787	alpha-2-HS-glycoprotein	'Ahsg	2.1	210.89	283.08	260.09	118.38	128.17	111.72	1.79
TC1600584	-	ENSMUSG00000003526	chr16:17610090-17638927	proline dehydrogenase	'Prodh	2.1	317.74	306.1	324.4	154.3	154.97	142.71	2.53
TC1701087	-	ENSMUSG00000023912	chr17:41762483-41787869	solute carrier family 25, member 27	'Slc25a27	2.1	289.34	346.09	318	154.23	151.33	148.12	1.74
TC1900235	+	ENSMUSG00000045104	chr19:21633129-21636511		'AC129205.3	2.1	693.43	567.49	600.7	306.11	297.18	282.58	0.37
TC1900342	+	ENSMUSG00000041882	chr19:40084472-40088149			2.1	773.01	827.61	859.52	366.94	389.71	416.62	0.91
TC0101366	-	ENSMUSG00000026384	chr1:119520264-119697866	protein tyrosine phosphatase, non-receptor type 4	'Ptpn4	2.09	537.63	387.92	492.95	225.98	224.02	229.13	4.52
TC0101450	-	ENSMUSG00000066870	chr1:135742055-135746482			2.09	413.2	436	502.29	202.07	209.66	235.64	0.61
TC0200585	+	ENSMUSG00000068737	chr2:92878672-92884159			2.09	261.05	284.94	264.85	134.69	138.57	115.28	1.37
TC0201306	-	ENSMUSG00000026938	chr2:25631978-25635341	ficolin A	'Fcna	2.09	434.68	415.15	488.83	212.33	223.4	205.97	2.74
TC0301186	-	ENSMUSG00000038170	chr3:97561122-97759998	phosphodiesterase 4D interacting protein	'Pde4dip	2.09	1128.13	1376.67	1192.01	569.47	599.66	600.75	3.5
TC0500295	+	ENSMUSG00000067227	chr5:67298761-67334162			2.09	526.79	536.96	569.32	261.8	253.59	265.24	1.02
TC0600063	+		chr6:25863572-25872302			2.09	113.24	104.03	93.76	55.43	46.06	46.97	0.62
TC0601649	-	ENSMUSG00000048776	chr6:147330419-147342520	parathyroid hormone-like peptide	'Pthlh	2.09	262.59	259.83	290.72	136.73	127.3	124.36	1.33
TC0700801	+	ENSMUSG00000045824	chr7:98997917-98998958	olfactory receptor 574	'Olfr574	2.09	221.88	266.9	285.24	130.24	132.49	107.67	0.39
TC0701348	-	ENSMUSG00000050205	chr7:13997130-14006558			2.09	617.7	663.01	689.91	286.38	306.86	350.09	1.02
TC0702209	-	ENSMUSG00000051910	chr7:111387493-111954895	SRY-box containing gene 6	'Sox6	2.09	471.25	408.85	447.15	209.5	210.51	215.8	3.56
TC0800224	+		chr8:39801426-39804230			2.09	340.17	254.51	292.07	139.5	157.13	127.34	0.79
TC0900128	+	ENSMUSG00000036411	chr9:22290390-22323494	RIKEN cDNA 9530077C05 gene	'9530077C05Rik	2.09	210.46	246.23	196.82	106.07	113.68	92.74	1.23
TC1000788	-		chr10:17851984-17861946			2.09	114.29	105.34	124.87	56.23	63.77	44.64	0.52
TC1000847	-	ENSMUSG00000019791	chr10:30388851-30399010	histidine triad nucleotide binding protein 3	'Hint3	2.09	427.91	402.15	463.83	196.41	198.39	225.07	1.58
TC1500719	-	ENSMUSG00000036944	chr15:66609672-66644506	transmembrane protein 71	'Tmem71	2.09	111.41	91.1	101.9	50.43	49.98	45.23	1.31
TC1700638	+	ENSMUSG00000045038	chr17:84464696-84957857	protein kinase C, epsilon	'Prkce	2.09	657.93	565.61	608.19	300.11	302.44	275.83	1.19
TC1701021	-	ENSMUSG00000052695	chr17:34290171-34294334			2.09	442.42	390.28	460.13	203.2	207.58	208.34	1.28
TC1900202	+	ENSMUSG00000071629	chr19:13201261-13203985	olfactory receptor 1477	'Olfr1477	2.09	63.96	78.12	97.7	20.97	61.56	32.34	0.24
TC0200361	+	ENSMUSG00000034890	chr2:65169303-65170224	predicted gene, OTTMUSG00000012882	'TTMUSG00000012882	2.08	76.31	100.71	83.83	43.27	48.57	33.33	0.26
TC0200777	+	ENSMUSG00000042851	chr2:128708260-128759415	zinc finger CCCH type containing 6	'Zc3h6	2.08	260.72	283.41	306	132.88	134.95	141.01	1.93
TC0201368	-	ENSMUSG00000026853	chr2:30407787-30423124	carnitine acetyltransferase	'Crat	2.08	2081.03	1555.16	1864.25	890.89	860.2	890.36	2.12
TC0301151	-	ENSMUSG00000038526	chr3:95771720-95778634	carbonic anhydrase 14	'Car14	2.08	244.02	198.07	220.1	111.28	117.2	89.51	1.22
TC0500043	+	ENSMUSG00000067848	chr5:11326239-11403501	predicted gene, EG623898	'4933402N22Rik	2.08	148.52	173.49	183.35	88.38	89.89	65.22	0.34
TC0500399	+	ENSMUSG00000047963	chr5:92590296-92593830	starch binding domain 1	'Stbd1	2.08	393.35	634.29	487.97	248.91	243.7	237.24	1.32
TC0600696	+	ENSMUSG00000030337	chr6:125241884-125268330	vesicle-associated membrane protein 1	'Vamp1	2.08	344.18	370.18	359.61	172.98	183.71	160.52	2.04
TC0600778	+		chr6:135694059-135694886			2.08	433.16	468.55	440.11	201.64	254.01	190.44	0.44
TC0700212	+	ENSMUSG00000035523	chr7:20445988-20448334	vomeronasal 1 receptor, D9	'V1rd9	2.08	213.27	175.12	212.15	96.19	89.26	102.73	0.23
TC0701279	-	ENSMUSG00000070842	chr7:7828321-7833265			2.08	236.41	261.87	260.98	129.1	133.86	102.79	0.37
TC1100308	+	ENSMUSG00000069874	chr11:58281101-58304319	interferon inducible GTPase 2	'Irgm2	2.08	724.15	734.21	661.44	364.44	318.13	338.39	1.21
TC1200147	+	ENSMUSG00000056899	chr12:38857186-39831536	IMP2 inner mitochondrial membrane peptidase-like	'Immp2l	2.08	366.8	281.53	342.08	162.95	163.01	151.03	1.71
TC1400420	+	ENSMUSG00000021993	chr14:55652246-55773154	mitochondrial intermediate peptidase	'Mipep	2.08	646.59	588.11	654.28	303.26	301.55	304.31	3.96
TC1600080	+	ENSMUSG00000068593	chr16:16212688-16239316			2.08	4748.69	3799.22	4580.45	2208.32	1949.16	2167.13	0.28
TC1700436	+	ENSMUSG00000039601	chr17:41925904-42162077	regulator of calcineurin 2	'Rcan2	2.08	1508.72	1712.39	1669.54	764.25	737.97	849.72	1.27
TC1701175	-	ENSMUSG00000011305	chr17:54269854-54275849	RIKEN cDNA 2310076L09 gene	'2310076L09Rik	2.08	416.74	355.64	404.16	195.06	188.12	183.54	2.75
TC0100787	+	ENSMUSG00000066677	chr1:173645764-173651120	RIKEN cDNA E430029J22 gene	'E430029J22Rik	2.07	151.18	129.31	142.74	75.27	72.89	56.04	1.21
TC0100848	+	ENSMUSG00000047369	chr1:181722172-181746973	RIKEN cDNA A230079K17 gene	'Dnahc14	2.07	233.81	200.09	278.31	117.44	124.13	103.21	0.58
TC0101669	-	ENSMUSG00000037872	chr1:173303895-173305757	Duffy blood group, chemokine receptor	'Darc	2.07	362.07	327.39	351.17	176.78	166.37	158.51	1.21
TC0300620	+	ENSMUSG00000050150	chr3:135142381-135192171	Na+/H+ exchanger domain containing 1	'Nhedc1	2.07	82.04	95.51	92.25	46.81	46.82	36.83	0.52
TC0600114	+	ENSMUSG00000057137	chr6:34794348-34806148	transmembrane protein 140	'Tmem140	2.07	248.59	263.86	269.95	125.71	122.86	129.15	1.31
TC0800631	+		chr8:107977982-107978877			2.07	591.84	586.81	564.25	314.15	289.12	238.16	0.52
TC0900284	+	ENSMUSG00000066722	chr9:42899266-42900450			2.07	323.63	226.25	274.86	168.1	104.78	126.4	0.77
TC0901091	-	ENSMUSG00000032131	chr9:44207534-44222951	ATP-binding cassette, sub-family G	'Abcg4	2.07	425.44	502.81	482.59	229.3	228.54	223.23	3.05
TC0X01054	-	ENSMUSG00000031328	chrX:69610112-69633200	filamin, alpha	'Flna	2.07	2841.79	3088.52	3068.27	1443.45	1416.19	1480.96	1.14
TC1200689	-	ENSMUSG00000035860	chr12:30873371-30932450	RIKEN cDNA 1110049B09 gene	'1110049B09Rik	2.07	415.36	260.3	261.67	168.2	152.67	131.36	0.76
TC1400338	+	ENSMUSG00000068354	chr14:48747970-48748705			2.07	293.38	321.46	288.09	165.34	160.59	109.95	0.28
TC1600131	+	ENSMUSG00000050821	chr16:20243304-20253057	RIKEN cDNA 2900046G09 gene	'Fam131a	2.07	411.7	442.65	439.05	216.29	214.33	194.69	2.19
TC1700163	+	ENSMUSG00000024158	chr17:23022727-23047294	hydroxyacyl glutathione hydrolase	'Hagh	2.07	586.42	577.23	564.74	293.68	275.65	267.01	3.11
TC1800261	+	ENSMUSG00000069378	chr18:53845034-53957479	PR domain containing 6	'Prdm6	2.07	833.87	948.35	910.5	456.51	423.97	419.23	2.5
TC0100569	+	ENSMUSG00000041757	chr1:133082241-133202568	pleckstrin homology domain containing, family A member 6	'Plekha6	2.06	548.1	491.51	517.23	258.51	256.3	239.41	3.56
TC0201989	-	ENSMUSG00000027335	chr2:131286703-131303138	adrenergic receptor, alpha 1d	'Adra1d	2.06	906	1005.75	997.76	461.98	468.2	484.21	1.25
TC0202140	-	ENSMUSG00000035877	chr2:160511337-160613888	zinc fingers and homeoboxes 3	'Zhx3	2.06	1236.49	1488.24	1249.01	644.71	639.87	643.94	1.21
TC0500892	+		chr5:152441157-152584395			2.06	483.72	763.23	979.39	377.89	371.44	329.62	0.4
TC0600730	+	ENSMUSG00000046080	chr6:129432174-129448580	C-type lectin domain family 9, member a	'Clec9a	2.06	179.63	178.41	145.75	85.09	79.89	80.08	1.05
TC0700597	+	ENSMUSG00000033429	chr7:60145363-60164710	methylmalonyl CoA epimerase	'Mcee	2.06	1589.44	1300.85	1341.15	747.15	662.91	646.37	1.55
TC0700972	+	ENSMUSG00000035064	chr7:116765144-116826277	eukaryotic elongation factor-2 kinase	'Eef2k	2.06	783.72	942.68	844.28	429.93	403.96	415.46	3.57
TC0701429	-	ENSMUSG00000070739	chr7:20058453-20061806			2.06	396.51	284.14	373.77	168.24	162.29	180.63	0.63
TC0801441	-	ENSMUSG00000000739	chr8:121784541-121800022	sulfotransferase family 5A, member 1	'Sult5a1	2.06	288.73	336.33	310.97	158.39	155.28	140.06	1.95
TC0X01067	-	ENSMUSG00000032750	chrX:70375196-70471554	growth factor receptor bound protein 2-associated protein 3	'Gab3	2.06	203.28	201.63	223.62	103.9	107.38	93.59	1.93
TC1000049	+	ENSMUSG00000039891	chr10:17519459-17568842	taxilin beta	'Txlnb	2.06	395.57	346.86	334.98	171.87	180.95	170.97	2.1
TC1100349	+	ENSMUSG00000018415	chr11:60498703-60532485	RIKEN cDNA 4933439F18 gene	'4933439F18Rik	2.06	1746.44	1871.27	1886.18	887.02	869.71	918.57	1.86
TC1100752	+	ENSMUSG00000038700	chr11:96412551-96415159	homeo box B5	'Hoxb5	2.06	348.82	313.89	310.02	148.07	166.82	157.66	0.89
TC1102095	-	ENSMUSG00000017397	chr11:118191917-118196044			2.06	209.04	192.31	191.43	100.9	103.27	84	0.6
TC1200347	+	ENSMUSG00000021033	chr12:85149739-85167295	glutathione transferase zeta 1	'Gstz1	2.06	1170.99	825.11	1130.98	527.07	486.41	501.36	2.48
TC1200954	-		chr12:96656934-96657696			2.06	213.72	244.24	274.62	123.31	122.21	110.89	0.44
TC1300258	+		chr13:48451950-48453433			2.06	597.21	587.18	570.65	327.9	266.35	258.67	1.24
TC1500782	-	ENSMUSG00000022555	chr15:76584568-76594411	diacylglycerol O-acyltransferase 1	'Dgat1	2.06	1304.59	901.37	1242.65	550.72	557.49	562.42	3.36
TC1600758	-	ENSMUSG00000022661	chr16:45159636-45186546	Cd200 antigen	'Cd200	2.06	1760.22	2045.92	1978.92	918.16	906.88	979.66	1.43
TC1900493	+	ENSMUSG00000069728	chr19:61042534-61043041			2.06	578.75	330.1	453.58	237.62	210.71	211.91	0.84
TC0100294	+	ENSMUSG00000026180	chr1:74396244-74403488	interleukin 8 receptor, beta	'Il8rb	2.05	16.8	24.4	24.7	2.8	9.8	19.6	0.05
TC0101102	-	ENSMUSG00000067534	chr1:53800557-53940306		'AC100561.13	2.05	133.48	87.46	105.75	57.4	48.22	53.83	0.6
TC0200842	+	ENSMUSG00000015932	chr2:143656434-143684180	destrin	'Dstn	2.05	2305.39	2429.09	2595.06	1214.01	1139.32	1219.86	1.03
TC0500085	+	ENSMUSG00000028978	chr5:23405312-23424964	nitric oxide synthase 3, endothelial cell	'Nos3	2.05	462.95	404.79	489.69	227.06	224.12	211.82	4.27
TC0500657	+	ENSMUSG00000000915	chr5:123219483-123249055	huntingtin interacting protein 1 related	'Hip1r	2.05	450.66	499.1	472.38	231.09	238.86	222.41	5.22
TC0501413	-	ENSMUSG00000063635	chr5:109365312-109365633			2.05	311.58	314.34	357.75	149.88	155.2	175.22	1.06
TC0501745	-	ENSMUSG00000029650	chr5:146772856-146789219	solute carrier family 46, member 3	'Slc46a3	2.05	300.22	273.74	312.4	141.9	149.06	141.89	2.01
TC0600159	+	ENSMUSG00000029881	chr6:40986954-41479439			2.05	300.75	481.61	296.91	183.71	177.37	166.49	1.43
TC0601369	-	ENSMUSG00000071264	chr6:112385046-112387941			2.05	233.87	304.06	274.89	145.21	130.12	120.81	0.86
TC0702327	-	ENSMUSG00000030806	chr7:123903774-123921107	syntaxin 1B2	'Stx1b	2.05	334.32	351.71	361.85	178.85	170.55	162.72	3.37
TC1100299	+	ENSMUSG00000020524	chr11:56968567-57411788	glutamate receptor, ionotropic, AMPA1	'Gria1	2.05	161.46	157.18	158.15	83.02	76.23	72.89	1.72
TC1102160	-	ENSMUSG00000046605	chr11:121725253-121782198	UDP-GlcNAc:betaGal beta-1,3-N-acetylglucosaminyltransferase-like 1	'B3gntl1	2.05	312.95	298.76	315.68	158.82	149.74	143.62	1.79
TC1200657	-	ENSMUSG00000020644	chr12:22930303-22932597	inhibitor of DNA binding 2	'Id2	2.05	2432.98	2359.43	2397.62	1231.36	1162.56	1116.55	0.96
TC1200922	+	ENSMUSG00000071217	chr12:85497374-85501461	2 cells egg cDNA, RIKEN full-length enriched library, clone:B020015C12 product:Eukaryotic translation initiation factor 1A homolog.	'BB287469	2.05	32.32	49.84	30	16.04	18.47	20.3	0.16
TC1300749	-		chr13:27825581-27871460			2.05	266.92	294.04	251.43	142.99	135.26	118.54	0.36
TC1500717	-	ENSMUSG00000056258	chr15:66078541-66369593	potassium voltage-gated channel, subfamily Q, member 3	'Kcnq3	2.05	308.31	352.73	341.27	168.73	163.97	155.68	2.63
TC1500796	-	ENSMUSG00000033707	chr15:76804018-76806392	leucine rich repeat containing 24	'Lrrc24	2.05	419.54	333.99	391.26	180.95	179.4	198.81	1.97
TC1600205	+	ENSMUSG00000035656	chr16:32410410-32456915	mucin 4	'AC139244.4	2.05	463.91	290.56	288.35	179.35	174.83	155.4	1.99
TC1600870	-	ENSMUSG00000022876	chr16:75856089-75950628	SAM domain, SH3 domain and nuclear localization signals, 1	'Samsn1	2.05	104.85	80.22	101.14	46.91	48.32	44.66	0.96
TC17r00004	+		chr17_random:593130-607004			2.05	1541.39	1106.47	1504.13	735.71	626.72	663.71	1.2
TC0201197	-		chr2:4049337-4058413			2.04	534.54	800.25	672.55	323.54	345.37	314.82	0.36
TC0300455	+		chr3:97801464-97838412			2.04	228.3	187.54	242.04	106.09	108.29	108.61	0.35
TC0500525	+	ENSMUSG00000059161	chr5:110251230-110268311			2.04	1224	1356.32	1295.65	631.22	611.83	655.02	1.75
TC0601179	-		chr6:70278413-70278956			2.04	602.88	238.69	195.13	169.01	171.18	166.77	0.41
TC0700012	-	ENSMUSG00000030427	chr7:3832152-3840954	paired-Ig-like receptor A3	'Pira3	2.04	278.22	225.83	314.38	138.4	137.24	124.75	2.11
TC0700415	+	ENSMUSG00000039257	chr7:37172748-37203513	V-set and transmembrane domain containing 2B	'Vstm2b	2.04	392.75	427.78	350.15	197.28	201.25	174.68	1.34
TC0700617	+	ENSMUSG00000062383	chr7:66220887-66266872	RIKEN cDNA B130024G19 gene	'B130024G19Rik	2.04	277.87	294.83	309.73	139.2	139.9	152.5	1.81
TC0800032	+		chr8:8304962-8312313			2.04	216.55	209.92	218.63	109.43	120.64	86.61	0.65
TC0800560	+	ENSMUSG00000031883	chr8:103134039-103149644	carbonic anhydrase 7	'Car7	2.04	214.76	209.71	216.57	105.91	102.39	105.41	1.06
TC0901325	-		chr9:75944175-76040459			2.04	404.09	345.82	432.13	184.75	210.87	183.98	0.57
TC0X00372	+	ENSMUSG00000058086	chrX:84116516-84118801			2.04	70.12	98.25	98.04	49.4	44.87	36.04	0.32
TC0X00812	-	ENSMUSG00000001128	chrX:19358604-19364705	complement factor properdin	'Cfp	2.04	599.47	574.6	648.15	328.69	297.59	264.9	1.16
TC1001247	-	ENSMUSG00000063551	chr10:106980294-107001989			2.04	395.55	421.67	435.01	204.67	207.71	201.41	0.62
TC1102082	-	ENSMUSG00000020810	chr11:116754640-116763358	cytoglobin	'Cygb	2.04	1408.37	1483.61	1547.66	735.93	681.64	753.5	1.3
TC1200266	+	ENSMUSG00000054397	chr12:73776775-73881477	synaptic nuclear envelope 2	'Syne2	2.04	758.49	790.55	801.29	374.74	392.05	387.79	4.64
TC1200947	-	ENSMUSG00000048023	chr12:95055803-95056724			2.04	210.8	209.4	237.23	110.71	102.3	110.04	0.39
TC1400471	+	ENSMUSG00000022053	chr14:62090511-62291139	early B-cell factor 2	'Ebf2	2.04	683.08	527.87	669.89	311.28	300.36	308.21	3.6
TC1401143	-	ENSMUSG00000022013	chr14:72506569-72555477	DnaJ	'Dnajc15	2.04	566.15	388.57	483.67	255.09	226.1	223.61	2.06
TC1700030	+	ENSMUSG00000023826	chr17:9558407-10780798	parkin	'Park2	2.04	356.14	347.05	357.42	181.69	171.19	168.16	2.76
TC1900014	+		chr19:3867134-3876453			2.04	457.72	406.57	454.33	209.59	228.89	209.36	1.61
TC0101095	-	ENSMUSG00000043629	chr1:53158649-53196782	RIKEN cDNA 1700019D03 gene	'1700019D03Rik	2.03	278.08	271.85	296.45	153.59	143.96	120.14	1.18
TC0101103	-	ENSMUSG00000026094	chr1:53989035-54018746	serine/threonine kinase 17b	'Stk17b	2.03	964.4	1055.98	1031.96	485.44	493.98	523.89	2.86
TC0201767	-		chr2:92840183-92896883			2.03	232.82	216.64	225.38	112.02	111.77	109.19	1.19
TC0300999	-	ENSMUSG00000031286	chr3:85898069-86000253	glycosyltransferase 28 domain containing 2	'Glt28d2	2.03	568.74	576.27	539.8	289.97	271.6	269.05	2.33
TC0400878	+		chr4:153627208-153634258			2.03	615.79	678.34	646.98	334.57	316.71	303.47	0.68
TC0501532	-	ENSMUSG00000029467	chr5:121687736-121736396	ATPase, Ca++ transporting, cardiac muscle, slow twitch 2	'Atp2a2	2.03	3114.24	2914.81	2973.84	1438.34	1441.73	1545.77	1.46
TC0901114	-	ENSMUSG00000032093	chr9:44933088-44943972	CD3 antigen, epsilon polypeptide	'Cd3e	2.03	206.38	344.88	188.15	121.62	123	119.03	0.94
TC0901123	-	ENSMUSG00000032085	chr9:45859625-45894181	transgelin	'Tagln	2.03	2577.66	2763.31	2542.74	1444.44	1238.34	1208.66	0.57
TC0901373	-	ENSMUSG00000032418	chr9:86684731-86799695	malic enzyme, supernatant	'Me1	2.03	1701.42	939.11	2113.51	727.21	780.83	834.14	1.42
TC1100849	+	ENSMUSG00000001313	chr11:101574079-101580886	Rho family GTPase 2	'Rnd2	2.03	490.13	572.63	545.37	272.14	265.5	252.79	2.1
TC1100884	+	ENSMUSG00000055805	chr11:103280354-103307941	formin-like 1	'Fmnl1	2.03	347.3	306.38	317.43	165.05	162.07	151.01	4.57
TC1200815	-	ENSMUSG00000059829	chr12:69790243-69791210			2.03	441.81	517.92	523.81	237	240.58	253.27	0.92
TC1201073	-	ENSMUSG00000057048	chr12:111809538-111810024			2.03	148.23	130.28	102.12	61.99	68.34	57.28	0.69
TC1400537	+		chr14:72751069-72771138			2.03	195.35	206.11	205.05	93.98	105.29	99.07	0.25
TC1700035	+		chr17:11035997-11044362			2.03	116.26	156.46	132.42	66.78	68	64.71	0.72
TC1700487	+	ENSMUSG00000040771	chr17:46555738-46562882	expressed sequence AI314976	'AI314976	2.03	251.97	272.48	281.34	133.07	126.98	137.3	1.12
TC1700822	-	ENSMUSG00000040048	chr17:22904429-22906816	NADH dehydrogenase	'Ndufb10	2.03	801.24	672.78	787.11	395.4	352.28	367.81	1.59
TC1800312	+	ENSMUSG00000032688	chr18:65820069-65867907	mucosa associated lymphoid tissue lymphoma translocation gene 1	'Malt1	2.03	444.37	413.55	442.43	211.68	219.21	210.55	2.47
TC0100764	+	ENSMUSG00000038147	chr1:171809814-171860811	CD84 antigen	'Cd84	2.02	215.58	204.03	217.55	109.17	103.53	103.15	1.67
TC0101735	-		chr1:184972695-184981147			2.02	180.49	164.68	177.22	92.96	89.79	75.51	0.17
TC0200188	+		chr2:28133943-28134618			2.02	347.47	266.15	291.47	150.77	145.43	152.22	0.58
TC0200362	+	ENSMUSG00000026993	chr2:65599274-65696963			2.02	358.99	412.64	422.35	196.03	195.66	200.8	4.5
TC0200684	+	ENSMUSG00000027332	chr2:118602831-118622696	isovaleryl coenzyme A dehydrogenase	'Ivd	2.02	704.78	699.96	707.12	342.38	346.62	356.42	3.28
TC0200856	+	ENSMUSG00000001768	chr2:145416246-145628473	Ras and Rab interactor 2	'Rin2	2.02	1225.06	1330.44	1377.75	648.7	605.76	695.2	2.87
TC0300017	+		chr3:9071457-9077406			2.02	172.11	167.43	198.88	91.77	91.57	83.51	0.45
TC0400468	+	ENSMUSG00000066074	chr4:113783127-113986728			2.02	899.17	1012.59	933.43	486.47	471.55	448.24	2.14
TC0401058	-		chr4:42865363-42866911			2.02	295.16	337.22	371.29	177.46	146.27	172.79	1.15
TC0501344	-		chr5:100058427-100063962			2.02	90.46	89.97	90.1	45.1	41.77	47.36	0.55
TC0501644	-		chr5:136603158-136608753			2.02	373.12	310.02	395.62	201.84	179.95	152.46	0.26
TC0600354	+		chr6:67700940-67701714			2.02	133.92	101.14	70.69	50.4	56.71	44.04	0.49
TC0600372	+		chr6:69182408-69253011			2.02	219.74	111.76	105.86	78.83	74.74	63.22	0.4
TC0700024	+	ENSMUSG00000035285	chr7:4498842-4500881	N-acetyltransferase 14	'Nat14	2.02	392.61	434.62	416.69	207.68	198.3	208.91	1.09
TC0801084	-	ENSMUSG00000059512	chr8:68660697-68662723			2.02	454.01	388.46	318.58	185.99	198.82	189.31	0.25
TC0901546	-	ENSMUSG00000032507	chr9:113668805-113731942	F-box and leucine-rich repeat protein 2	'Fbxl2	2.02	418.73	438.41	430.92	221.46	208.5	206.19	3.45
TC1000295	+	ENSMUSG00000037762	chr10:69847487-69888162	solute carrier family 16	'Slc16a9	2.02	383.93	398.01	402.76	195.18	196.82	195.84	1.63
TC1000874	-	ENSMUSG00000027987	chr10:39401213-39511676			2.02	272.74	328.75	275.11	141.41	137.77	154.42	1.21
TC1101410	-	ENSMUSG00000020538	chr11:60280647-60302175	sterol regulatory element binding factor 1	'Srebf1	2.02	1058.11	774.23	1065.45	479.29	475.58	480.55	3.69
TC1300585	+	ENSMUSG00000058918	chr13:115256231-115256675			2.02	210.77	247.81	245.01	124.24	114.57	108.71	0.34
TC1300587	+		chr13:115764535-115797074			2.02	199.53	172.08	201.67	107.97	84.32	91.72	0.24
TC1500548	-	ENSMUSG00000003882	chr15:9573756-9597473	interleukin 7 receptor	'Il7r	2.02	147.14	130.51	110.92	65.76	66.62	60.41	1.29
TC1800554	-	ENSMUSG00000024451	chr18:38348834-38374977	centaurin, delta 3	'Arap3	2.02	404.26	309.56	365.78	185.4	181.31	166.95	4.21
TC0100327	+	ENSMUSG00000006576	chr1:75772465-75787075	solute carrier family 4	'Slc4a3	2.01	752.8	903.22	824.83	410.71	405.26	417.94	3.92
TC0100996	-	ENSMUSG00000048411	chr1:28995417-28999546	gene model 597,	'AC121566.3	2.01	81.97	97.22	90.74	52.5	47.16	34.81	0.17
TC0200218	+	ENSMUSG00000026858	chr2:30371554-30392830	RIKEN cDNA 5730472N09 gene	'Fam73b	2.01	601.79	504.1	573.5	290.23	277.73	268.34	3
TC0201894	-	ENSMUSG00000027293	chr2:119830025-119895424	EH-domain containing 4	'Ehd4	2.01	1256.49	1135.59	1192.29	585.58	577.42	621.85	2.32
TC0400157	+	ENSMUSG00000035816	chr4:43682306-43706472			2.01	459.43	483.41	473.69	243.88	227.56	231.99	3.15
TC0400991	-	ENSMUSG00000054659	chr4:33452731-33468142	aminoacylase 1-like 2	'Pm20d2	2.01	381.21	400.74	409.57	200.38	198.3	195.37	1.52
TC0600768	+	ENSMUSG00000032652	chr6:134844521-134872205	cAMP responsive element binding protein-like 2	'Crebl2	2.01	676.67	853.53	768.84	386.32	352.55	402.64	1.71
TC0601171	-	ENSMUSG00000071386	chr6:69832627-69833134			2.01	513.96	194.1	202.18	167.29	142.69	143.93	0.5
TC0700626	+	ENSMUSG00000025750	chr7:71307599-71461060			2.01	873.94	1006.34	875.73	444.63	467.41	459.91	2.67
TC0701068	+	ENSMUSG00000040268	chr7:127183291-127267050	pleckstrin homology domain containing, family A	'Plekha1	2.01	602.17	670.7	630.14	312.68	314.79	318.74	3.06
TC0800217	+		chr8:39441129-39451005			2.01	249.12	223.82	267.77	120.69	130.41	117.76	0.25
TC0900654	+	ENSMUSG00000032549	chr9:102826054-102899372	RAB6B, member RAS oncogene family	'Rab6b	2.01	381.31	375.48	374.32	184.09	191.09	187.03	2.09
TC0901133	-	ENSMUSG00000032028	chr9:48280277-48303169	RIKEN cDNA 4432416J03 gene	'Fam55b	2.01	165.81	122	144.72	73.49	76.86	64.96	0.94
TC0X00521	+	ENSMUSG00000034480	chrX:124433169-125144597	diaphanous homolog 2	'Diap2	2.01	1051.63	1145.97	1186.16	546.53	564.41	568.35	3.96
TC0X01124	-		chrX:89994757-89995902			2.01	382.96	509.11	497.98	262.38	250.7	178.02	0.25
TC0X01340	-		chrX:146052440-146092688			2.01	257.72	259.23	251.31	144.4	129.82	107.07	0.95
TC1101496	-	ENSMUSG00000045377	chr11:69478090-69479808	transmembrane protein 88	'Tmem88	2.01	616.32	419.48	519.14	253.84	267.08	251.55	0.94
TC1101734	-	ENSMUSG00000000276	chr11:89147173-89170070	diacylglycerol kinase, epsilon	'Dgke	2.01	228.06	231.58	237.38	119.08	116.33	111.97	1.71
TC1201054	-	ENSMUSG00000021153	chr12:110777156-112373084			2.01	453.75	280.04	250.33	168.78	169.95	150.33	2.35
TC1300470	+	ENSMUSG00000021703	chr13:89723035-89774219	serine incorporator 5	'Serinc5	2.01	1198.27	1346.29	1153.51	620.9	622.28	593.4	1.87
TC1301137	-	ENSMUSG00000048397	chr13:97285233-97320856			2.01	213.2	210.8	246.67	116.41	115.56	102.35	2.14
TC1400070	+	ENSMUSG00000021809	chr14:17951247-17973317	nudix	'Nudt13	2.01	527.52	521.53	547.67	278.91	267.65	247.5	2.45
TC1600502	-	ENSMUSG00000051669	chr16:4885062-4895541	expressed sequence AU021092	'AU021092	2.01	338.77	349.66	329.73	186.46	177.31	144.01	1.96
TC1701299	-	ENSMUSG00000067666	chr17:80489379-80491674			2.01	33.5	12.7	23.7	10.1	8	16.7	0.03
TC0100505	+		chr1:119189719-119241791			2	459.33	345.55	571.79	214.78	202.27	270.76	0.53
TC0101135	-	ENSMUSG00000047383	chr1:59248281-59254697	RIKEN cDNA 4930408G06 gene	'4930408G06Rik	2	523.06	578.64	560.54	308.76	325.89	197.5	0.19
TC0201058	+	ENSMUSG00000027678	chr2:165733314-165812117	nuclear receptor coactivator 3	'Ncoa3	2	1183.17	1396.55	1238.25	635.55	616.06	655.91	3.6
TC0202018	-		chr2:142603284-142606270			2	571.05	611.62	603.81	272.66	294.54	325.25	1.33
TC0300257	+		chr3:85430390-85444878			2	110.54	120.3	118.84	67.2	48.18	59.78	0.34
TC0301201	-	ENSMUSG00000044468	chr3:100266354-100284009	RIKEN cDNA 4930431B09 gene	'Fam46c	2	775.66	709.16	711.78	366.11	364.66	368.84	1.71
TC0501554	-	ENSMUSG00000029406	chr5:123364535-123495623	phosphatidylinositol transfer protein, membrane-associated 2	'Pitpnm2	2	885.81	891.03	916.98	445.8	460.96	442.14	4.37
TC0800778	-	ENSMUSG00000031494	chr8:3705807-3711396	CD209a antigen	'Cd209a	2	223.88	131.59	172.25	89.1	96.94	78.1	0.83
TC1001050	-	ENSMUSG00000053329	chr10:77816671-77824384	ES1 protein homolog, mitochondrial precursor.	'D10Jhu81e	2	1016.94	962.54	964.29	502.51	471.48	499.68	1.84
TC1001163	-	ENSMUSG00000020052	chr10:87049035-87051871	achaete-scute complex homolog-like 1	'Ascl1	2	310.41	182.39	218.93	116.26	131.31	108.5	0.37
TC1200587	-	ENSMUSG00000020634	chr12:4822746-4851392	UBX domain containing 4	'Ubxn2a	2	593.43	602.16	610.59	299.57	287.23	315.59	1.16
TC1201029	-	ENSMUSG00000037904	chr12:108493650-108497337	ankyrin repeat domain 9	'Ankrd9	2	474.73	469.33	502.56	238.53	236.96	249.38	1.36
TC1201085	-	ENSMUSG00000071127	chr12:112167959-112168424			2	130.72	100.85	104.8	59.09	60.93	48.57	0.5
TC1700420	+	ENSMUSG00000023921	chr17:38975356-39002942	methylmalonyl-Coenzyme A mutase	'Mut	2	698.03	703.59	710.27	360.42	345.5	351.8	2.9
TC1700926	-	ENSMUSG00000002625	chr17:30516272-30545468	A kinase	'Akap8l	2	555.82	613.9	576.26	301.78	278.14	291.44	3.56
TC1701164	-	ENSMUSG00000023943	chr17:52118224-52147282	sulfotransferase family, cytosolic, 1C, member 1	'Sult1c1	2	182.11	278	229.91	122.96	124.62	97.5	0.55
TC1701254	-	ENSMUSG00000043705	chr17:71594841-71687673	calpain 13	'Capn13	2	251.76	304.72	254.52	141.53	146.78	117.11	1.93
TC1800685	-	ENSMUSG00000046415	chr18:67713504-67720505	RIKEN cDNA B430212C06 gene	'B430212C06Rik	2	155.88	136.77	155.02	79.31	74.21	70.55	1.03
TC1800715	-		chr18:74919402-74927532			2	74.52	75.65	95.72	35.83	35.08	51.81	0.26
TC0100009	+	ENSMUSG00000025907	chr1:6207193-6276551	RB1-inducible coiled-coil 1	'Rb1cc1	0.5	527.49	514.89	529.48	1039.61	1029.38	1058.19	3.97
TC0100162	+	ENSMUSG00000025995	chr1:46032117-46060277	WD repeat domain 75	'Wdr75	0.5	410.82	416.59	429.1	849.62	816.86	825.45	3.51
TC0100589	+	ENSMUSG00000026429	chr1:134852362-134863965	ubiquitin-conjugating enzyme E2T	'Ube2t	0.5	89.83	83.34	97.47	172.24	194.85	178.62	1.37
TC0101654	-	ENSMUSG00000013698	chr1:172166902-172176977	phosphoprotein enriched in astrocytes 15A	'Pea15a	0.5	958.27	956.45	1018.78	1985.49	1899.58	1956.09	1
TC0201369	-	ENSMUSG00000039503	chr2:30478849-30481530		'AL954299.13	0.5	185.18	214.86	217.2	400.21	419.4	418.81	0.5
TC0201411	-	ENSMUSG00000038718	chr2:34179070-34379356	pre B-cell leukemia transcription factor 3	'Pbx3	0.5	546.09	533.98	487.07	1097.83	996.86	1032.18	1.94
TC0300480	+	ENSMUSG00000027852	chr3:102852336-102862013	neuroblastoma ras oncogene	'Nras	0.5	457.93	425.53	442.42	865.3	880.88	894.67	2.13
TC0400520	+	ENSMUSG00000006390	chr4:117804532-117809355	elongation of very long chain fatty acids	'Elovl1	0.5	1239.85	1227.45	1345.06	2503.46	2533.22	2569.08	1.46
TC0400958	-	ENSMUSG00000041135	chr4:16049889-16090794	receptor	'Ripk2	0.5	463.96	490.28	511.15	968.97	988.9	963.22	3.21
TC0500258	+	ENSMUSG00000067291	chr5:54997818-54999265			0.5	491.16	475.03	533.07	1071.24	949.52	990.7	1.02
TC0500289	+	ENSMUSG00000061444	chr5:66245887-66246407			0.5	586.58	478.23	619.79	1193.42	1048.36	1117.49	0.1
TC0500873	+	ENSMUSG00000029659	chr5:148344954-148364857	RIKEN cDNA 6330406I15 gene	'6330406I15Rik	0.5	478.9	442.89	491.52	979.81	899.92	961.45	2.16
TC0600398	+	ENSMUSG00000056737	chr6:72556208-72580914	capping protein	'Capg	0.5	508.24	512.47	527.42	1075.35	1033.96	1015.02	1.81
TC0700264	+	ENSMUSG00000045149	chr7:22963440-22964300		'AC171401.8	0.5	250.76	231.51	273.91	449.91	511.21	563.2	1.16
TC0700671	+	ENSMUSG00000070469	chr7:78495473-78536119	ADAMTS-like 3	'Adamtsl3	0.5	539.75	663.34	645.45	1241.56	1215.51	1259.62	2.4
TC0701681	-	ENSMUSG00000003426	chr7:41301293-41304473	ribosomal protein L13a	'Rpl13a	0.5	1077.27	1211.67	1121.52	2369.56	2263.32	2186.91	1.16
TC0702488	-	ENSMUSG00000031078	chr7:140860968-140895989	cortactin	'Cttn	0.5	555.96	659.79	633.71	1229.93	1224.97	1256.2	3.49
TC0800244	+	ENSMUSG00000031629	chr8:45329924-45357876	myeloid leukemia factor 1 interacting protein	'Mlf1ip	0.5	78.19	73.8	76.91	149.46	158.83	146.65	1.49
TC0801321	-	ENSMUSG00000033824	chr8:104729257-104735829	RNA binding motif protein 35b	'bm35b	0.5	161.59	134.9	148.02	302.09	313.46	278.01	2.03
TC0801395	-	ENSMUSG00000060546	chr8:116995160-116995624			0.5	954.42	913.11	893.63	1876.74	1770.32	1856.16	0.64
TC0900532	+	ENSMUSG00000034593	chr9:75109437-75256620	myosin Va	'Myo5a	0.5	520.24	464.95	534.69	997.21	1019.21	1022.83	3.71
TC0900739	+	ENSMUSG00000032481	chr9:109828914-109936170	SWI/SNF related, matrix associated, actin dependent regulator of chromatin, subfamily c, member 1	'Smarcc1	0.5	497.89	534.44	540.99	995.06	1081.39	1080.12	4.74
TC0901415	-	ENSMUSG00000058593	chr9:98514625-98515481			0.5	461.21	429.94	539.87	938.1	926.25	992.03	0.99
TC0X00464	+	ENSMUSG00000062070	chrX:101514483-101531056	phosphoglycerate kinase 1	'Pgk1	0.5	941.99	748.42	902.18	1722.51	1683.66	1755.8	1.92
TC0X00549	+	ENSMUSG00000042712	chrX:130964333-130966345	WW domain binding protein 5	'Wbp5	0.5	561.44	656.93	652.06	1342.69	1218.07	1214.59	1.73
TC0X00592	+	ENSMUSG00000067293	chrX:136961906-136962838			0.5	485.04	484.7	523.19	864.47	1055.45	1045.84	0.8
TC0X00676	+	ENSMUSG00000031298	chrX:155165087-155272432	G protein-coupled receptor 64	'Gpr64	0.5	220.19	205	217.93	424.65	433.13	427.18	4.75
TC0X01391	-	ENSMUSG00000059551	chrX:155044063-155044325			0.5	631.1	645.74	668.62	1195.84	1415.33	1243.19	0.77
TC1000155	+	ENSMUSG00000061717	chr10:39798805-39799814			0.5	1369.11	1166.3	1264.01	2633.92	2560.46	2371.87	0.42
TC1000231	+	ENSMUSG00000019874	chr10:57606375-57609937	fatty acid binding protein 7, brain	'Fabp7	0.5	212.25	93.96	135.77	266.5	371.89	243.89	0.85
TC1000578	+	ENSMUSG00000058799	chr10:110942909-110960301	nucleosome assembly protein 1-like 1	'Nap1l1	0.5	1118.41	1216.36	1190.96	2310.88	2396.58	2336.08	1.13
TC1001028	-	ENSMUSG00000000901	chr10:75578875-75588126	matrix metallopeptidase 11	'Mmp11	0.5	410.86	422.31	472.05	898.41	804.93	888.86	2.84
TC1001296	-		chr10:118325577-118326637			0.5	176.63	167.53	167.73	351.42	317.46	349.13	0.54
TC1001324	-	ENSMUSG00000006736	chr10:126564758-126567782	tetraspanin 31	'Tspan31	0.5	951.02	987.28	1085.94	2007.67	1990.68	2079.08	1.41
TC1001363	-	ENSMUSG00000061123	chr10:128177927-128178417		'AC117232.3	0.5	495	499.96	535.21	1152.53	926.47	1005.74	0.28
TC1100193	+	ENSMUSG00000046974	chr11:46528277-46545984	cDNA sequence BC053393	'BC053393	0.5	101.58	101.68	117.47	227.81	235.44	172.01	0
TC1100199	+	ENSMUSG00000020372	chr11:48757113-48763187	guanine nucleotide binding protein	'Gnb2l1	0.5	451.47	513.04	471.23	992.76	928.24	978.39	1.58
TC1100239	+	ENSMUSG00000036545	chr11:50558842-50760809	a disintegrin-like and metallopeptidase	'Adamts2	0.5	1076.83	1226.35	1175.02	2308	2221.71	2378.2	2.54
TC1100804	+	ENSMUSG00000017499	chr11:99016899-99032981	cell division cycle 6 homolog	'Cdc6	0.5	92.03	88.98	93.92	181.97	191.92	180.18	2
TC1101212	-	ENSMUSG00000050039	chr11:29553874-29554521			0.5	164.27	160.75	270.26	412.48	424.31	354.53	0.46
TC1101219	-	ENSMUSG00000020309	chr11:30928730-30938371	ChaC, cation transport regulator homolog 2	'Chac2	0.5	224.88	216.68	260.58	455.99	466.1	484.68	1.24
TC1101220	-	ENSMUSG00000020303	chr11:31311447-31322174	stanniocalcin 2	'Stc2	0.5	332.17	411.13	384.93	729.27	707.9	799.05	1.36
TC1101645	-	ENSMUSG00000017677	chr11:79320957-79336270	WD repeat and SOCS box-containing 1	'Wsb1	0.5	620.16	607.36	589.15	1212.93	1184.94	1258.6	2.13
TC1200969	-	ENSMUSG00000021186	chr12:99241917-99314471	fibulin 5	'Fbln5	0.5	1492.48	1835.14	1820.61	3499.31	3248.56	3527.73	0.98
TC1300376	+	ENSMUSG00000060766	chr13:65311691-65312646		'AL928568.17-1	0.5	345.74	338.23	331.79	709.8	621.16	688.28	0.59
TC1300760	-		chr13:30931039-30932927			0.5	98.77	85.37	101.16	195.88	184.6	193.27	0.78
TC1300879	-	ENSMUSG00000025869	chr13:53668457-53674343	UPF0384 protein CGI-117 homolog.	'Nop16	0.5	427.1	431.61	485.09	871.17	895.29	905.78	1.69
TC1301168	-	ENSMUSG00000021693	chr13:104090681-104151357	kinesin family member 2A	'Kif2a	0.5	449.93	483.37	471.12	874.52	945.28	969.64	2.39
TC1400845	-	ENSMUSG00000062014	chr14:42128231-42142324	glia maturation factor, beta	'Gmfb	0.5	1005.04	945.38	1033.28	1866.45	1987.57	2105.32	0.94
TC1401003	-	ENSMUSG00000021965	chr14:52674482-52694122	RIKEN cDNA F630043A04 gene	'F630043A04Rik	0.5	123.99	121.76	134.13	252.72	268.25	244.22	1.67
TC1401178	-	ENSMUSG00000033186	chr14:93434679-93446588	RIKEN cDNA 2410129H14 gene	'2410129H14Rik	0.5	401.57	476.15	445.33	861.41	904.79	903.94	1.53
TC1500411	+	ENSMUSG00000057823	chr15:96189653-96190176			0.5	285.3	273	350.67	667.08	562.34	604.74	0.36
TC1500645	-	ENSMUSG00000038736	chr15:44420177-44472839	NudC domain containing 1	'Nudcd1	0.5	383.85	415.39	426.97	790.1	844.65	827.06	3.09
TC1500853	-	ENSMUSG00000060036	chr15:80162211-80167824	ribosomal protein L3	'Rpl3	0.5	666.7	746.15	844.72	1591.42	1445.68	1462.7	1.09
TC1600137	+	ENSMUSG00000005958	chr16:20854213-20872738	Eph receptor B3	'Ephb3	0.5	312.55	310.98	335.27	639.82	630.98	662.68	3.56
TC1600248	+	ENSMUSG00000022816	chr16:37485434-37544895	follistatin-like 1	'Fstl1	0.5	1042.12	1080.17	1099.88	2273	2020.13	2091.09	1.3
TC1600397	+	ENSMUSG00000058218	chr16:85640177-85640948			0.5	433.61	452.82	469.29	982.96	865.82	871.67	0.58
TC1700434	+	ENSMUSG00000023963	chr17:41788082-41872191	cytochrome P450, family 39, subfamily a, polypeptide 1	'Cyp39a1	0.5	408.82	427.18	434.29	816.33	862.04	853.62	2.78
TC1700982	-	ENSMUSG00000064662	chr17:33047331-33049556		'SNORD48	0.5	263.11	302.73	296.51	578.07	577.64	555.51	2.25
TC1900568	-	ENSMUSG00000024833	chr19:5835354-5858996	polymerase	'Pola2	0.5	278.48	273.73	287.12	551.12	575.79	550.64	2.59
TC1900869	-	ENSMUSG00000025198	chr19:43928820-43963648	ER lipid raft associated 1	'Erlin1	0.5	476.06	456.06	468.28	895.7	947.67	936.88	3.34
TC0100154	+	ENSMUSG00000041763	chr1:44174389-44243386	tripeptidyl peptidase II	'Tpp2	0.49	425.81	393.71	439.75	830.45	841.1	874.52	4.8
TC0100231	+	ENSMUSG00000064241	chr1:60954851-61086640	eukaryotic translation initiation factor 4A1	'if4a1	0.49	66.14	53.3	74.92	131.29	129.29	136.33	0.19
TC0200259	+	ENSMUSG00000038900	chr2:32969026-32972656	ribosomal protein L12	'Rpl12	0.49	434.78	439.14	445.7	1012.05	827.19	843.41	0.67
TC0200380	+		chr2:69601656-69614213			0.49	236.73	246.4	240.53	455.71	494.22	541.94	1.91
TC0201330	-	ENSMUSG00000049190	chr2:26729755-26730392			0.49	184.69	167.05	195.86	383.82	379.86	350.58	0.47
TC0201562	-	ENSMUSG00000042587	chr2:76547700-76826263			0.49	369.1	129.61	130.94	372.1	417.58	482.76	7.22
TC0202104	-	ENSMUSG00000027613	chr2:155560696-155567783	eukaryotic translation initiation factor 6	'Eif6	0.49	845.51	858.51	842.48	1716.86	1741.13	1689.39	1.44
TC0301011	-	ENSMUSG00000041734	chr3:87195664-87287599	kin of IRRE like	'Kirrel	0.49	577.77	636.9	629.56	1238.62	1234.79	1261.46	3.35
TC0301302	-	ENSMUSG00000068696	chr3:116023696-116027873	G-protein coupled receptor 88	'Gpr88	0.49	235.81	246.78	221.68	520.01	450.63	478.75	1.4
TC0400350	+	ENSMUSG00000062937	chr4:88541096-88584808	methylthioadenosine phosphorylase	'Mtap	0.49	694.19	771.21	811.38	1496.44	1533.7	1574.86	1.82
TC0400415	+	ENSMUSG00000028517	chr4:104533702-104609206	phosphatidic acid phosphatase type 2B	'Ppap2b	0.49	1234.18	1153.75	1236.41	2532.01	2437.09	2476.78	0.97
TC0400488	+	ENSMUSG00000028703	chr4:115451838-115473481	leucine rich repeat containing 41	'Lrrc41	0.49	638.15	600.08	621.47	1311.76	1223.96	1252.1	2.36
TC0401601	-	ENSMUSG00000003038	chr4:133343174-133346434	high mobility group nucleosomal binding domain 2	'Hmgn2	0.49	1120.16	1338.67	1304.05	2510.89	2570.53	2586.77	0.82
TC0501557	-	ENSMUSG00000029394	chr5:123591304-123600534	CDK2	'Cdk2ap1	0.49	656.87	618.29	657.66	1354.12	1289.29	1297.22	1.74
TC0501657	-	ENSMUSG00000029730	chr5:137110110-137117944	minichromosome maintenance deficient 7	'Mcm7	0.49	275.56	281.27	314.74	592.58	594.04	579.3	1.26
TC0501747	-	ENSMUSG00000041313	chr5:147223035-147294613	solute carrier family 7	'Slc7a1	0.49	525.71	549.78	527.59	1071.29	1099.7	1088.05	2.93
TC0600554	+	ENSMUSG00000034648	chr6:107623764-107664259	leucine rich repeat protein 1, neuronal	'Lrrn1	0.49	229.63	262.75	267.02	504.35	508.16	527.03	0.99
TC0600680	+	ENSMUSG00000004270	chr6:124687996-124729299	membrane bound O-acyltransferase domain containing 5	'Lpcat3	0.49	1186.32	931.74	1227.5	2285.76	2238.44	2339.52	2.07
TC0601296	-	ENSMUSG00000030082	chr6:88578700-88593998	Sec61 alpha 1 subunit	'Sec61a1	0.49	1114.19	1033.84	1184.39	2269.74	2274.48	2282.01	1.67
TC0700099	+	ENSMUSG00000056394	chr7:11864241-11898440	ligase I, DNA, ATP-dependent	'Lig1	0.49	201.35	210.13	211.54	411.65	448.69	422.8	3.35
TC0700439	+	ENSMUSG00000030468	chr7:39583809-39593917	sialic acid binding Ig-like lectin G	'Siglecg	0.49	165.56	144.92	159.41	332.32	329.02	298.99	1.33
TC0700924	+	ENSMUSG00000030770	chr7:108343727-108507708	parvin, alpha	'Parva	0.49	1246.29	1259.03	1300	2634.74	2531.72	2554.28	1.68
TC0701351	-	ENSMUSG00000052833	chr7:14083147-14149874	SUMO1 activating enzyme subunit 1	'Sae1	0.49	526.59	577.39	576.59	1116.93	1158.46	1168.52	2.49
TC0701599	-	ENSMUSG00000030493	chr7:32285178-32289833	RIKEN cDNA C230052I12 gene	'C230052I12Rik	0.49	260.12	263.42	284.72	567.88	548.3	527.32	2.08
TC0701828	-	ENSMUSG00000032776	chr7:67927681-68156690	multiple C2 domains, transmembrane 2	'Mctp2	0.49	120.82	107.05	94.07	211.33	213.09	233.9	1.23
TC0702343	-	ENSMUSG00000030844	chr7:124470183-124514730	regulator of G-protein signalling 10	'Rgs10	0.49	358.51	399.07	408.71	847.88	776.89	777.65	1.43
TC0702447	-	ENSMUSG00000038489	chr7:137889124-137892396	polymerase	'Polr2l	0.49	645.1	606.45	651.78	1354.89	1234.97	1261.7	1.19
TC0800015	+	ENSMUSG00000065986	chr8:3958442-3961328			0.49	415.85	398.36	441.36	854.04	841.75	856.65	1.98
TC0800230	+	ENSMUSG00000070047	chr8:43735763-43837804	FAT tumor suppressor homolog 1	'Fat1	0.49	1206.16	1352.97	1334.36	2601.65	2616	2769.21	2.55
TC0800463	+	ENSMUSG00000005161	chr8:83555737-83560923	peroxiredoxin 2	'Prdx2	0.49	868.47	884.4	923.96	1849.67	1810.22	1777.22	1.32
TC0800938	+	ENSMUSG00000062196	chr8:33068631-33069033		'AC139157.4	0.49	153.07	115.08	187.74	329.04	323.16	277.28	0.56
TC0901007	-	ENSMUSG00000050555	chr9:35455623-35464905	hydrolethalus syndrome 1	'Hyls1	0.49	234.48	303.01	280.61	543.99	573.61	538.52	1.58
TC0901125	-	ENSMUSG00000003131	chr9:45923434-45942994	platelet-activating factor acetylhydrolase, isoform 1b, alpha2 subunit	'Pafah1b2	0.49	506.08	521.59	550.45	1064.64	1067.99	1073.05	2.12
TC0901208	-	ENSMUSG00000040722	chr9:57468994-57495724	secretory carrier membrane protein 5	'Scamp5	0.49	283.1	259.85	273.14	577.7	535.12	565.48	2.49
TC0901606	-	ENSMUSG00000025786	chr9:122771558-122818574	zinc finger, DHHC domain containing 3	'Zdhhc3	0.49	655.1	622.81	638.02	1346.6	1282.7	1257.38	2.43
TC0X00553	+	ENSMUSG00000059391	chrX:131059391-131059881			0.49	1571.46	1648.29	1600.51	3297.61	3234.22	3285.24	0.36
TC0X01181	-	ENSMUSG00000033965	chrX:99024773-99149318	solute carrier family 16	'Slc16a2	0.49	488.44	447.36	503.78	942.59	947.28	1034.98	2.01
TC0X01196	-	ENSMUSG00000031232	chrX:101297576-101339265	RIKEN cDNA 2610529C04 gene	'Magt1	0.49	435.01	413.61	446.1	843.86	897.21	927.92	3.22
TC0X01335	-	ENSMUSG00000025268	chrX:145565097-145572978	melanoma antigen, family D, 2	'Maged2	0.49	417.1	469.84	492.57	970.07	911.51	925.68	1.27
TC1000048	+	ENSMUSG00000039910	chr10:17446407-17448828	Cbp/p300-interacting transactivator, with Glu/Asp-rich carboxy-terminal domain, 2	'Cited2	0.49	462.36	425.61	488.92	937.17	906.59	942.2	1.13
TC1000150	+	ENSMUSG00000019843	chr10:39149885-39345171	Fyn proto-oncogene	'Fyn	0.49	595.58	496.48	568.73	1111.86	1117.07	1163.09	3.2
TC1000416	+	ENSMUSG00000035370	chr10:80391678-80404583	expressed sequence AW742369	'Adat3	0.49	615.7	592.48	646.17	1230.09	1273.09	1291.45	2.06
TC1100633	+	ENSMUSG00000035152	chr11:83368929-83474936	adaptor-related protein complex 2, beta 1 subunit	'Ap2b1	0.49	801.41	783.32	812.78	1609.35	1614.18	1641.4	3.46
TC1101059	+	ENSMUSG00000025161	chr11:121057529-121069913	solute carrier family 16	'Slc16a3	0.49	333.66	379.13	370.31	720.76	741.73	756.09	2.07
TC1101506	-	ENSMUSG00000065862	chr11:69748511-69753897		'SNORA67	0.49	1131.25	1022.81	1281.81	2348.3	2345.14	2380.94	1.54
TC1101732	-	ENSMUSG00000000278	chr11:89033061-89064474	serine carboxypeptidase 1	'Scpep1	0.49	1052.09	1165.95	1170.96	2348.42	2210.18	2362.16	2.3
TC1102013	-	ENSMUSG00000020614	chr11:109778790-109831320	cDNA sequence BC029169	'Fam20a	0.49	430.74	458.89	485.12	967.71	895.02	968.51	3
TC1200292	+	ENSMUSG00000021133	chr12:78753339-78843618	RIKEN cDNA 4933426M11 gene	'4933426M11Rik	0.49	639.5	687.79	625.08	1280.89	1308.97	1426.92	2
TC1200301	+	ENSMUSG00000042700	chr12:80162059-80444421	signal-induced proliferation-associated 1 like 1	'Sipa1l1	0.49	691.23	628.85	631.73	1315.08	1314.51	1356.64	4.16
TC1200440	+	ENSMUSG00000044715	chr12:103182402-103200227	RIKEN cDNA 4933433P14 gene	'4933433P14Rik	0.49	536.27	618.34	541.91	1187.5	1150.2	1146.45	1.26
TC1200564	+	ENSMUSG00000042029	chr12:114137466-114195594	non-SMC condensin II complex, subunit G2	'Ncapg2	0.49	151.77	154.52	161.17	297.49	333.45	319.85	4.24
TC1200792	-	ENSMUSG00000020974	chr12:67143274-67169687	polymerase	'Pole2	0.49	221.68	217.93	228.36	455.99	472.48	426.04	3.21
TC1300273	+	ENSMUSG00000067586	chr13:50441464-50455706	endothelial differentiation, sphingolipid G-protein-coupled receptor, 3	'S1pr3	0.49	932.93	447.62	551.56	1345.5	1301.53	1304.6	1.05
TC1401245	-	ENSMUSG00000041594	chr14:117322496-117386123	transmembrane and tetratricopeptide repeat containing 4	'Tmtc4	0.49	223.41	222.58	232.5	443.68	464.19	470.94	4.27
TC1500557	-	ENSMUSG00000022241	chr15:11441808-11460104	threonyl-tRNA synthetase	'Tars	0.49	452.37	499.17	504.52	988.1	973.75	991.94	3.01
TC1600149	+	ENSMUSG00000004460	chr16:22519261-22541030	DnaJ	'Dnajb11	0.49	416.8	415.8	478.18	858.29	906.37	934.88	2.92
TC1600340	+	ENSMUSG00000035107	chr16:58344629-58405901	discoidin, CUB and LCCL domain containing 2	'Dcbld2	0.49	513.7	559.56	567.28	1101.17	1116.67	1150.83	3.72
TC1600553	-	ENSMUSG00000041974	chr16:15432583-15690208	RIKEN cDNA 2310008H04 gene	'2310008H04Rik	0.49	280.61	273.35	286.17	555.74	566.61	594.57	4.2
TC1700013	+		chr17:5744690-5748100			0.49	91.61	98.26	94.97	191.37	198.4	190.38	0.75
TC1700063	-	ENSMUSG00000048574	chr17:15121780-15122883		'AC102494.6	0.49	180.48	188.86	185.72	369.77	402.67	351.62	0.79
TC1700609	+	ENSMUSG00000036368	chr17:77910613-77980689	expressed sequence AW061290	'AW061290	0.49	231.68	244.27	240.03	487.16	477.74	491.44	3.5
TC1700869	-	ENSMUSG00000024208	chr17:25308296-25319547	RIKEN cDNA 2900010M23 gene	'2900010M23Rik	0.49	418.76	328.38	408.04	886.58	786.78	693.21	1.36
TC1701321	-	ENSMUSG00000024150	chr17:85556885-85568389	multiple coagulation factor deficiency 2	'Mcfd2	0.49	585.9	599.38	604.64	1229.42	1202.2	1208.07	1.52
TC1800187	+	ENSMUSG00000023036	chr18:38037994-38218076	protocadherin gamma subfamily A, 3	'Pcdhgb4	0.49	1181.81	1287.2	1291.96	2596.36	2456.83	2611.91	0.81
TC1800227	+	ENSMUSG00000057561	chr18:46975192-46987696	eukaryotic translation initiation factor 1A	'Eif1a	0.49	414.32	410.81	423.49	900.24	811.04	862.87	1.66
TC1800712	-	ENSMUSG00000024556	chr18:74164239-74210092	malic enzyme 2, NAD	'Me2	0.49	250.66	243.07	286.27	499.08	549.14	545.74	1.19
TC1900382	+	ENSMUSG00000025203	chr19:44187547-44200733	stearoyl-Coenzyme A desaturase 2	'Scd2	0.49	1539.04	1262.8	1614.77	2975.81	2973.7	3086.38	0.83
TC1900525	-	ENSMUSG00000041845	chr19:4320263-4334230	ras homolog gene family, member D	'Rhod	0.49	346.46	389.64	387.87	790.5	752.11	751.8	2.16
TC0100304	+	ENSMUSG00000026174	chr1:74745731-74770515	rcd1	'Rqcd1	0.48	668.13	654.54	685.22	1408.5	1406.07	1409.94	2.55
TC0100351	+	ENSMUSG00000067137	chr1:83366825-83367834			0.48	289.64	305.76	289.66	619.72	627.47	591.01	0.52
TC0101010	-	ENSMUSG00000042215	chr1:33968546-33980854	Bcl2-associated athanogene 2	'Bag2	0.48	354.3	361.74	342.15	774.13	732.94	703.78	1.37
TC0101070	-	ENSMUSG00000070899	chr1:45750210-45750571			0.48	410.35	375.83	382.73	721	863.09	837.29	0.53
TC0101220	-	ENSMUSG00000026209	chr1:75534298-75544061	aspartyl aminopeptidase	'Dnpep	0.48	369.13	362.77	396.64	831.29	763	780.56	3.86
TC0101739	-	ENSMUSG00000039239	chr1:186149052-186231391	transforming growth factor, beta 2	'Tgfb2	0.48	1148.63	1135.11	1142.38	2398.45	2249.28	2427.22	1.4
TC0201071	+	ENSMUSG00000027540	chr2:167724981-167770221	protein tyrosine phosphatase, non-receptor type 1	'Ptpn1	0.48	484.7	501.03	520.21	1011.16	1051.26	1098.49	2.48
TC0201578	-	ENSMUSG00000034101	chr2:84444499-84502693	catenin	'Ctnnd1	0.48	1124.56	1121.33	1128.51	2267.73	2321.65	2387.05	2.59
TC0201750	-	ENSMUSG00000002105	chr2:90912507-90921022	solute carrier family 39	'Slc39a13	0.48	1144.68	1285.7	1212.28	2495.39	2545.2	2531.05	1.06
TC0300290	+	ENSMUSG00000001416	chr3:88410927-88435567	chaperonin subunit 3	'Cct3	0.48	527.28	523.88	533.75	1111.51	1093.93	1102.65	3.47
TC0300317	+	ENSMUSG00000042747	chr3:89372375-89376138	keratinocyte associated protein 2	'Krtcap2	0.48	481.51	471.57	476.49	1021.92	1011.05	975.09	1.05
TC0300631	+	ENSMUSG00000037894	chr3:137672780-137675161	H2A histone family, member Z	'H2afz	0.48	686.77	722.24	651.56	1506.11	1455	1318.17	1.96
TC0300762	-	ENSMUSG00000039519	chr3:17797752-17969253	cytochrome P450, family 7, subfamily b, polypeptide 1	'Cyp7b1	0.48	155.32	127.44	155.66	308.69	305.64	298.97	1.92
TC0301281	-	ENSMUSG00000068739	chr3:108243153-108263547	seryl-aminoacyl-tRNA synthetase	'Sars	0.48	649.05	647.77	668.72	1393.15	1308.5	1361.95	2.43
TC0400533	+	ENSMUSG00000028641	chr4:118609354-118625411	leprecan 1	'Lepre1	0.48	428.83	488.7	485.31	986.57	971.97	954.65	3.25
TC0500153	+	ENSMUSG00000029135	chr5:31169050-31190350	fos-like antigen 2	'Fosl2	0.48	595.94	529.5	530.19	1116.9	1154.8	1211.25	1.44
TC0500578	+	ENSMUSG00000066923	chr5:114778174-114784586			0.48	749.2	774.82	777.96	1738.41	1464.11	1557.47	1.61
TC0501163	-	ENSMUSG00000029201	chr5:64768034-64790705	UDP-glucose dehydrogenase	'Ugdh	0.48	610.81	621.27	621.96	1264.51	1325.68	1276.8	2.83
TC0501324	-	ENSMUSG00000029334	chr5:98146049-98252132	protein kinase, cGMP-dependent, type II	'Prkg2	0.48	138.77	136.1	136.36	270.81	298.68	285.17	1.14
TC0601398	-	ENSMUSG00000057841	chr6:115831185-115834420	ribosomal protein L32	'Rpl32	0.48	1078.28	1077.07	1010.34	2507.29	2107.45	2041.89	1.29
TC0701402	-	ENSMUSG00000053175	chr7:17490837-17505144	B-cell leukemia/lymphoma 3	'Bcl3	0.48	487.04	423.91	434.1	954.38	945.79	902.92	2.81
TC0701959	-	ENSMUSG00000030761	chr7:94083231-94149677	myosin VIIa	'Myo7a	0.48	292.41	280.09	309.92	605.06	597.93	622.56	5.08
TC0702179	-	ENSMUSG00000047554	chr7:105887458-105902200	transmembrane protein 41B	'Tmem41b	0.48	639.18	601.96	632.78	1281.92	1274.7	1357.36	2.36
TC0702212	-	ENSMUSG00000053322	chr7:112247744-112250399			0.48	441.05	445.47	471.14	1009	932.34	895.2	1.52
TC0702290	-	ENSMUSG00000030697	chr7:122882424-122889081	protein phosphatase 4, catalytic subunit	'Ppp4c	0.48	457.71	441.62	481.43	976.13	956.79	946.26	2.11
TC0702426	-	ENSMUSG00000025492	chr7:137426853-137428017	interferon induced transmembrane protein 3	'Ifitm3	0.48	624.62	579.71	758.99	1490.82	1331.42	1295.49	0.76
TC0800069	+	ENSMUSG00000038482	chr8:13312997-13352666	transcription factor Dp 1	'Tfdp1	0.48	504.15	516.85	500.49	1054.56	1066.18	1028.99	2.23
TC0800245	+	ENSMUSG00000031628	chr8:45395160-45417557	caspase 3	'Casp3	0.48	90.11	108.31	111.18	211.08	226.23	214.21	1.26
TC0800596	+	ENSMUSG00000008450	chr8:104459489-104479254	nuclear transport factor 2	'Nutf2	0.48	791.98	745.2	759.37	1703.68	1552.98	1494.85	1.83
TC0800922	-	ENSMUSG00000031578	chr8:29927185-29936480	RNA binding motif protein 13	'Mak16	0.48	213.85	235.84	240.92	456.4	501.17	481.8	2.93
TC0801369	-	ENSMUSG00000031955	chr8:110310520-110343894	breast cancer anti-estrogen resistance 1	'Bcar1	0.48	516.23	539.29	546.9	1062.91	1109.3	1150.21	2.12
TC0901020	-	ENSMUSG00000032113	chr9:36634890-36653473	checkpoint kinase 1 homolog	'Chek1	0.48	149.08	145.29	156.09	299.53	330.45	316.82	2.75
TC0901121	-	ENSMUSG00000066700	chr9:45794052-45795058			0.48	159.98	121.51	211.55	333.41	318.2	366.32	0.77
TC0X00022	+	ENSMUSG00000009731	chrX:6256993-6271430	potassium voltage-gated channel, Shal-related family, member 1	'Kcnd1	0.48	203.18	207.01	218.96	436.89	441.18	445.65	2.39
TC0X00217	+	ENSMUSG00000067946	chrX:47990840-47991721		'BX649621.5-1	0.48	451.28	411.7	506.15	1029.84	873.72	947.37	0.61
TC0X00284	+	ENSMUSG00000045237	chrX:65780397-65783902	RIKEN cDNA 1110012L19 gene	'1110012L19Rik	0.48	352.87	376.95	378.17	829.31	735.63	763.45	1.38
TC0X01206	-	ENSMUSG00000031239	chrX:102724458-102730735	integral membrane protein 2A	'Itm2a	0.48	286.54	245.13	268.57	579.66	506.47	579.94	2.29
TC0X01318	-	ENSMUSG00000067276	chrX:138466559-138491734	calpain 6	'Capn6	0.48	159.43	162.79	169.85	369.46	322.99	339.01	2.92
TC1100015	+	ENSMUSG00000041768	chr11:3954460-3954808			0.48	231.07	275.22	431.56	556.83	783.25	610.31	0.25
TC1100071	+	ENSMUSG00000044629	chr11:17003593-17031381	RIKEN cDNA 1500041B16 gene	'Cnrip1	0.48	367.75	412.65	418.35	830.13	791.77	874.41	2.01
TC1100664	+	ENSMUSG00000020521	chr11:86554565-86568915	RIKEN cDNA 0610013E23 gene	'Rnft1	0.48	505.88	532.62	631.32	1160.06	1125.41	1214.03	2.21
TC1101522	-	ENSMUSG00000041070	chr11:69998296-70003532	eukaryotic translation initiation factor 5A	'if5a	0.48	1501.86	1387.65	1539.25	3040.39	3210.29	3002.98	0.79
TC1101714	-	ENSMUSG00000061666	chr11:87103803-87144866	glycerophosphodiester phosphodiesterase domain containing 1	'Gdpd1	0.48	319.55	331.49	312.13	682.18	623.28	683.85	3.12
TC1101950	-	ENSMUSG00000020929	chr11:102947519-102990026	elongation factor Tu GTP binding domain containing 2	'Eftud2	0.48	753.69	661.91	752.75	1569.19	1548.66	1440.3	1.12
TC1102002	-	ENSMUSG00000020722	chr11:107812259-107825563	calcium channel, voltage-dependent, gamma subunit 1	'Cacng1	0.48	103.29	103.64	107.84	212.1	218.38	219.61	1.61
TC1200061	+	ENSMUSG00000020571	chr12:17315617-17333798	protein disulfide isomerase associated 6	'Pdia6	0.48	561.84	574.4	605.97	1164.47	1230.9	1216.87	3.09
TC1300274	+		chr13:50679417-50684746			0.48	436.12	443.67	511.06	930.9	990.63	969.12	0.4
TC1300791	-	ENSMUSG00000021427	chr13:37385575-37413160	signal sequence receptor, alpha	'Ssr1	0.48	1031.96	998.31	1200.9	2191.33	2264.4	2334.84	1.94
TC1300795	-	ENSMUSG00000038991	chr13:37918972-37947716	thioredoxin domain containing 5	'Txndc5	0.48	750.21	783.66	788.83	1645.17	1563.76	1624.63	2.4
TC1400367	+	ENSMUSG00000040618	chr14:50407138-50417645	phosphoenolpyruvate carboxykinase 2	'Pck2	0.48	316.67	371.14	340.01	745.62	705.63	695.78	3.57
TC1400483	+	ENSMUSG00000022074	chr14:64412013-64428887	tumor necrosis factor receptor superfamily, member 10b	'Tnfrsf10b	0.48	445.15	463.5	490.78	992.12	975.92	975.71	2.81
TC1401130	-	ENSMUSG00000022003	chr14:70441421-70467393	solute carrier family 25, member 30	'Slc25a30	0.48	305.94	295.69	309.75	638.01	618.64	660.97	2.7
TC1500692	-	ENSMUSG00000022350	chr15:59398458-59440647	RIKEN cDNA E430025E21 gene	'E430025E21Rik	0.48	702.39	683.59	738.79	1514.05	1422.87	1488.76	4.25
TC1500874	-	ENSMUSG00000022472	chr15:82076918-82100620	Adult male testis cDNA, RIKEN full-length enriched library, clone:1700013M01 product:hypothetical protein, full insert sequence	'Fam152b	0.48	524.91	542.76	538.85	1164.81	1096.56	1103.77	1.47
TC1600203	+	ENSMUSG00000022797	chr16:32283520-32307313	transferrin receptor	'Tfrc	0.48	213.94	148.51	180.75	356.51	379.98	400.68	3.83
TC1600588	-	ENSMUSG00000005732	chr16:17789520-17798465	RAN binding protein 1	'Ranbp1	0.48	533.73	558.48	590.14	1204.83	1162.99	1103.26	2.28
TC1700017	+	ENSMUSG00000034377	chr17:6052166-6186355	tubby like protein 4	'Tulp4	0.48	573.7	581.68	605.24	1224.59	1223.79	1254.68	3.7
TC1700335	+	ENSMUSG00000007041	chr17:33147056-33155817	chloride intracellular channel 1	'Clic1	0.48	925.72	1012.2	936.51	2086.96	1973.51	1903.71	1.8
TC1800269	+	ENSMUSG00000024590	chr18:57089436-57135045	lamin B1	'Lmnb1	0.48	188.76	198.04	191.85	388.58	431.81	392.97	3.09
TC1800385	+	ENSMUSG00000056214	chr18:80333598-80405786	par-6 partitioning defective 6 homolog gamma	'Pard6g	0.48	303.77	271.77	282.49	603.11	604.47	587.8	1.49
TC1900072	+	ENSMUSG00000024791	chr19:5979903-5986580	cell division cycle associated 5	'Cdca5	0.48	133.55	137.37	156.38	289.03	321.59	272.33	1.74
TC1900647	-	ENSMUSG00000024732	chr19:10621606-10629391	coiled-coil domain containing 86	'Ccdc86	0.48	323.87	329.67	341.34	669.52	711.12	680.02	1.73
TC0100557	+	ENSMUSG00000009772	chr1:132216618-132233989	NUAK family, SNF1-like kinase, 2	'Nuak2	0.47	336.88	327.47	337.58	721.36	686.49	705.51	2.47
TC0100643	+	ENSMUSG00000008475	chr1:152727723-152736648	actin related protein 2/3 complex, subunit 5	'Arpc5	0.47	940.71	782.5	858.42	1831.91	1824.62	1828.06	1.55
TC0100866	+	ENSMUSG00000026615	chr1:184888662-184953939	glutamyl-prolyl-tRNA synthetase	'Eprs	0.47	563.35	571.81	590.83	1198.52	1201.81	1238.81	5.42
TC0100974	-	ENSMUSG00000041859	chr1:20998572-21015876	minichromosome maintenance deficient 3	'Mcm3	0.47	182.8	187.51	205.15	390.36	428.57	406.94	4.4
TC0101509	-	ENSMUSG00000048690	chr1:152690229-152691629			0.47	303.96	277.19	309.32	612.25	615.96	656.01	1.12
TC0200886	+	ENSMUSG00000027454	chr2:150650451-150672137	GINS complex subunit 1	'Gins1	0.47	52.93	55.71	58.92	114.13	135.39	110.13	1.29
TC0201497	-	ENSMUSG00000026970	chr2:60682757-60893753	RNA binding motif, single stranded interacting protein 1	'Rbms1	0.47	973.06	944.52	1019.29	2107.01	2047.26	2140.61	2.37
TC0300022	+	ENSMUSG00000027533	chr3:10018255-10022276	fatty acid binding protein 5, epidermal	'Fabp5	0.47	324.93	218.55	416.69	695.59	668.51	676.19	2.07
TC0500121	+	ENSMUSG00000044576	chr5:29138125-29151286	gene model 444,	'Fam59b	0.47	158.96	146.55	151.61	336.47	329.98	310.43	1.93
TC0500123	+	ENSMUSG00000053630	chr5:29265533-29305103			0.47	578.59	548.1	603.02	1216.65	1222.72	1253.85	3.35
TC0500325	+	ENSMUSG00000029233	chr5:76072600-76087827	steroid 5 alpha-reductase 2-like	'Srd5a3	0.47	424.05	398.2	454.19	912.04	865.97	929.9	2.16
TC0501627	-	ENSMUSG00000004849	chr5:136005904-136017015	adaptor protein complex AP-1, sigma 1	'Ap1s1	0.47	389.29	389.38	418.15	874.91	830.09	850.2	2.28
TC0600699	+	ENSMUSG00000030341	chr6:125376057-125388787	tumor necrosis factor receptor superfamily, member 1a	'Tnfrsf1a	0.47	983.39	884.81	1004.28	2053.76	2012.98	2057.96	1.88
TC0601057	-	ENSMUSG00000029844	chr6:52118622-52121572	homeo box A1	'Hoxa1	0.47	147.38	172.52	192.97	357.59	360.35	369.66	0.75
TC0601079	-	ENSMUSG00000060444	chr6:54140567-54141092			0.47	789.17	809.12	706.82	1768.52	1645.09	1522.98	0.61
TC0601083	-	ENSMUSG00000038074	chr6:54540974-54560714	FK506 binding protein 14	'Fkbp14	0.47	439.31	509.16	493.05	994.02	996.64	1045.73	1.85
TC0700718	+	ENSMUSG00000052572	chr7:87097893-88453251	discs, large homolog 2	'Dlg2	0.47	130.92	152.16	173.57	311.34	327.43	323.79	2.46
TC0801031	-	ENSMUSG00000053772	chr8:55698375-55698733			0.47	36.82	67.27	70.93	123.2	131.98	113.92	0.7
TC0801249	-	ENSMUSG00000031754	chr8:92604542-92626070	nudix	'Nudt21	0.47	240.9	257.88	257.7	547.75	523	536.78	3.29
TC0801424	-	ENSMUSG00000047796	chr8:120614732-120615827			0.47	329.83	310.97	344.31	657.04	681.58	737.32	0.91
TC0900288	+	ENSMUSG00000032012	chr9:43678329-43741799	poliovirus receptor-related 1	'Pvrl1	0.47	285.84	272.58	269.52	576.09	592.36	595.22	1.92
TC0900506	+	ENSMUSG00000054693	chr9:70711129-70812470	a disintegrin and metallopeptidase domain 10	'Adam10	0.47	608.14	625.65	649.51	1281.14	1338.21	1374.78	3.82
TC1000991	-	ENSMUSG00000019947	chr10:67698959-67882106	AT rich interactive domain 5B	'Arid5b	0.47	1270.18	1206.05	1307.1	2643.66	2644.56	2772.28	1.74
TC10r00004	+		chr10_random:2636650-2659986			0.47	407.37	429.9	433.2	850.5	916.68	942.81	3.91
TC1100368	+	ENSMUSG00000018500	chr11:62330542-62348011	adenosine A2b receptor	'Adora2b	0.47	197.43	187.82	216.58	416.15	425.1	451.41	0.95
TC1100400	+	ENSMUSG00000055775	chr11:67358690-67390200	myosin, heavy polypeptide 8, skeletal muscle, perinatal	'Myh8	0.47	161.23	134.91	152.4	307.16	305.55	349.38	3.72
TC1101509	-	ENSMUSG00000005198	chr11:69815984-69840207	polymerase	'Polr2a	0.47	719.66	730.35	758.27	1505.93	1597.81	1599.71	4.04
TC1200107	+	ENSMUSG00000020674	chr12:27777628-27857625	peroxidasin homolog	'Pxdn	0.47	742.38	682.05	759.27	1508.9	1525.13	1586.02	2.39
TC1400232	+		chr14:42625950-42650995			0.47	1131.61	1099.96	1086.13	2365.68	2385.03	2299.24	1.02
TC1400440	+	ENSMUSG00000021958	chr14:58724243-58783683	RIKEN cDNA 2610028A01 gene	'2610028A01Rik	0.47	257.93	257.24	261.27	560.06	552.28	527.96	2.6
TC1400568	+	ENSMUSG00000022125	chr14:97503069-97510471	ceroid-lipofuscinosis, neuronal 5	'Cln5	0.47	266.16	242.03	270.48	569.64	519.75	574.55	1.68
TC1401041	-	ENSMUSG00000021273	chr14:58009029-58042856	farnesyl diphosphate farnesyl transferase 1	'Fdft1	0.47	735.6	641.7	720.51	1530.36	1415.79	1485.78	2.85
TC1600176	+	ENSMUSG00000022514	chr16:26242865-26386353	interleukin 1 receptor accessory protein	'Il1rap	0.47	210.44	202.16	196.62	428.37	433.25	436.01	2.95
TC1600303	+	ENSMUSG00000048164	chr16:47979542-47980142		'CT010584.19-1	0.47	323.23	286.63	359.23	731.23	644.45	671.88	0.2
TC1600595	-	ENSMUSG00000058506	chr16:18231067-18231949			0.47	416.19	378.68	453.93	866.97	882.47	892.01	0.92
TC1600774	-	ENSMUSG00000064061	chr16:48686532-48754868	DAZ interacting protein 3, zinc finger	'Dzip3	0.47	311.84	313.71	312.71	644.34	683.35	671.12	5.47
TC1700023	+	ENSMUSG00000023868	chr17:7473050-7701503	phosphodiesterase 10A	'Pde10a	0.47	180.77	171.19	174.81	370.15	364.76	375.79	1.31
TC1800119	+	ENSMUSG00000024381	chr18:32769323-32827818	bridging integrator 1	'Bin1	0.47	586.63	616.82	615.94	1260.11	1292.12	1320.43	3.57
TC1800508	-	ENSMUSG00000024378	chr18:33576896-33589334	StAR-related lipid transfer	'Stard4	0.47	136.9	130.48	149.57	290.06	301.3	303.97	2.67
TC1900686	-	ENSMUSG00000039982	chr19:12146461-12182274	deltex 4 homolog	'Dtx4	0.47	286.79	286.93	311.06	630.73	596.32	663.24	3.41
TC0100579	+	ENSMUSG00000042451	chr1:134083233-134091019	myosin binding protein H	'Mybph	0.46	224.01	228.53	228.02	471.06	483.71	525	2.48
TC0101395	-	ENSMUSG00000026399	chr1:130292608-130366801	CD55 antigen	'Cd55	0.46	471.48	351.08	455.45	945.53	881.56	924.99	2.47
TC0201335	-	ENSMUSG00000014867	chr2:26927350-26941239	surfeit gene 4	'Surf4	0.46	540.97	601.19	564.04	1285.05	1207.35	1215.63	0.91
TC0201925	-	ENSMUSG00000005802	chr2:122422092-122443516	solute carrier family 30	'Slc30a4	0.46	542.53	603.46	616.53	1264.45	1265.35	1295.38	2.41
TC0202087	-	ENSMUSG00000056941	chr2:153357790-153373638	COMM domain containing 7	'Commd7	0.46	422.77	436.74	440.24	962.23	933.96	932.51	3.05
TC0300282	+	ENSMUSG00000028068	chr3:88195821-88234847	IQ motif containing GTPase activating protein 3	'Iqgap3	0.46	195.29	192.62	204.94	423.17	461.76	410.41	5.24
TC0300540	+	ENSMUSG00000040322	chr3:108941437-108986741	solute carrier family 25	'Slc25a24	0.46	497.1	489.71	510.77	1077.63	1079.48	1091.44	3.73
TC0300772	-	ENSMUSG00000019528	chr3:19853988-19887012	glycogenin	'Gyg	0.46	992.68	839.77	949.2	2134.42	1812.32	2079.73	1.55
TC0401429	-	ENSMUSG00000033295	chr4:117585434-117667831	protein tyrosine phosphatase, receptor type, F	'Ptprf	0.46	413.43	361.28	364.72	819.72	822.66	843.95	5.27
TC0401616	-	ENSMUSG00000037306	chr4:133940127-134082727	mannosidase, alpha, class 1C, member 1	'Man1c1	0.46	504.69	509.14	524.03	1123.27	1082.13	1163.81	4.02
TC0401697	-	ENSMUSG00000040606	chr4:141480832-141617842	RIKEN cDNA 9030409G11 gene	'9030409G11Rik	0.46	432.97	409.7	387.12	902.33	821.38	937.6	2.39
TC0500810	+	ENSMUSG00000039683	chr5:140212866-141190892	sidekick homolog 1	'Sdk1	0.46	217.77	215.23	231.61	476.88	459.88	495.27	5.47
TC0500822	+	ENSMUSG00000001852	chr5:142436646-142454092			0.46	1622.25	1692.43	2142.69	3997.75	3864.09	3894.92	0.33
TC0500972	-		chr5:22740774-22753220			0.46	324.11	301.22	329.56	686.88	700.92	667.36	0.38
TC0601439	-	ENSMUSG00000004446	chr6:120917231-120942149	BH3 interacting domain death agonist	'Bid	0.46	224.56	216.79	225.57	526.41	451.06	479.42	2.63
TC0700096	+	ENSMUSG00000005566	chr7:11610733-11617629	tripartite motif protein 28	'Trim28	0.46	491.62	531.42	515.39	1094.82	1116.71	1129.68	4
TC0700422	+	ENSMUSG00000049696	chr7:37763975-37765115			0.46	156.71	151.59	190.73	368.74	350.34	357.49	0.47
TC0700720	+	ENSMUSG00000030643	chr7:88748438-88844840	RAB30, member RAS oncogene family	'Rab30	0.46	245.5	219.67	253.51	516.32	507.22	544.76	1.68
TC0700908	+	ENSMUSG00000031023	chr7:105618961-105627452	RIKEN cDNA D930014E17 gene	'D930014E17Rik	0.46	160.34	152.17	165.46	360.84	326.26	347.4	2.86
TC0701666	-	ENSMUSG00000038539	chr7:40986779-40991180	activating transcription factor 5	'Atf5	0.46	748.49	666.55	707.49	1566.33	1517.76	1551.67	1.23
TC0701820	-	ENSMUSG00000042659	chr7:64592773-64604931	arrestin domain containing 4	'Arrdc4	0.46	365.4	368.03	406.8	834.02	837.31	821.39	2.23
TC0702217	-	ENSMUSG00000030654	chr7:114041473-114052214	ADP-ribosylation factor-like 6 interacting protein 1	'Arl6ip1	0.46	778.74	718.41	785.64	1537.44	1688.89	1686.59	2.42
TC0800159	+	ENSMUSG00000031570	chr8:24476548-24481372	phosphatidic acid phosphatase type 2 domain containing 1	'Ppapdc1b	0.46	632.58	628.36	676.05	1489.57	1355.93	1397.34	2.48
TC0800729	+	ENSMUSG00000039960	chr8:122241070-122251023	ras homolog gene family, member U	'Rhou	0.46	551.67	499.26	450.41	1063.86	1096.5	1118.57	1.96
TC0800887	-	ENSMUSG00000031546	chr8:22011942-22022985	GINS complex subunit 4	'Gins4	0.46	536.23	545.24	545.3	1194.42	1171.29	1157.38	3.22
TC0801141	-	ENSMUSG00000037148	chr8:75794561-76061593	Rho GTPase activating protein 10	'Arhgap10	0.46	544.58	538.43	549.5	1184.4	1182.7	1211.51	5.5
TC0801192	-	ENSMUSG00000003814	chr8:83427960-83440098	calreticulin	'Calr	0.46	1266.83	1367.75	1328.38	2799.82	2902.95	2889.85	1.14
TC0900099	+	ENSMUSG00000037405	chr9:20892518-20905371	intercellular adhesion molecule	'Icam1	0.46	515.01	434.34	449.84	1030.6	998.98	1028	2.58
TC0900489	+	ENSMUSG00000036781	chr9:66977566-66980983	ribosomal protein S27-like	'Rps27l	0.46	466.98	414.29	488.04	1125.8	957.87	919.67	1.67
TC0900498	+	ENSMUSG00000032231	chr9:69485460-69523583	annexin A2	'Anxa2	0.46	919.64	868.65	935.31	2063.4	1909.36	1998.47	2.46
TC0X01089	-	ENSMUSG00000048434	chrX:75017811-75018523			0.46	285.7	297.64	307.87	607.65	673.75	643.67	0.68
TC0X01282	-	ENSMUSG00000031422	chrX:131452166-131462899	mortality factor 4 like 2	'Morf4l2	0.46	607.46	601.45	670.18	1350.03	1370.56	1403.08	1.31
TC1000604	+		chr10:116458473-116471164			0.46	236.36	223.05	262.2	543.8	520.42	520.83	0.78
TC1001313	-	ENSMUSG00000034667	chr10:121077721-121116494	exportin, tRNA	'Xpot	0.46	494.22	480.2	514.9	1076.76	1055.79	1092.46	5.93
TC1100094	+	ENSMUSG00000007739	chr11:22942599-22955858	chaperonin subunit 4	'Cct4	0.46	496.25	504	541.3	1143.17	1086.75	1085.74	4.11
TC1100891	+	ENSMUSG00000062421	chr11:104075780-104094375	ADP-ribosylation factor 2	'Arf2	0.46	571.35	615.06	657.5	1335.47	1345.91	1335.76	2.24
TC1101396	-	ENSMUSG00000009894	chr11:59488679-59531579	RIKEN cDNA 1110031B06 gene	'Snap47	0.46	288.6	339.34	327.88	671.24	702.18	690.84	1.81
TC1300183	+	ENSMUSG00000054266	chr13:32558506-32569527	serine	'Serpinb9d	0.46	171.59	163.49	189.17	391.9	368.36	370.42	0.13
TC1300926	-	ENSMUSG00000021556	chr13:58743422-58784236	golgi membrane protein 1	'Golm1	0.46	294.85	262.78	268.23	583.57	620.71	601.88	3.4
TC1301094	-	ENSMUSG00000021684	chr13:92087551-92313378	phosphodiesterase 8B	'Pde8b	0.46	222.63	210.88	228.2	490.24	472.56	490.8	4.57
TC1400020	+	ENSMUSG00000025278	chr14:5625157-5761656	filamin, beta	'Flnb	0.46	650.19	672.4	668.23	1427.1	1491.16	1426.65	6.45
TC1400105	+	ENSMUSG00000021877	chr14:24028964-24048025	ADP-ribosylation factor 4	'Arf4	0.46	781.55	738.75	970.88	1831.56	1818.33	1776.11	1.88
TC1400265	+	ENSMUSG00000035960	chr14:46258875-46261036	apurinic/apyrimidinic endonuclease 1	'Apex1	0.46	370.17	330.65	371.38	787.46	792.97	761.29	2.41
TC1400844	-	ENSMUSG00000015759	chr14:42095664-42108439	cornichon homolog	'Cnih	0.46	863.44	844.4	966.23	2036.68	1836.65	1916.27	1.93
TC1401101	-	ENSMUSG00000022098	chr14:65119044-65164736	bone morphogenetic protein 1	'Bmp1	0.46	789.23	885.39	915.9	1911.47	1844.19	1926.86	3.21
TC1500344	+	ENSMUSG00000036106	chr15:84745527-84785993	Rho GTPase activating protein 8	'Prr5	0.46	415.54	313.75	382.77	806.32	823.94	782.99	3.93
TC1500428	+	ENSMUSG00000003352	chr15:98616654-98629728	calcium channel, voltage-dependent, beta 3 subunit	'Cacnb3	0.46	551.54	633.47	641.73	1322.01	1282.57	1330.52	3.51
TC1500966	-	ENSMUSG00000022451	chr15:94581794-94593734	twinfilin, actin-binding protein, homolog 1	'Twf1	0.46	518.85	500.02	539.31	1177.2	1098.31	1121.82	3.06
TC1600070	+	ENSMUSG00000022676	chr16:14246688-14250231	snail homolog 2	'Snai2	0.46	571.95	600.94	626.85	1329.82	1296.85	1257.09	1.34
TC1600551	-	ENSMUSG00000022673	chr16:15163540-15177031	minichromosome maintenance deficient 4 homolog	'Mcm4	0.46	322.42	320.21	322.76	671.9	744.62	675.41	5.27
TC1700217	+	ENSMUSG00000046711	chr17:25742213-25749301	high mobility group AT-hook 1	'Hmga1	0.46	343.22	344.29	335.74	720.15	776.88	704.11	2.32
TC1701238	-	ENSMUSG00000024043	chr17:66114082-66275489	Rho GTPase activating protein 28	'Arhgap28	0.46	131.44	112.12	130.41	261.6	274.21	268.57	3.45
TC1800228	+	ENSMUSG00000024480	chr18:47119386-47168314	adaptor-related protein complex 3, sigma 1 subunit	'Ap3s1	0.46	548.02	454.07	562.79	1145.69	1096.53	1154.7	2.78
TC1800310	+	ENSMUSG00000024589	chr18:65276300-65602176	neural precursor cell expressed, developmentally down-regulated gene 4-like	'Nedd4l	0.46	514.49	395.67	438.02	969.01	970.82	1002.25	5.65
TC1800330	+		chr18:68227545-68230380			0.46	201.47	217.6	216.47	461.4	473.72	453.27	1.87
TC1800679	-	ENSMUSG00000041891	chr18:66375661-66417835	lectin, mannose-binding, 1	'Lman1	0.46	1014.16	932.34	1065.56	2182.91	2196.99	2183.26	2.88
TC0100549	+	ENSMUSG00000026433	chr1:131762738-131768359	RAB7, member RAS oncogene family-like 1	'Rab7l1	0.45	319.79	366.19	362.89	783.36	745.35	799.02	1.06
TC0100835	+	ENSMUSG00000058729	chr1:180627720-180670435	lin-9 homolog	'Lin9	0.45	126.06	126.67	136.61	277.58	314.1	274.54	2.29
TC0101556	-	ENSMUSG00000014226	chr1:160164452-160174949	calcyclin binding protein	'Cacybp	0.45	548.6	530.97	604.26	1232.61	1285.03	1263.17	2.91
TC0101649	-	ENSMUSG00000026556	chr1:171972763-171998617	vang-like 2	'Vangl2	0.45	271.64	266.79	265.35	615.77	596.4	574.9	2.17
TC0200575	+	ENSMUSG00000027247	chr2:91500834-91523034	Rho GTPase activating protein 1	'Arhgap1	0.45	1400.54	1359.83	1444.8	3272.39	3034.59	3129.6	1.86
TC0201476	-	ENSMUSG00000036093	chr2:52405263-52432185	ADP-ribosylation factor-like 5A	'Arl5a	0.45	629.59	580.04	656.04	1416.54	1376.1	1386.13	1.36
TC0300515	+		chr3:107048902-107053011			0.45	21.9	21.2	19	58.8	56.1	24.6	0.17
TC0300600	+	ENSMUSG00000027997	chr3:129740805-129753307	caspase 6	'Casp6	0.45	484.66	443.34	464.95	1065.81	1026.99	1023.08	2.77
TC0300636	+	ENSMUSG00000004127	chr3:137951712-137968057	RNA	'Rg9mtd2	0.45	146.35	147.5	145.98	311.96	333.03	325.44	3.44
TC0300893	-	ENSMUSG00000027805	chr3:57971140-57976923	profilin 2	'Pfn2	0.45	292.61	301.24	315.98	665.45	666.82	695.07	2.37
TC0400251	+	ENSMUSG00000057280	chr4:58327349-58418807	muscle, skeletal, receptor tyrosine kinase	'Musk	0.45	185.78	199.54	188.75	418.67	412.76	438.49	3.33
TC0400447	+	ENSMUSG00000028567	chr4:108211097-108238556	thioredoxin domain containing 12	'Txndc12	0.45	564	486.96	589.8	1265.02	1186.39	1224.38	1.34
TC0401163	-	ENSMUSG00000028378	chr4:59006829-59028499	leukotriene B4 12-hydroxydehydrogenase	'Ptgr1	0.45	199.06	207.48	231.12	487.93	490.62	435.1	2.69
TC0500390	+	ENSMUSG00000029377	chr5:91062889-91081913	epiregulin	'Ereg	0.45	279.5	279.82	288.53	559.55	677.37	663.6	3.3
TC0501238	-	ENSMUSG00000035898	chr5:86047853-86109927	ubiquitin-activating enzyme E1-like 2	'Uba6	0.45	372.84	365	378.29	811.11	835.36	834.23	6.56
TC0501274	-	ENSMUSG00000035505	chr5:90185842-90195093	COX18 cytochrome c oxidase assembly homolog	'Cox18	0.45	585.76	515.17	598.56	1238.92	1264.22	1281.19	2.48
TC0600033	+	ENSMUSG00000041390	chr6:15661192-15742893	MyoD family inhibitor domain containing	'Mdfic	0.45	620.4	579.13	589.69	1327.69	1316.14	1349.37	2.78
TC0600239	+	ENSMUSG00000023367	chr6:48801559-48807098	transmembrane protein 176A	'Tmem176a	0.45	467.95	358.58	414.85	965.93	868.52	923.7	1.94
TC0600789	+	ENSMUSG00000030224	chr6:137779794-137796642	serine/threonine kinase receptor associated protein	'Strap	0.45	625.23	608.61	657.41	1350.93	1409.71	1416.19	3.4
TC0600832	+	ENSMUSG00000016487	chr6:146966833-147110342	PTPRF interacting protein, binding protein 1	'Ppfibp1	0.45	609.2	614.2	596.06	1318.58	1353.76	1396.32	4.75
TC0601029	-	ENSMUSG00000025823	chr6:47755459-47772834	protein disulfide isomerase associated 4	'Pdia4	0.45	998.25	1062.6	1170.76	2407.25	2394.2	2428.39	2.32
TC0701020	+	ENSMUSG00000030682	chr7:123072472-123077058	CDP-diacylglycerol--inositol 3-phosphatidyltransferase	'Cdipt	0.45	778.92	740.05	799.65	1736.06	1729.58	1736.99	2.28
TC0701726	-	ENSMUSG00000040026	chr7:42888200-42919181	serum amyloid A 3	'Saa3	0.45	255.81	230.39	355.03	674.23	640.93	547.48	1.37
TC0701901	-	ENSMUSG00000015709	chr7:80167858-80331699	aryl hydrocarbon receptor nuclear translocator 2	'Arnt2	0.45	226.52	211.4	231.98	505.14	500.99	482.14	3.92
TC0701972	-	ENSMUSG00000070436	chr7:95376171-95383912	serine	'Serpinh1	0.45	1393.16	1542.18	1432.7	3296.6	3214.1	3240.86	0.82
TC0702233	-	ENSMUSG00000030929	chr7:115694235-115716341	exonuclease domain containing 1	'Exod1	0.45	251.82	273.28	275.9	550.04	630.69	587.79	3.36
TC0702479	-	ENSMUSG00000010755	chr7:139984508-140027361	cysteinyl-tRNA synthetase	'Cars	0.45	289.86	304.65	318.96	673.5	688.13	683.37	4.38
TC0800839	-	ENSMUSG00000031453	chr8:13541170-13651803	RAS p21 protein activator 3	'Rasa3	0.45	520.61	487.06	517.12	1157.77	1110.23	1155.22	5.39
TC0901221	-	ENSMUSG00000032334	chr9:58317097-58341854	lysyl oxidase-like 1	'Loxl1	0.45	946.59	925.04	1059.35	2161.61	2123.01	2255.61	1.26
TC0901246	-	ENSMUSG00000032252	chr9:62083978-62149332	glucuronyl C5-epimerase	'Glce	0.45	480.49	486.63	531.49	1114.33	1060.97	1133.62	2.18
TC0X00452	+	ENSMUSG00000031336	chrX:99810320-99833621			0.45	453.71	479.03	437.8	1006.07	1011.56	1047.08	1.22
TC0X00627	+	ENSMUSG00000041245	chrX:146053192-146076984	WNK lysine deficient protein kinase 3	'Wnk3	0.45	107.9	93.65	104.75	225.1	251.19	205.5	1.45
TC0X00749	-	ENSMUSG00000031167	chrX:6573217-6579030	RNA binding motif protein 3	'Rbm3	0.45	1230.63	1253.77	1484.07	3012.05	2981.37	2848.5	0.93
TC1000492	+	ENSMUSG00000035351	chr10:87705496-87736865	nucleoporin 37	'Nup37	0.45	176.29	192.06	200.62	426.61	433	413.95	2.51
TC1000866	-	ENSMUSG00000069662	chr10:36915956-36920049	myristoylated alanine rich protein kinase C substrate	'Marcks	0.45	635.78	585.11	612.83	1338.23	1382.36	1346.57	0.91
TC1100161	+	ENSMUSG00000020328	chr11:40676525-40682901	NudC domain containing 2	'Nudcd2	0.45	273.09	298.75	282.14	606.19	639.19	641.1	1.64
TC1101516	-	ENSMUSG00000051790	chr11:69904696-69919358	neuroligin 2	'Nlgn2	0.45	442.92	482.15	483.57	1069.12	1018.38	1074.84	3.23
TC1101638	-	ENSMUSG00000017615	chr11:78604423-78617907	tumor necrosis factor, alpha-induced protein 1	'Tnfaip1	0.45	752.81	691.15	716.64	1622.05	1582.93	1556.38	2.21
TC1200056	+	ENSMUSG00000057469	chr12:16865548-16894327	E2F transcription factor 6	'E2f6	0.45	416.52	404.85	430.57	886.21	934.52	976.76	1.62
TC1200282	+	ENSMUSG00000021116	chr12:76820740-76845682	eukaryotic translation initiation factor 2, subunit 1 alpha	'Eif2s1	0.45	273.05	271.87	301.35	604.69	633.14	636.42	3.14
TC1200416	+	ENSMUSG00000021203	chr12:100872557-100902009	OTU domain, ubiquitin aldehyde binding 2	'Otub2	0.45	170.83	172	180.88	381.95	382.92	389.11	1.83
TC1200451	+	ENSMUSG00000021262	chr12:106075619-106209415	Ena-vasodilator stimulated phosphoprotein	'Evl	0.45	414.7	380.45	424.74	876.11	912.1	912.67	2.84
TC1200723	-	ENSMUSG00000058625	chr12:49147077-49148422		'AC154767.2	0.45	397.36	353.28	481.1	928.32	900.33	909.04	0.61
TC1200779	-	ENSMUSG00000020949	chr12:63001522-63013070	FK506 binding protein 3	'Fkbp3	0.45	329.55	298.92	333.64	774.18	667.69	698.14	2.65
TC1300456	+	ENSMUSG00000034488	chr13:85897103-86397600	EGF-like repeats and discoidin I-like domains 3	'Edil3	0.45	160.17	102.5	125.29	291	275.9	293.2	2.12
TC1301146	-	ENSMUSG00000045273	chr13:97865289-97881502	centromere protein H	'Cenph	0.45	48.89	52.95	52.1	117.54	131.28	96.76	1.88
TC1500353	+	ENSMUSG00000016541	chr15:85418678-85546714	ataxin 10	'Atxn10	0.45	731.32	729.66	794.48	1646.57	1644.53	1669.68	2.79
TC1500492	+	ENSMUSG00000023048	chr15:102445332-102448940	proline rich 13	'Prr13	0.45	879.94	884.27	876.56	2021.72	1893	1994.19	1.25
TC1500936	-	ENSMUSG00000036606	chr15:89237886-89256301	plexin B2	'Plxnb2	0.45	872.33	957.71	937.39	2072.14	2037.74	2086.88	5.17
TC1600342	+	ENSMUSG00000022742	chr16:58606450-58616519	coproporphyrinogen oxidase	'Cpox	0.45	242.91	249.58	253.79	547.62	584.51	517.92	1.63
TC1600803	-	ENSMUSG00000022757	chr16:56547157-56574272	Trk-fused gene	'Tfg	0.45	820.69	787.96	811.97	1805.81	1731.14	1834.17	1.79
TC1700460	+	ENSMUSG00000038545	chr17:44779070-44793097	cullin 7	'Cul7	0.45	347.12	349.55	369.3	787.83	792.63	799.42	5.99
TC1900146	+	ENSMUSG00000024740	chr19:10285670-10309944	damage specific DNA binding protein 1	'Ddb1	0.45	1035.48	1065.93	1098.28	2397.37	2333.87	2433.4	3.13
TC0100042	+	ENSMUSG00000025921	chr1:16294443-16321219	retinol dehydrogenase 10	'Rdh10	0.44	408.08	413.09	407.7	858.36	977.4	953.3	2.55
TC0100565	+	ENSMUSG00000063784	chr1:132925475-132927359			0.44	63.88	55.67	90.13	174.46	138.31	168.86	0.45
TC0100666	+	ENSMUSG00000033544	chr1:156801514-156823678	angiopoietin-like 1	'Angptl1	0.44	227.21	211.27	268.1	552.39	509.94	526.68	2.86
TC0200227	+	ENSMUSG00000062661	chr2:31253234-31302780	frequenin homolog	'Freq	0.44	613.48	702.15	670.78	1454.53	1553.52	1542.84	2.45
TC0201793	-	ENSMUSG00000027184	chr2:103615800-103648410	cell cycle associated protein 1	'Caprin1	0.44	997.72	912.6	1002.2	2186.45	2212.29	2254.39	3.32
TC0202095	-	ENSMUSG00000027597	chr2:154800172-154815324	S-adenosylhomocysteine hydrolase	'Ahcy	0.44	413.46	427.3	398.07	947.13	961.9	921.23	2.83
TC0300214	+	ENSMUSG00000027775	chr3:67683774-67705241	major facilitator superfamily domain containing 1	'Mfsd1	0.44	557.56	574.72	599	1245.6	1297.21	1363.86	4.52
TC0300421	+	ENSMUSG00000058910	chr3:95856960-95857496			0.44	239.39	173.16	265.01	547.08	484.98	524.38	0.27
TC0300667	+	ENSMUSG00000028191	chr3:145821473-145831520	B-cell leukemia/lymphoma 10	'Bcl10	0.44	340.07	329.66	336.67	754.43	765.52	790.83	1.97
TC0300802	-	ENSMUSG00000027663	chr3:32143565-32174445	zinc finger matrin type 3	'Zmat3	0.44	262.01	276.55	272.21	623.21	620.3	610.71	2.19
TC0300946	-	ENSMUSG00000034317	chr3:69136299-69145761	tripartite motif-containing 59	'Trim59	0.44	477.99	445.2	401.61	980.64	1056.33	1001.58	1.84
TC0400750	+	ENSMUSG00000040945	chr4:140078982-140101661	regulator of chromosome condensation 2	'Rcc2	0.44	427.27	416.37	435.92	953.08	964.39	966.15	4.19
TC0400761	+	ENSMUSG00000006445	chr4:140679681-140707819	Eph receptor A2	'Epha2	0.44	278.93	218.83	252.28	533.26	586.48	570.07	4.41
TC0401353	-	ENSMUSG00000028597	chr4:107776672-107783160	glutathione peroxidase 7	'Gpx7	0.44	324.69	309.12	347.25	778.33	744.76	707.81	1.7
TC0401532	-	ENSMUSG00000028789	chr4:128376793-128407102	arginine decarboxylase	'Adc	0.44	200.95	188.43	204	453.65	441.04	462.65	2.94
TC0601041	-	ENSMUSG00000029810	chr6:48793884-48801424	transmembrane protein 176B	'Tmem176b	0.44	650.39	444.28	564.78	1316	1207.7	1263.49	1.89
TC0601304	-	ENSMUSG00000030084	chr6:89393950-89437706	plexin A1	'Plxna1	0.44	670.88	617.02	657.37	1451.56	1475.66	1492.32	6.33
TC0601507	-	ENSMUSG00000001521	chr6:128344405-128379090	tubby-like protein 3	'Tulp3	0.44	290.67	290.14	320.19	684.37	672.08	684.97	2.52
TC0700325	+	ENSMUSG00000030588	chr7:26177983-26187199	Yip1 interacting factor homolog B	'Yif1b	0.44	587.44	511.11	559.12	1349.6	1227.89	1221.13	3.35
TC0800130	+	ENSMUSG00000058052	chr8:20721261-20723787	defensin beta 35	'Defb35	0.44	165.63	180.5	186.53	403.59	465.18	346.58	0.43
TC0800203	+	ENSMUSG00000050271	chr8:34860219-34913142	Tyrosine-protein kinase SgK223	'D8Ertd82e	0.44	209.7	193.6	182.82	442.28	407.1	474.74	1.05
TC0800579	+	ENSMUSG00000014776	chr8:103875056-103880578	nucleolar protein 3	'Nol3	0.44	460.02	377.74	468.95	997	963.03	985.16	1.35
TC0800733	+	ENSMUSG00000031976	chr8:122610631-122635675	cDNA sequence AK122209	'Urb2	0.44	444.17	486.02	435.73	1005.93	1044.06	1047.57	3.46
TC0800788	-	ENSMUSG00000048644	chr8:4221930-4223543	cortexin 1	'Ctxn1	0.44	521.39	484.09	491.54	1147.18	1115.15	1150.45	1.2
TC0800970	-	ENSMUSG00000031591	chr8:40125626-40160197	N-acylsphingosine amidohydrolase 1	'Asah1	0.44	824.18	849.78	1026.96	2046.1	1984.95	2098.99	2.23
TC0801432	-		chr8:121148105-121193332			0.44	1013.07	792.54	899.71	2066.06	2083.33	2045.43	1.69
TC0901319	-	ENSMUSG00000042688	chr9:75424042-75447155	mitogen-activated protein kinase 6	'Mapk6	0.44	693.46	572.91	666.97	1456.29	1445.44	1487.74	1.96
TC0X00726	-	ENSMUSG00000004317	chrX:5592323-5752508	chloride channel 5	'Clcn5	0.44	145.96	133.47	151.22	327.38	340.7	320.76	3.95
TC0X01264	-	ENSMUSG00000033436	chrX:129510666-129528434	armadillo repeat containing, X-linked 2	'Armcx2	0.44	522.51	605.18	633.73	1298.49	1286.97	1382.18	2.29
TC1000037	+	ENSMUSG00000019817	chr10:12791145-12832049	pleiomorphic adenoma gene-like 1	'Plagl1	0.44	439.17	402.89	434.69	988.56	947.04	991.57	3.17
[truncated: 826 more rows]

## Sheet: Bladder transcript change
TIGR Transcript Cluster	Strand	Ensembl Gene ID	Position	Description	Gene Symbol	dT	TA_1 Bladder	TA_2 Bladder	TA_3 Bladder	TA_1 Bladder D7	TA_2 Bladder D7	TA_3 Bladder D7	dTrank
TC1000373	+	ENSMUSG00000071183	chr10:79271228-79272243			77.14	72.7	63.4	33.6	1.1	0	1.1	1.19
TC0701362	-		chr7:15050869-15052903			64.64	1074.83	1251.95	799.41	13.97	16.47	17.93	9.66
TC0700609	+	ENSMUSG00000030510	chr7:62621736-62653900	longevity assurance homolog 3	'Lass3	48.45	1388.57	1157.69	1043.87	26.24	23.88	23.97	20.04
TC0900550	+	ENSMUSG00000032348	chr9:78234743-78252240	glutathione S-transferase, alpha 4	'Gsta4	46.42	3537.68	3818.24	3129.78	72.17	76.94	76.77	5.55
TC0301088	-	ENSMUSG00000050359	chr3:92589992-92591932	small proline-rich protein 1A	'Sprr1a	36.97	4263.72	3609.73	3037.59	106.02	92.37	96.72	4.87
TC1500706	-	ENSMUSG00000056293	chr15:63900325-63921155	expressed sequence AI987692	'Gsdmc2	36.26	1971.83	1402.27	1219.79	40.92	41.98	43.79	16.42
TC0300951	-	ENSMUSG00000043461	chr3:69920544-69960945	RIKEN cDNA 1110032A04 gene	'1110032A04Rik	35.08	1694.64	1655.47	1249.67	42.96	50.54	37.64	12.89
TC0101521	-		chr1:153997933-154078287			32.64	902.13	1129.74	845.21	29.67	29.15	29.32	18.19
TC0201788	-	ENSMUSG00000012350	chr2:103114220-103153983	ets homologous factor	'Ehf	32.54	1476.4	1535.7	1150.92	41.66	47.21	39.08	24.92
TC0400316	+	ENSMUSG00000028488	chr4:84609182-84793103	SH3-domain GRB2-like 2	'Sh3gl2	31.72	2332.71	2615.96	1889.31	68.77	78.74	68.08	17.74
TC1400998	-	ENSMUSG00000040055	chr14:51991023-52001328	gap junction membrane channel protein beta 6	'Gjb6	31.23	771.17	728.79	566.44	20.14	26.62	19.42	8.21
TC1900748	-	ENSMUSG00000041731	chr19:24378250-24561844	phosphoglucomutase 5	'Pgm5	30.48	2054.74	1829.8	2521.94	72.92	70.34	66.92	7.63
TC1101884	-	ENSMUSG00000054146	chr11:100240806-100244967	keratin 15	'Krt15	29.87	1862.87	2041.8	1310.76	56.19	61.13	57.27	16.14
TC1200760	-	ENSMUSG00000035451	chr12:55475707-55481195	forkhead box A1	'Foxa1	29.53	1378.71	1438.55	1035.47	40.77	46.25	43.43	8.58
TC1101737	-	ENSMUSG00000047773	chr11:89530125-89647592	ankyrin-repeat and fibronectin type III domain containing 1	'AL772375.5	28.12	1540.37	1445.09	1141.18	39.87	50.41	56.47	11.19
TC1500476	+	ENSMUSG00000023039	chr15:101398387-101416470	keratin 7	'Krt7	27.27	2119.28	2177.88	1460.51	68.35	73.22	69.6	8.12
TC0800277	+	ENSMUSG00000031613	chr8:54695321-54721780	hydroxyprostaglandin dehydrogenase 15	'Hpgd	26.28	1012.33	1038.81	993.17	39.06	40.36	36.42	22.74
TC1600675	-	ENSMUSG00000022548	chr16:30970621-30989233	apolipoprotein D	'Apod	24.43	1715.89	1589.05	1932.24	69.82	73.94	70.65	14.79
TC0401041	-	ENSMUSG00000071012	chr4:42122406-42123537			24.32	2314.85	2257.07	1875.22	83.45	98.64	83.03	6.4
TC1500521	-	ENSMUSG00000041866	chr15:4813702-4888622			23.87	1524.77	1669.19	1696.88	68.56	71.88	64.48	10.72
TC0500397	+	ENSMUSG00000034842	chr5:92319088-92401870	ADP-ribosyltransferase 3	'Art3	23.86	1592.01	1311.56	1959.78	69.86	74.95	59.03	13.23
TC0300035	+	ENSMUSG00000027559	chr3:14885104-14894127	carbonic anhydrase 3	'Car3	23.07	2423.89	2596.14	1822.11	101.94	107.59	87.03	11.91
TC1800288	+	ENSMUSG00000024610	chr18:61193287-61202090	CD74 antigen	'Cd74	22.78	2323.18	2284.88	2673.74	108.2	112.27	99.24	14.81
TC0800785	-	ENSMUSG00000051906	chr8:4067024-4070073	CD209f antigen	'Cd209f	22.55	819.8	569.86	808.97	32.81	35.72	28.99	9.86
TC0700273	+	ENSMUSG00000052974	chr7:24038818-24052523	cytochrome P450, family 2, subfamily f, polypeptide 2	'Cyp2f2	22.08	979.85	1494.54	1249.69	54.21	60.7	53.78	11.38
TC0101188	-	ENSMUSG00000039395	chr1:72401074-72454155	melanoregulin	'Mreg	22.04	995.67	1209.77	784.98	47.02	49.76	38.88	14.96
TC0100480	+	ENSMUSG00000067006	chr1:106761031-106783203	serine	'Serpinb5	21.28	1225.61	1278.78	851.25	51.94	55.26	50.5	13.21
TC0400943	-	ENSMUSG00000040728	chr4:11259082-11313904	RNA binding motif protein 35A	'Rbm35a	20.45	1043.27	1069.56	765.04	46.01	51.8	42.89	28.67
TC1501064	-	ENSMUSG00000061527	chr15:101693229-101699058	keratin 5	'Krt5	20.39	2413.26	2712.2	1696.43	103	126.42	105.23	9.42
TC0501248	-	ENSMUSG00000029260	chr5:86826537-86843703	UDP glucuronosyltransferase 2 family, polypeptide B34	'Ugt2b34	20.01	1432.93	1450.19	1073.71	67.25	68	62.48	10.25
TC0100710	+	ENSMUSG00000026574	chr1:164764533-164792088	dermatopontin	'Dpt	19.52	1257.6	1116.87	1490.02	63.89	63.69	70.39	11.91
TC0901100	-	ENSMUSG00000041523	chr9:44387070-44389112	uroplakin 2	'Upk2	19.33	2729.04	2550.52	2138.48	129.3	129.53	124.95	9.07
TC1300209	+		chr13:37604050-37609388			19.14	991.07	1042.2	649.08	47.3	46.07	46.74	17.55
TC1200191	+	ENSMUSG00000046782	chr12:55632008-55672794		'AC123943.4	18.99	675.25	634.03	493.08	27.83	30.51	36.56	5.87
TC0701828	-	ENSMUSG00000032776	chr7:67927681-68156690	multiple C2 domains, transmembrane 2	'Mctp2	18.67	1103.88	1108.63	788.31	54.07	58.37	48.27	13.34
TC1301003	-	ENSMUSG00000021594	chr13:66484076-66522089	steroid 5 alpha-reductase 1	'Srd5a1	18.59	2199.67	2284.13	1647.64	100.38	116.69	112.79	13.02
TC1000014	+		chr10:7077873-7085935			18.43	778.63	743.1	502.08	37.8	29.95	42.08	8.07
TC1600740	-	ENSMUSG00000049436	chr16:38483205-38510288	uroplakin 1B	'Upk1b	17.91	2968.69	2905.48	2413.05	143.77	147.2	171.79	7.19
TC1100133	+	ENSMUSG00000069919	chr11:32235682-32236503	hemoglobin alpha, adult chain 1	'Hba-a1	17.68	914.22	1256.86	1308.15	56.85	78.16	61.75	6.16
TC0101575	-	ENSMUSG00000040170	chr1:162836054-162859722	flavin containing monooxygenase 2	'Fmo2	17.66	1235.59	1318.43	1700.51	75.73	85.34	79.88	14.54
TC0900188	+	ENSMUSG00000001943	chr9:37467909-37472819	V-set and immunoglobulin domain containing 2	'Vsig2	17.65	2829.58	2926.41	2108.47	144.87	158.55	142.2	11.84
TC0500416	+	ENSMUSG00000023078	chr5:95170276-95174417	chemokine	'Cxcl13	17.41	540.73	844.4	997.74	44.23	46.66	45.96	9.37
TC0500446	+	ENSMUSG00000029330	chr5:100982020-101012221	CDP-diacylglycerol synthase 1	'Cds1	17.41	1136.82	1020.8	873.71	56.26	62.8	55.07	20.31
TC0400323	+	ENSMUSG00000038007	chr4:86278140-86338547	N-acylsphingosine amidohydrolase 3-like	'Acer2	17.25	2883.35	2258.38	2402.24	135.6	141.9	159.86	9.23
TC0401057	-	ENSMUSG00000071003	chr4:42787335-42788467	chemokine	'Ccl21a	16.86	2015.08	1933.11	1770.23	104.42	118.57	116.21	6.22
TC0301268	-	ENSMUSG00000058135	chr3:107830545-107836261	glutathione S-transferase, mu 1	'Gstm1	16.81	2495.09	2875.13	1948.98	150.05	144.39	141	6.58
TC1700272	+	ENSMUSG00000061126	chr17:30650097-30692214	cytochrome P450, family 4, subfamily f, polypeptide 39	'Cyp4f39	16.79	824.27	837.15	573.38	43.24	45.28	44.55	10.84
TC0901076	-	ENSMUSG00000049313	chr9:41899202-42058667	sortilin-related receptor, LDLR class A repeats-containing	'Sorl1	16.71	1806.31	1866.05	1588	101.82	110.53	102.4	47.08
TC0701545	-	ENSMUSG00000006313	chr7:27544315-27553961	uroplakin 1A	'Upk1a	16.6	1692.78	1715.8	1426.87	100.37	116.16	74.81	7.52
TC1401023	-	ENSMUSG00000060548	chr14:55831709-55914526	tumor necrosis factor receptor superfamily, member 19	'Tnfrsf19	16.33	1460.22	1467.38	1206.14	78.02	88.85	86.33	18.36
TC1102143	-	ENSMUSG00000025150	chr11:120838536-120841159	carbonyl reductase 2	'Cbr2	16.18	1574.27	1904.12	1507.24	98.17	111.11	98.85	9.57
TC1500349	+	ENSMUSG00000022435	chr15:85099541-85104868	uroplakin 3A	'Upk3a	16.08	1407.51	1445.72	1209.8	78.96	93.56	80.08	17.11
TC1101851	-	ENSMUSG00000035775	chr11:99537442-99547192	keratin 20	'Krt20	16	547.59	540.53	375.73	29.71	32	29.76	13.75
TC0301334	-	ENSMUSG00000050315	chr3:122951031-123074778	synaptopodin 2	'Synpo2	15.95	2749.93	2410.36	2880.42	164.52	166.41	173.3	11.59
TC1500614	-	ENSMUSG00000013611	chr15:36613397-36664907	RIKEN cDNA 4631426E05 gene	'Snx31	15.9	2090.02	1976.21	1783.41	121.23	128.75	117.96	23.2
TC0500849	+	ENSMUSG00000070419	chr5:144390697-144419152	cytochrome P450, family 3, subfamily a, polypeptide 57	'Cyp3a57	15.89	447.25	404.89	302.7	22.06	26.92	23.71	17.38
TC0101480	-	ENSMUSG00000026360	chr1:143925619-143930430	regulator of G-protein signaling 2	'Rgs2	15.77	1324.67	1316.34	1318.23	77.19	91.35	82.5	13.95
TC0301037	-	ENSMUSG00000008601	chr3:88655830-88662092	RAB25, member RAS oncogene family	'Rab25	15.51	1974.89	2103.74	1570.23	114.01	135.04	115.19	13.89
TC1600972	-	ENSMUSG00000000385	chr16:97948442-97994953	transmembrane protease, serine 2	'Tmprss2	15.28	1794.63	1849.8	1281.23	97.85	114.98	109.59	9.86
TC0702491	-	ENSMUSG00000031075	chr7:141013887-141163810	transmembrane protein 16A	'Ano1	15.22	1481.42	1606.47	1167.01	87.3	96.85	95.33	36.98
TC1700964	-	ENSMUSG00000036594	chr17:32360721-32365776	histocompatibility 2, class II antigen E alpha	'H2-Ea	15.06	1325.27	1272.32	1604.39	93.87	93.93	91.25	10.14
TC0201516	-	ENSMUSG00000034810	chr2:66605861-66715467	sodium channel, voltage-gated, type VII, alpha	'Scn7a	14.7	1027.05	1051.58	1155.49	69.56	76.7	73.7	35.51
TC0300474	+	ENSMUSG00000027861	chr3:101880408-101940402	calsequestrin 2	'Casq2	14.63	967.29	665.95	1206.33	63.31	67.04	63.73	15.27
TC1000906	-	ENSMUSG00000019866	chr10:43763951-43811237	absent in melanoma 1	'Aim1	14.59	784.26	815.62	666.2	51.54	51.27	52.55	31.96
TC0600594	+	ENSMUSG00000000440	chr6:115386638-115516115	peroxisome proliferator activated receptor gamma	'Pparg	14.58	1703.36	1676.51	1445.42	106.3	114.9	109.68	17.23
TC1101501	-	ENSMUSG00000041329	chr11:69681324-69687534	ATPase, Na+/K+ transporting, beta 2 polypeptide	'Atp1b2	14.56	961.35	987.69	1025.92	66.65	75.23	62.5	22.08
TC1900090	+	ENSMUSG00000032648	chr19:6279222-6293163	muscle glycogen phosphorylase	'Pygm	14.45	987.29	810.14	1012.35	59.76	66.79	67.91	15.25
TC0801446	-	ENSMUSG00000063024	chr8:122066946-122075224			14.37	2610.83	53.88	93.34	67.28	56.37	68.32	0.42
TC0200695	+	ENSMUSG00000027315	chr2:118978209-119956555	serine protease inhibitor, Kunitz type 1	'Spint1	14.29	1836.05	1912.95	1351.27	116.09	125.97	114.86	14.66
TC1200141	+	ENSMUSG00000050103	chr12:35077062-35417408	RIKEN cDNA A530016O06 gene	'Tmem195	14.22	904.58	1058	813	64.53	67.48	63.13	24.08
TC0400137	+	ENSMUSG00000066203	chr4:42626595-42627727			14.12	1454.3	1501.01	1269.59	110.06	99.83	89.35	10.21
TC0100818	+		chr1:177774550-177785830			14.08	178.19	147.62	199.01	16.32	13.05	7.92	3.5
TC1300208	+		chr13:37594030-37601223			13.96	1426.1	1527.46	989.39	85	97.13	100.23	13.75
TC0300906	-	ENSMUSG00000051431	chr3:59307027-59323208	G protein-coupled receptor 87	'Gpr87	13.79	825.54	871.01	622.68	53.02	62.07	53.05	10.31
TC0X01219	-	ENSMUSG00000034607	chrX:107813906-107874130	premature ovarian failure 1B	'Pof1b	13.76	700.2	624.71	599.39	48.4	50.01	41.41	26.02
TC0200831	+	ENSMUSG00000039092	chr2:139234766-139378527	serine palmitoyltransferase, long chain base subunit 3	'Sptlc3	13.68	754.63	698.04	631.92	48.23	55.99	48.19	21.65
TC1600288	+	ENSMUSG00000036172	chr16:44721232-44758883	CD200 receptor 3	'Cd200r3	13.65	821.28	816.42	612.71	54.14	61.84	48.87	12.66
TC0401649	-	ENSMUSG00000028766	chr4:137120174-137174825	alkaline phosphatase 2, liver	'Alpl	13.62	1475.59	1690.41	1111.64	91.23	110.94	111.88	9.72
TC1500911	-	ENSMUSG00000062760	chr15:84462368-84529418	RIKEN cDNA 1810041L15 gene	'1810041L15Rik	13.55	1354.28	1154.68	1562.17	92.87	107.61	99.92	9.98
TC1300786	-	ENSMUSG00000039114	chr13:36014188-36151435	neuritin 1	'Nrn1	13.54	1222.97	1576.52	974.98	84.2	93.35	101.24	9.12
TC0301322	-	ENSMUSG00000028132	chr3:120973577-121054663	transmembrane protein 56	'Tmem56	13.38	516.73	436.59	442.33	29.83	41.98	32.49	14.5
TC0600360	+	ENSMUSG00000062548	chr6:68026038-68026515			13.25	126.87	385.83	777.46	27.42	36.05	33.89	1.93
TC1000120	+	ENSMUSG00000004360	chr10:28992373-29009102		'AC153912.8-1	13.23	700.89	636.75	723.76	55.38	53.04	47.4	9.95
TC1000170	+	ENSMUSG00000019821	chr10:41301138-41324950	sphingomyelin phosphodiesterase 2, neutral	'mpd2	13.22	566.85	532.78	984.69	48.8	58.19	50.67	7.48
TC1600174	+	ENSMUSG00000022510	chr16:25345830-25553622	transformation related protein 63	'Trp63	13.16	2122.91	2458.59	1614.89	161.35	172.52	136.93	11.22
TC0501675	-	ENSMUSG00000036687	chr5:138773455-138785241	transmembrane protein 184a	'Tmem184a	13.11	1537.52	1504.73	1243.41	106.4	118.41	102.22	17.15
TC0501011	-	ENSMUSG00000002633	chr5:27489270-27499556	sonic hedgehog	'Shh	13.09	990.5	1117.68	686.25	64.36	83.05	66.09	7.89
TC0701566	-	ENSMUSG00000057092	chr7:28010317-28016484	FXYD domain-containing ion transport regulator 3	'Fxyd3	13.05	1296.88	1331.83	984.25	84.36	98.04	94.52	9.56
TC0600287	+	ENSMUSG00000004655	chr6:55299802-55311925	aquaporin 1	'Aqp1	13	2480.77	2254.84	2730.33	177.23	212.04	185.16	9.38
TC0501265	-	ENSMUSG00000067149	chr5:88460974-88468267	immunoglobulin joining chain	'Igj	12.91	185.59	563.12	715.49	40.4	34.35	38.7	3.86
TC0301090	-	ENSMUSG00000049128	chr3:92658206-92678550	involucrin	'1110019C06Rik	12.9	1738.24	1619.22	1166.05	106.9	114.96	128.85	3.94
TC0400317	+		chr4:84918053-85168626			12.89	754.48	803.88	747.94	64.27	59.03	55.61	9.97
TC1400045	+	ENSMUSG00000071578	chr14:11996314-12224061			12.66	25.8	19.9	25.2	0	5.6	0	0.7
TC0201950	-	ENSMUSG00000027376	chr2:127267326-127282320	prominin 2	'Prom2	12.63	1639.09	1731.94	1308.42	117.13	127.39	125.88	27.08
TC0700980	+	ENSMUSG00000000216	chr7:117656793-117690854	sodium channel, nonvoltage-gated 1 gamma	'Scnn1g	12.63	1135.45	1248.06	865.65	82.96	90.24	84.07	21.24
TC0500433	+	ENSMUSG00000029335	chr5:98069220-98094976	bone morphogenetic protein 3	'Bmp3	12.57	1617.59	1616.37	1636.32	118.67	155.21	113.71	10.4
TC1600333	+		chr16:56478359-56483633			12.53	1355.61	1407.11	1499.45	98.88	118.19	123.19	15.73
TC0901245	-	ENSMUSG00000032278	chr9:61980374-62053572	progestin and adipoQ receptor family member V	'Paqr5	12.45	2043.5	2006.82	1550.31	139.01	158.81	152.21	19.54
TC1700246	+	ENSMUSG00000024011	chr17:27511324-27521505	peptidase inhibitor 16	'Pi16	12.32	1445.03	1689.7	2122.16	136.91	152.76	136.89	11.51
TC1800218	+	ENSMUSG00000038071	chr18:44647615-44655188	neuropeptide Y receptor Y6	'Npy6r	12.11	601.07	311.85	1547.91	67.76	72.31	63.07	2.36
TC0500057	+	ENSMUSG00000059645	chr5:14686168-14701460		'AC126681.4	11.95	603.68	579.57	874.48	55.49	58.66	57.99	1.18
TC0400978	-	ENSMUSG00000055373	chr4:25679133-25869802	fucosyltransferase 9	'Fut9	11.94	274.04	279.41	306.66	23.43	24.33	24.26	6.28
TC1000596	+	ENSMUSG00000020151	chr10:115524685-115782814	protein tyrosine phosphatase, receptor type, R	'Ptprr	11.93	729.69	705	494.85	50.14	58.58	52.96	17.01
TC0700236	+	ENSMUSG00000057454	chr7:21424573-21429159	Ly6/Plaur domain containing 3	'Lypd3	11.87	1595	1673.18	1078.87	123.42	128.8	113.98	9.86
TC0500203	+	ENSMUSG00000062329	chr5:36816937-36821212	cytokine like 1	'4Cytl1	11.81	788.97	839.67	955.52	66.36	80.97	71.55	11.18
TC1000055	+	ENSMUSG00000019851	chr10:18567803-18579810	PERP, TP53 apoptosis effector	'Perp	11.69	1590.52	1658.87	1216.43	126.16	122.2	133.6	4.3
TC1500668	-	ENSMUSG00000022425	chr15:54899021-54980230	ectonucleotide pyrophosphatase/phosphodiesterase 2	'Enpp2	11.63	976.4	1059.1	1069.65	86.07	94.83	86.02	37.02
TC1100496	+	ENSMUSG00000020787	chr11:73080716-73096771	purinergic receptor P2X, ligand-gated ion channel, 1	'P2rx1	11.6	1353.38	1113.54	1997.25	115.45	131.4	138.07	4.12
TC0101574	-	ENSMUSG00000040181	chr1:162790789-162827593	flavin containing monooxygenase 1	'Fmo1	11.59	1396.18	1598.64	1631.99	130.21	139.96	129.15	16.4
TC1000085	+	ENSMUSG00000037490	chr10:22400713-22461052	solute carrier family 2	'Slc2a12	11.55	978.45	931.64	1024.3	80.77	90.21	83.15	14.75
TC1300584	+	ENSMUSG00000021730	chr13:114811613-115185715	hyperpolarization-activated, cyclic nucleotide-gated K+ 1	'Hcn1	11.51	1284.71	884.37	1540.23	99.3	105.13	117.78	11.06
TC0900309	+	ENSMUSG00000032092	chr9:44976902-44988370	myelin protein zero-like 2	'Mpzl2	11.49	2074.06	2081.66	1593.96	156.04	181.4	162.77	13.57
TC1100361	+	ENSMUSG00000019102	chr11:61290303-61299976	aldehyde dehydrogenase family 3, subfamily A1	'Aldh3a1	11.49	1303.64	1430.56	1189.05	106.08	121.89	113.47	22.42
TC1100168	+	ENSMUSG00000055415	chr11:43108345-43216659	ATPase, Class V, type 10B	'Atp10b	11.48	1151.96	946.27	770.89	76.75	92.3	80.94	26.51
TC0101411	-	ENSMUSG00000044687	chr1:131535501-131536748		'AC120217.13	11.43	307.81	269.52	290.8	22.61	27.47	25.87	6.9
TC1101755	-	ENSMUSG00000020865	chr11:94452335-94502036	ATP-binding cassette, sub-family C	'Abcc3	11.41	1783.76	1769.88	1294.61	134.9	147.17	142.67	32.73
TC1300060	+		chr13:18577337-18584266			11.25	307.85	248.39	257.28	24.05	25.46	22.81	8.73
TC1900331	+	ENSMUSG00000044026	chr19:38096663-38106290	transmembrane protein 20	'Tmem20	11.24	2303.37	2459.22	1937.77	215.17	208.45	172.64	8.31
TC0202110	-	ENSMUSG00000013338	chr2:155759998-155765734	fer-1-like 4	'Fer1l4	11.22	1338	1443.89	968.85	106.5	120.4	107.38	11.64
TC0300355	+	ENSMUSG00000068893	chr3:92249306-92395287	small proline-rich protein 2A	'AC129296.2-2	11.22	588.17	586.73	426.63	48.02	52.24	42.53	7.64
TC0300253	+	ENSMUSG00000027996	chr3:83871297-83879291	secreted frizzled-related protein 2	'Sfrp2	11.17	1091.14	1352.37	1289.92	110.31	109.4	114.51	8.81
TC1101467	-	ENSMUSG00000020542	chr11:65258139-65351557	myocardin	'Myocd	11.15	1947.52	1735.36	2142.44	158.44	169.84	194.25	13.14
TC0301472	-	ENSMUSG00000028176	chr3:157991061-158470387	leucine rich repeat containing 7	'Lrrc7	11.14	826.98	832.14	873.83	75	79.36	73.08	32.7
TC1500109	+	ENSMUSG00000022286	chr15:37343723-37474249	grainyhead-like 2	'Grhl2	11.1	698.57	735.33	532.03	56.89	63.53	56.66	19.48
TC0401627	-	ENSMUSG00000037188	chr4:134920325-134952057	grainyhead-like 3	'Grhl3	11	1315.29	1259.56	1047.56	107.53	114.78	107.09	18.52
TC0900989	-	ENSMUSG00000041737	chr9:31328515-31366793	transmembrane protein 45b	'Tmem45b	10.97	1614.17	1547.9	1226.44	123.78	155.7	120.64	12.02
TC0600259	+	ENSMUSG00000029832	chr6:51395925-51422026	nuclear factor, erythroid derived 2, like 3	'Nfe2l3	10.95	1262.55	1287.65	1006.31	109.27	109.23	106.26	11.12
TC0101609	-	ENSMUSG00000026688	chr1:167347567-167368986	microsomal glutathione S-transferase 3	'Mgst3	10.89	1569.06	1581.55	999.88	114.23	134.12	132.87	9.99
TC1101885	-	ENSMUSG00000020911	chr11:100249854-100254992	keratin 19	'Krt19	10.81	1911.21	1754.89	1233.21	160.68	140.97	151.59	11.65
TC0900315	+	ENSMUSG00000037129	chr9:45277282-45305764	transmembrane protease, serine 13	'Tmprss13	10.77	1038.33	1064.28	749.33	81.17	94.83	88.68	22.13
TC0500069	+	ENSMUSG00000039899	chr5:20410405-20416074	fibrinogen-like protein 2	'Fgl2	10.71	1555.39	1295.81	1485.36	135.2	146.93	122.84	8.01
TC0800188	+	ENSMUSG00000009628	chr8:32338413-32353453	testis expressed gene 15	'Tex15	10.71	551.96	466.74	646.57	48.43	52.27	54.83	6.68
TC1300147	+	ENSMUSG00000021340	chr13:24308996-24356557	glycosylphosphatidylinositol specific phospholipase D1	'Gpld1	10.69	929.52	1014.4	780.73	79.53	91.11	84.29	27.66
TC1300252	+	ENSMUSG00000038068	chr13:46604819-46728570	ring finger protein 144B	'Rnf144b	10.65	1647.78	1739.09	1458.21	147.41	150.38	157.14	13
TC0201496	-	ENSMUSG00000026971	chr2:60528842-60653192	integrin beta 6	'Itgb6	10.62	982.79	905.62	715.27	86.41	78.1	80.59	10.64
TC0100730	+	ENSMUSG00000026678	chr1:169631977-169672289	regulator of G-protein signaling 5	'Rgs5	10.58	1553.67	1565.19	1619.71	132.7	165.86	149.29	12.23
TC0700987	+	ENSMUSG00000052889	chr7:118213562-118552920	protein kinase C, beta 1	'Prkcb	10.58	1616.64	1475.76	1879.71	150.21	162.93	156.86	16.42
TC1701303	-	ENSMUSG00000045053	chr17:81880404-81926342	potassium voltage-gated channel, subfamily G, member 3	'Kcng3	10.56	617.59	533.2	611.69	45.88	60.17	60.83	5.74
TC0101631	-	ENSMUSG00000038370	chr1:171143359-171166345	Purkinje cell protein 4-like 1	'Pcp4l1	10.55	1745.87	1854.8	1927.32	162.55	181.4	180.2	6.36
TC1400726	-	ENSMUSG00000063142	chr14:20956433-21675327	potassium large conductance calcium-activated channel, subfamily M, alpha member 1	'Kcnma1	10.43	1771.98	1751.35	2060.55	162.2	198.18	175.24	27.58
TC0202111	-		chr2:155765809-155772641			10.42	834.24	869.75	632.73	76.06	75.44	72.81	14.77
TC01r00003	+		chr1_random:853166-859638			10.33	539.54	553.86	462.62	46.35	55.3	48.98	9.99
TC0601038	-	ENSMUSG00000009281	chr6:48529748-48532858	retinoic acid receptor responder	'Rarres2	10.31	1215.81	1414.19	1579.52	129.38	148.85	130.12	13.52
TC0601165	-	ENSMUSG00000071387	chr6:69605362-69625801			10.21	111.32	412.86	427.51	29.36	27.58	36.31	1.38
TC0900287	+	ENSMUSG00000032013	chr9:43245194-43270471	tripartite motif protein 29	'Trim29	10.19	1327.5	1400.77	972.28	117.09	131.16	114.78	15.51
TC1201014	-	ENSMUSG00000021263	chr12:106211127-106223214	degenerative spermatocyte homolog 2	'Degs2	10.17	1518.11	1247.46	1014.19	115.46	125.79	130.52	9.69
TC0100319	+	ENSMUSG00000026208	chr1:75586523-75594773	desmin	'Des	10.14	1875.08	1479.69	1721.2	147.79	183.33	169.41	5.99
TC0300459	+	ENSMUSG00000027875	chr3:98151659-98181956	3-hydroxy-3-methylglutaryl-Coenzyme A synthase 2	'Hmgcs2	10.14	1048.1	1088.08	1207.49	112.26	112.22	105.15	9.42
TC0202159	-	ENSMUSG00000018211	chr2:163955345-163962559	WAP four-disulfide core domain 15B	'Wfdc15b	10.08	514.59	564.49	458.81	43.56	58.9	50.16	7.91
TC0701518	-		chr7:26195975-26221612			10.01	1752.72	1842.71	1340.72	155.28	159.89	178.1	7.92
TC1500480	+	ENSMUSG00000023043	chr15:102014382-102018184	keratin 18	'Krt18	10.01	2132.34	2176.86	1699.34	208.37	191.49	200.46	10.9
TC1600753	-	ENSMUSG00000022696	chr16:44017738-44110752	SID1 transmembrane family, member 1	'Sidt1	10	944.85	1015.91	771.64	83.37	97.06	92.73	22.53
TC0X01317	-	ENSMUSG00000031283	chrX:137949995-138058535	chordin-like 1	'Chrdl1	9.92	1039.07	989.38	1061.02	99.79	114.29	97.35	11.46
TC1000412	+	ENSMUSG00000035504	chr10:80112563-80118833	receptor accessory protein 6	'Reep6	9.88	1749.66	1894.42	1314.64	160.46	166.79	174.83	6.74
TC0100544	+	ENSMUSG00000004552	chr1:131542093-131570978	cathepsin E	'Ctse	9.78	1022.08	1122.3	691.6	87.55	102.79	99.64	8.08
TC0200016	+	ENSMUSG00000026676	chr2:5055049-5148137	coiled-coil domain containing 3	'Ccdc3	9.71	766.94	833.46	897.91	78.01	97.87	81.53	6.57
TC0400123	+	ENSMUSG00000061322	chr4:41708257-41776621	dynein, axonemal, intermediate chain 1	'Dnaic1	9.63	944.13	799.41	1048.81	89.4	105.13	95.28	7.6
TC0601640	-	ENSMUSG00000030256	chr6:145953210-145955893	basic helix-loop-helix domain containing, class B3	'Bhlhe41	9.62	798.45	787.98	713.8	75.12	78.65	85.4	10.83
TC0800272	+	ENSMUSG00000031517	chr8:53548462-53829870	glycoprotein m6a	'Gpm6a	9.59	488.35	572.8	696.62	58.42	64.79	60.15	12.53
TC1700437	+	ENSMUSG00000023960	chr17:42201421-42209198	ectonucleotide pyrophosphatase/phosphodiesterase 5	'Enpp5	9.59	2189.79	2190.57	2020.14	224.49	232.73	210.12	6.93
TC0200855	+	ENSMUSG00000063873	chr2:144908857-145382794	solute carrier family 24	'Slc24a3	9.56	1326.15	1240.75	1878.9	147.48	163.15	154.4	14.76
TC0800612	+	ENSMUSG00000000303	chr8:105202013-105268891	cadherin 1	'Cdh1	9.53	1779.19	1691.07	1210.53	153.11	168.25	169.72	14.19
TC1201117	-	ENSMUSG00000062033	chr12:113715581-113716059			9.44	163	424.2	766.44	45.07	51.72	46.62	1.19
TC1200968	-	ENSMUSG00000021187	chr12:99141915-99213875	tandem C2 domains, nuclear	'Tc2n	9.3	1260.01	1374.24	1147.71	117.98	163.07	125.52	20.14
TC1700433	+	ENSMUSG00000023913	chr17:41689316-41732489	phospholipase A2, group VII	'Pla2g7	9.3	1485.94	1447.25	1397.73	147.71	159.65	158.37	19.3
TC0702177	-	ENSMUSG00000007279	chr7:105713920-105780950	signal peptide, CUB domain, EGF-like 2	'Scube2	9.22	1045.45	1028.68	1089.92	110.88	124.43	107.97	29.45
TC0601597	-	ENSMUSG00000030214	chr6:136629181-136685640	RIKEN cDNA 1100001H23 gene	'1100001H23Rik	9.2	370.48	358.62	424.71	38.68	46.45	40.34	12.12
TC1401078	-	ENSMUSG00000014725	chr14:63464775-63514590	a disintegrin and metallopeptidase domain 28	'Adam28	9.14	774.96	889.96	661.43	80.98	89.21	84.37	25.62
TC0201952	-	ENSMUSG00000027375	chr2:127374083-127397548	myelin and lymphocyte protein, T-cell differentiation protein	'Mal	9.1	2056.02	1966.43	1427.16	192.11	201.76	204.73	4.57
TC1600471	+	ENSMUSG00000040605	chr16:97738131-97820381	beta-site APP-cleaving enzyme 2	'Bace2	9.05	1134.9	1118.6	916.97	112.81	121.26	116.07	14.64
TCUnr00017	+		chrUn_random:1509645-1523988			9.05	706.87	790.97	593.07	72.37	85.23	73.5	5.31
TC1900858	-		chr19:42885033-43278771			9.04	945.81	748.29	925.25	91.6	92.47	105.72	12.99
TC0501486	-	ENSMUSG00000027891	chr5:115861817-115863172			9	709.16	791.94	758	71.11	98.69	81.18	1.95
TC1900894	-	ENSMUSG00000037126	chr19:46208721-46223790	pleckstrin and Sec7 domain containing	'Psd	8.97	1274.31	1233.62	1659.47	153.86	163.31	147.23	10.99
TC1400899	-	ENSMUSG00000004558	chr14:47238962-47247672	N-myc downstream regulated gene 2	'Ndrg2	8.96	2672.15	2681.53	2717.41	292.52	310.73	297.42	12.51
TC1700577	+	ENSMUSG00000024049	chr17:69298884-69406219	myomesin 1	'Myom1	8.84	957.26	869.33	1059.96	102.36	112.8	111.28	36.21
TC1800700	-	ENSMUSG00000024511	chr18:70373349-70535769	RAB27b, member RAS oncogene family	'Rab27b	8.84	1390.19	1385.53	1075.74	148.57	144.18	143.18	13.77
TC1400663	-	ENSMUSG00000021749	chr14:6157418-6188016	oncoprotein induced transcript 1	'Oit1	8.83	969.79	988.97	683.34	96.97	101.77	100.43	10.17
TC0100720	+	ENSMUSG00000000544	chr1:166101140-166137221	glycoprotein A33	'Gpa33	8.76	1252.21	1208.36	828.05	112.9	137.2	125.43	11.06
TC0202228	-	ENSMUSG00000008999	chr2:172614078-172684709	bone morphogenetic protein 7	'Bmp7	8.76	1627.34	1670.31	1294.75	151.8	184.47	187.7	12.99
TC0100971	-	ENSMUSG00000043760	chr1:20247264-20812738	polycystic kidney and hepatic disease 1	'Pkhd1	8.71	580.56	585.11	498.26	58.19	69.24	63.67	35.67
TC0501203	-	ENSMUSG00000029153	chr5:72697578-72713729	OCIA domain containing 2	'Ociad2	8.71	1411.9	1436.43	1058.83	136.2	153.96	158.41	11.4
TC0901540	-	ENSMUSG00000032502	chr9:111259136-111388673	src homology three	'Stac	8.69	553.63	514.44	629.33	63.4	75.06	56.87	17.08
TC0101230	-	ENSMUSG00000054702	chr1:79827623-79892707	adaptor-related protein complex AP-1, sigma 3	'Ap1s3	8.68	757.81	704.47	703.86	80.74	88.05	80.63	14.14
TCUnr00137	-		chrUn_random:8400786-8406871			8.67	670.93	753.73	582.23	79.22	88.32	63.99	6.04
TC0300452	+	ENSMUSG00000028088	chr3:97500120-97526573	flavin containing monooxygenase 5	'Fmo5	8.65	1268.78	1318.66	1208.33	142.55	141.95	154.53	7.99
TC1300613	-	ENSMUSG00000046159	chr13:9790061-10274292	cholinergic receptor, muscarinic 3, cardiac	'Chrm3	8.64	773.16	669.49	978.05	89.07	108.89	82.12	8.78
TC1500601	-	ENSMUSG00000038879	chr15:34681935-34788538	NIPA-like domain containing 2	'Npal2	8.6	1116.42	1100.4	794.59	111.3	129.84	109.02	14.46
TC1800052	+	ENSMUSG00000024421	chr18:12683962-12932703	laminin, alpha 3	'Lama3	8.58	852.18	726.89	654.62	83.63	93.46	83.26	28.44
TC0700878	+	ENSMUSG00000051041	chr7:103464300-103488219	olfactomedin-like 1	'Olfml1	8.57	562.23	634.08	640.46	59.11	87.25	67.92	7.18
TC0700879	+	ENSMUSG00000036528	chr7:103492083-103643290	protein tyrosine phosphatase, receptor-type, F interacting protein, binding protein 2	'Ppfibp2	8.57	1168.36	1206.38	981.82	127.78	136.17	127.5	24.76
TC1100895	+	ENSMUSG00000061086	chr11:104659704-104696260	myosin, light polypeptide 4	'Myl4	8.57	1343.01	1223.67	2022.61	178.22	190.19	166.85	5.35
TC05r00011	-		chr5_random:5164570-5180881			8.56	380.87	343.39	281.67	33.04	42.73	41.79	3.61
TC1000780	-	ENSMUSG00000039116	chr10:14104878-14247472	G protein-coupled receptor 126	'Gpr126	8.55	903.42	954.79	817.13	96.33	112.51	103.95	30.2
TC1000595	+	ENSMUSG00000034127	chr10:115323487-115355861	tetraspanin 8	'Tspan8	8.54	551.94	543.35	434.46	58.23	62.48	58.42	13.07
TC1900857	-		chr19:42682468-42825527			8.53	1788.7	1467.68	1837.5	184.24	212.48	200.74	11.38
TC1500707	-	ENSMUSG00000055827	chr15:63933706-63954537	RIKEN cDNA 9930109F21 gene	'Gsdmc3	8.51	1268.53	882.99	827.81	110.81	120.58	118.91	6.46
TC1100802	+	ENSMUSG00000038020	chr11:98946447-98962042	Rap guanine nucleotide exchange factor	'Rapgefl1	8.5	995.31	1222.31	878.45	111.2	134.9	118.14	16.69
TC0100098	+	ENSMUSG00000046858	chr1:34901412-34947525		'AC107766.14	8.4	565.03	559.71	437.57	54.63	65.27	66.11	7.59
TC0800235	+	ENSMUSG00000031636	chr8:44663342-44697409	PDZ and LIM domain 3	'Pdlim3	8.4	2072.11	1980.47	2702.16	254.89	276.92	272.78	5.45
TC1101277	-	ENSMUSG00000020354	chr11:46935538-47594224	sarcoglycan, delta	'Sgcd	8.33	1150.52	1044.29	1429.89	144.32	143.52	147.26	11.02
TC0100537	+	ENSMUSG00000026415	chr1:130704984-130718822	Fc receptor, IgA, IgM, high affinity	'Fcamr	8.31	446.52	476.74	356.85	45.41	54.9	53.72	10.87
TC1200846	-	ENSMUSG00000042808	chr12:74751024-74754239	glutathione peroxidase 2	'Gpx2	8.3	1275.04	1302.24	855.28	118.83	161.66	133.07	5.13
TC0501005	-	ENSMUSG00000067698	chr5:25149067-25153825		'AC125090.3-4	8.29	186.09	215.21	200.39	18.97	23.62	29.95	3.89
TC1200627	-	ENSMUSG00000020607	chr12:14206550-14211027	expressed sequence AW125753	'Fam84a	8.29	1240.54	1453.1	1047.19	133.76	162.76	154.62	4.9
TC1200675	-	ENSMUSG00000020672	chr12:28015058-28213876	syntrophin, gamma 2	'Sntg2	8.27	1033.78	985.9	1209.03	127.67	136.48	126.21	18.55
TC0101044	-	ENSMUSG00000003134	chr1:39612881-39720128	TBC1 domain family, member 8	'Tbc1d8	8.26	1056.64	1117.73	969.3	114.92	135.26	130.64	22.82
TC1000266	+	ENSMUSG00000020081	chr10:61771494-61784728	tachykinin receptor 2	'Tacr2	8.21	546.15	463.97	563.85	55.9	67.85	67.93	10.95
TC0202181	-	ENSMUSG00000017754	chr2:164580172-164598375	phospholipid transfer protein	'Pltp	8.17	2246.13	2273.87	2374.06	258.18	295.76	289.41	15.22
TC1500684	-	ENSMUSG00000022358	chr15:58245415-58280210	F-box protein 32	'Fbxo32	8.17	1270.13	1346.48	1140.63	151.02	167.11	141.97	14.49
TC0202001	-	ENSMUSG00000027356	chr2:132645245-132686874	RIKEN cDNA 5830467P10 gene	'Fermt1	8.1	713.89	771	581.43	83.69	86.99	84.56	14.1
TC1900739	-	ENSMUSG00000033207	chr19:23000736-23146479	MAM domain containing 2	'Mamdc2	8.06	890.07	701.1	914.34	98.95	111.92	99.92	15.38
TC0200895	+	ENSMUSG00000027463	chr2:151737387-151750113	RIKEN cDNA 2310046K01 gene	'2310046K01Rik	8.05	1372.65	1417.42	963.67	144.66	160.92	160.49	9.03
TC1701174	-	ENSMUSG00000002831	chr17:54259901-54268071	plasma membrane associated protein, S3-12	'S3-12	8.02	1012.74	1021.38	1119.52	125.65	140.06	127.39	12.42
TC1301163	-	ENSMUSG00000021719	chr13:102086889-102192543	regulator of G-protein signalling 7 binding protein	'Rgs7bp	8	1034.58	848.93	1185.71	125.49	133.13	125.08	10.36
TC1900251	+	ENSMUSG00000052085	chr19:24699518-24902421	dedicator of cytokinesis 8	'Dock8	7.97	1437.77	1424.12	1181.52	157.54	179.53	170.22	25.75
TC0X00573	+	ENSMUSG00000031438	chrX:134282553-134392348	ring finger protein 128	'Rnf128	7.96	2267.4	2325.61	1851.95	265.33	282.64	261.54	10.11
TC0600357	+		chr6:67872232-67872694			7.94	141.43	570.07	293.25	42.17	44.31	40.11	2.16
TC0201245	-	ENSMUSG00000003418	chr2:13594098-13743483	ST8 alpha-N-acetyl-neuraminide alpha-2,8-sialyltransferase 6	'St8sia6	7.91	1580.41	1480.59	1009.37	163.39	178.51	172.78	12.96
TC0600766	+	ENSMUSG00000030200	chr6:134409803-134452198	Bcl2-like 14	'Bcl2l14	7.9	996.41	997.22	796.31	130.13	122.42	100.68	7.51
TC0601151	-		chr6:69044724-69045082			7.9	208.9	595.9	731.55	69.7	57.44	67.41	1.66
TC1100436	+	ENSMUSG00000041287	chr11:69736611-69738301	SRY-box containing gene 15	'Sox15	7.88	829	903.11	847.58	107.06	102.46	117.72	7.62
TC0401022	-	ENSMUSG00000028435	chr4:41231187-41236646	aquaporin 3	'Aqp3	7.85	1044.78	1055.78	858.94	115.64	135.31	125.96	4.62
TC0400955	-	ENSMUSG00000040536	chr4:14879396-15076278	EF hand calcium binding protein 1	'Necab1	7.84	399.05	466.64	493.01	54.6	61.69	56.99	17.27
TC0700526	+	ENSMUSG00000059824	chr7:41881506-41886429	D site albumin promoter binding protein	'Dbp	7.8	2744.95	2958.82	3055.11	346.56	441.56	335.09	5.02
TC1700301	+	ENSMUSG00000060586	chr17:32124149-32444750	histocompatibility 2, class II antigen E beta	'H2-Eb1	7.8	1099.28	1132.86	1360.82	149.25	167.11	144.34	11.05
TC1700584	+	ENSMUSG00000024059	chr17:70051072-70145584	CAP-GLY domain containing linker protein family, member 4	'Clip4	7.8	700.01	761.32	628.5	86.97	91.38	89.57	19.02
TC0700714	+	ENSMUSG00000030616	chr7:86309241-86417324	synaptotagmin-like 2	'Sytl2	7.79	837.58	861.99	642.28	91.51	111.85	97.35	8.04
TC1101348	-	ENSMUSG00000055333	chr11:55206991-55269003	FAT tumor suppressor homolog 2	'Fat2	7.78	747.12	799.56	588.38	85.78	99.02	89.51	15.29
TC0601163	-	ENSMUSG00000068408	chr6:69518225-69518786			7.77	67.4	195.78	277.96	29.4	23.5	16.78	0.44
TC0100289	+	ENSMUSG00000039323	chr1:73066353-73094347	insulin-like growth factor binding protein 2	'Igfbp2	7.76	1744.87	2210.15	2405.55	286.73	242.77	290.03	7.38
TC1500639	-	ENSMUSG00000022309	chr15:42432695-42684763	angiopoietin 1	'Angpt1	7.73	288.92	269.02	267.72	34.99	37.66	34.18	7.89
TC1900279	+	ENSMUSG00000024810	chr19:29624958-29660559	interleukin 33	'Il33	7.66	1045.78	994.36	808.01	112.83	135.31	123.87	10.69
TC1201115	-	ENSMUSG00000063520	chr12:113687242-113687914			7.65	84.18	232.6	469.27	32.28	34.99	35.42	1.87
TC1900798	-	ENSMUSG00000024774	chr19:33823783-33867275	ankyrin repeat domain 22	'Ankrd22	7.64	760.56	765.58	579.59	86.95	99.49	89.21	11.92
TC1500150	+	ENSMUSG00000024479	chr15:54631605-54662958	mal, T-cell differentiation protein 2	'Mal2	7.61	1779.2	1619.25	1309.35	205.9	209.62	203.36	6.84
TC1900333	+	ENSMUSG00000024998	chr19:38224880-38485775	phospholipase C, epsilon 1	'Plce1	7.6	951.73	904.01	885.52	115.83	129.68	115.2	31.29
TC0401212	-	ENSMUSG00000043003	chr4:73133147-73209574	RAS and EF hand domain containing	'Rasef	7.57	321.7	340.02	269.87	39.81	43.76	39.49	15.55
TC0300909	-	ENSMUSG00000036334	chr3:59446029-59472498		'AC122038.3	7.54	565.73	570.82	423.15	68.2	72.91	65.88	7.49
TC1102039	-	ENSMUSG00000069610	chr11:115119388-115125238			7.52	571.94	591.06	712.34	71.95	89.26	88.2	9.26
TC0500194	+	ENSMUSG00000043430	chr5:35266451-35268659	prosaposin-like 1	'Psapl1	7.51	597.55	555.76	341.14	73.5	63.96	61.59	2.68
TC1101523	-	ENSMUSG00000018566	chr11:70023860-70029772	solute carrier family 2	'Slc2a4	7.51	1041.34	994.34	1409.22	146.59	162.18	149.7	11.89
TC0801365	-	ENSMUSG00000033579	chr8:109945186-109993866	fatty acid 2-hydroxylase	'Fa2h	7.48	1333.11	1322.3	937.97	157.62	173.98	149.03	10.3
TC0100753	+	ENSMUSG00000006411	chr1:171340192-171358691	poliovirus receptor-related 4	'Pvrl4	7.47	570.12	638.33	488.21	74.51	83.08	69.43	9.08
TC0101474	-	ENSMUSG00000033898	chr1:139727799-139941342	complement component factor h	'BC026782	7.47	616.28	673.55	760.3	83.31	106.69	84.3	6.01
TC1600475	-	ENSMUSG00000068728	chr16:3183314-3185341			7.36	63.13	213.14	246.58	21.25	22.79	27.04	1.95
TC0201535	-		chr2:72068398-72076009			7.35	464.86	437.57	637.51	58.56	79.52	71.47	3.66
TC1100447	+	ENSMUSG00000018569	chr11:70046385-70049460	claudin 7	'Cldn7	7.35	707.71	761.29	556.84	86.76	92.06	96.76	7.33
TC1300787	-	ENSMUSG00000039109	chr13:36288039-36471661	coagulation factor XIII, A1 subunit	'F13a1	7.29	619.91	611.04	736.54	86	97.36	86.39	14.5
TC1300061	+	ENSMUSG00000021316	chr13:18628125-18630638			7.28	344.04	242.45	281.29	35.34	43.42	40.51	3.62
TC0801392	-	ENSMUSG00000034308	chr8:116274341-116286631	RIKEN cDNA 4632417N05 gene	'Sdr42e1	7.27	1012.46	971.94	818.96	127.91	127.35	130.24	7.88
TC0900551	+	ENSMUSG00000038939	chr9:78369512-78377110			7.25	583.26	643.99	500.78	74.1	84.04	80.31	6.92
TC1200890	-	ENSMUSG00000021236	chr12:82373825-82408997	ectonucleoside triphosphate diphosphohydrolase 5	'Entpd5	7.24	1394.37	1592.94	1192.57	180.62	203.45	193.4	17.95
TC0901137	-	ENSMUSG00000066687	chr9:48626471-48808152	zinc finger and BTB domain containing 16	'Zbtb16	7.22	823.65	917.82	678.48	105.4	124.83	104.75	8.87
TC1900730	-		chr19:20821076-20903126			7.22	662.94	681.89	560.28	78.01	96.99	88.75	4.94
TC0100398	+	ENSMUSG00000054545	chr1:87959074-88123624	UDP glucuronosyltransferase 1 family, polypeptide A7C	'Ugt1a10	7.21	1243.8	1166.21	1062.46	159.74	164.56	157.48	11.8
TC0401325	-	ENSMUSG00000028518	chr4:104409173-104486320	protein kinase, AMP-activated, alpha 2 catalytic subunit	'Prkaa2	7.21	1398.59	1263.51	1594.36	189.16	202.09	198.86	14.1
TC0701565	-	ENSMUSG00000036570	chr7:27991460-27995490	FXYD domain-containing ion transport regulator 1	'Fxyd1	7.19	1971.88	1800.87	2143.69	262.73	298.37	262.01	9.36
TC1000199	+	ENSMUSG00000019848	chr10:45101563-45130393	popeye domain containing 3	'Popdc3	7.19	233.89	241.92	289.12	34.12	32.95	39.27	7.07
TC0800912	-	ENSMUSG00000031488	chr8:25897530-25930218	RAB11 family interacting protein 1	'Rab11fip1	7.18	987.33	1080.19	811.24	122.87	141.79	136.24	12.93
TC0201056	+	ENSMUSG00000017897	chr2:165335682-165512373	eyes absent 2 homolog	'Eya2	7.17	655.76	647.53	555.18	80.42	96.81	81.82	11.6
TC1200332	+	ENSMUSG00000021250	chr12:83475371-83478754	FBJ osteosarcoma oncogene	'Fos	7.16	1507.62	1112.31	890.73	147.09	173.78	169.66	4.63
TC0800187	+		chr8:32285193-32333074			7.14	868.43	775.8	965.97	121.27	116.86	127.65	10.31
TC0601490	-	ENSMUSG00000049107	chr6:126124208-126187755	neurotrophin 3	'Ntf3	7.13	511.13	502.15	700.16	83.82	77.57	78.98	6.48
TC0300358	+	ENSMUSG00000055030	chr3:92458180-92459486	small proline-rich protein 2E	'Sprr2e	7.09	222.17	177.86	152.91	26.17	31.93	19.88	2.37
TC0101475	-	ENSMUSG00000026365	chr1:140008321-140105764	complement component factor h	'Cfh	7.08	1302.69	1413.23	1537.9	185.79	234.43	180.26	20.07
TC0800778	-	ENSMUSG00000031494	chr8:3705807-3711396	CD209a antigen	'Cd209a	7.07	380.94	363	425.22	49.49	63.89	52.01	8.1
TC1500620	-	ENSMUSG00000051359	chr15:37476862-37903257	neurocalcin delta	'Ncald	7.05	501.27	434	507.26	63.98	62.67	78.1	5.91
TC0600011	+	ENSMUSG00000032827	chr6:4855860-5118547	protein phosphatase 1, regulatory	'Ppp1r9a	7	723.08	773.48	711.76	110.41	109.85	95	17.9
TC0201036	+	ENSMUSG00000017723	chr2:164303370-164309160	WAP four-disulfide core domain 2	'Wfdc2	6.99	1171.04	1178.51	915.06	143.87	155.49	167.47	7.45
TC0101443	-	ENSMUSG00000003051	chr1:135143366-135148247	E74-like factor 3	'Elf3	6.96	935.01	1014.53	677.14	120.4	131.23	125.69	11.66
TC1600240	+	ENSMUSG00000022900	chr16:36402357-36435183	immunoglobulin-like domain containing receptor 1	'Ildr1	6.95	1024.6	999.42	782.81	113.23	151.47	139.39	10.13
TC0400456	+		chr4:109518413-109524676			6.92	48.8	29	64	5.4	2.8	12.3	0.42
TC1101682	-	ENSMUSG00000018927	chr11:83657797-83662992	chemokine	'Ccl6	6.92	889.48	800.29	841.52	123.41	133.38	108.87	8.56
TC0501004	-	ENSMUSG00000051940	chr5:25131123-25137769	RIKEN cDNA 5031410I06 gene	'5031410I06Rik	6.91	379.76	403.34	365.31	53.51	62.51	50.2	5.36
TC1500750	-	ENSMUSG00000034634	chr15:74842606-74844133	lymphocyte antigen 6 complex, locus D	'Ly6d	6.9	1135.47	1162.27	775.75	140.06	153.29	152.29	5.64
TC1900777	-	ENSMUSG00000046324	chr19:29310032-29348253	endoplasmic reticulum metallopeptidase 1	'Ermp1	6.9	1568.6	1499.23	1430.96	201.8	230.34	220.01	13.09
TC0300149	+		chr3:51785721-51807294			6.85	741.46	822.07	615.48	104.63	116.83	96.41	11.06
TC0501453	-	ENSMUSG00000014158	chr5:113842988-113879251	transient receptor potential cation channel, subfamily V, member 4	'Trpv4	6.85	1206.4	1191.95	964.75	162.59	172.24	155.82	16.95
TC0202105	-	ENSMUSG00000038171	chr2:155570044-155837138	RNA binding motif protein 12	'Rbm12	6.8	342.19	409.52	314.45	42.55	59.13	55.12	4.88
TC1300265	+	ENSMUSG00000021390	chr13:49091923-49108377	osteoglycin	'Ogn	6.75	1719.01	1652.9	1707.6	209.19	307.52	235.56	9.62
TC1501073	-	ENSMUSG00000059668	chr15:101904693-101910869	keratin 4	'Krt4	6.74	932.87	918.17	844.92	121.88	146.93	131.01	15.58
TC1102016	-	ENSMUSG00000041828	chr11:110134677-110200661	ATP-binding cassette, sub-family A	'Abca8a	6.73	612.92	690.74	799.64	98.84	114.83	98.88	23.52
TC0101432	-	ENSMUSG00000042429	chr1:134089008-134125242	adenosine A1 receptor	'Adora1	6.72	410.42	467.5	357.91	64.7	62.39	56.7	5.98
TC0301245	-		chr3:106300274-106304201			6.71	583.29	618.15	479.04	79.06	88.36	82.84	5.77
TC0800753	+	ENSMUSG00000033998	chr8:124582774-124618287	potassium channel, subfamily K, member 1	'Kcnk1	6.71	676.73	681.9	471.13	76.85	94.61	101.4	5.4
TC0200078	+	ENSMUSG00000026712	chr2:14178835-14281347	mannose receptor, C type 1	'Mrc1	6.69	701.45	631.66	753.45	97.93	114.25	99.74	27.31
TC1201073	-	ENSMUSG00000057048	chr12:111809538-111810024			6.66	113.53	243.77	394.02	35.59	38.62	38.64	2.29
TC1600653	-	ENSMUSG00000038168	chr16:25621863-25767324	leprecan-like 1	'Leprel1	6.62	1232.66	1276.61	1085.23	178.5	177.2	187.65	17.82
TC0900740	+	ENSMUSG00000032482	chr9:109940642-109959434	chondroitin sulfate proteoglycan 5	'Cspg5	6.6	491.34	486.67	500.93	71	74.8	78.41	7.6
TC0201803	-	ENSMUSG00000027171	chr2:104681528-104700637	proline rich Gla	'Prrg4	6.57	674.81	659.24	542.85	93.64	97.69	94.37	11.62
TC0200145	+	ENSMUSG00000015085	chr2:25403214-25408632	ectonucleoside triphosphate diphosphohydrolase 2	'Entpd2	6.56	1270.04	1247.25	1431.18	188.47	210.44	202.59	14.55
TC0700981	+	ENSMUSG00000030873	chr7:117789347-117842780	sodium channel, nonvoltage-gated 1 beta	'Scnn1b	6.56	690.52	780.13	512.51	97.12	108.26	96.99	11.61
TC0X01000	-	ENSMUSG00000031182	chrX:61697951-61698814	RIKEN cDNA 4930447F04 gene	'4930447F04Rik	6.55	223.63	165.15	168.15	28.68	23.64	32.76	0.56
TC0700765	+	ENSMUSG00000033685	chr7:96539599-96548414	uncoupling protein 2	'Ucp2	6.53	1613.99	1860.44	1466.8	242.04	254.71	259.72	7.91
TC1101438	-	ENSMUSG00000010122	chr11:61424958-61459633	solute carrier family 47, member 1	'Slc47a1	6.53	556.71	619.77	469.51	76.25	91.51	84.13	16.81
TC1701156	-	ENSMUSG00000023927	chr17:49888850-49983149	special AT-rich sequence binding protein 1	'Satb1	6.53	760.05	730.31	768.14	109.27	118.98	117.76	15.99
TC0200350	+	ENSMUSG00000026989	chr2:59415206-59435569	death associated protein-like 1	'Dapl1	6.48	277.9	470.61	248.74	43.93	55.64	54.27	3.82
TC1001062	-	ENSMUSG00000051190	chr10:78501378-78502517	olfactory receptor 1356	'Olfr1356	6.47	106.2	100.6	82.9	20.4	17.7	6.7	1.26
TC0101517	-	ENSMUSG00000052528	chr1:153580579-153582218			6.46	1028.27	1236.81	1104.06	179.27	171.58	170.5	2.32
TC0800675	+	ENSMUSG00000031844	chr8:116313919-116371972	hydroxysteroid	'Hsd17b2	6.45	1065.8	924.56	836.16	140.56	155.77	141.84	8.86
TC1701201	-	ENSMUSG00000046329	chr17:55254627-55271016	solute carrier family 25	'Slc25a23	6.45	1442.72	1400.79	1673.25	217.88	244.81	237.61	12.31
TC1900014	+		chr19:3867134-3876453			6.39	1252.75	1182.02	864.63	174.95	193.72	147.37	3.62
TC1200271	+	ENSMUSG00000052221	chr12:74375750-74397677		'AC124453.3-1	6.37	464.28	565.06	416.89	72.47	80.79	73.7	10.22
TC1201099	-	ENSMUSG00000066295	chr12:112679825-112680257			6.37	218.66	684.39	866.69	85.57	103.96	88.47	1.29
TC08r00026	-		chr8_random:4470667-4480651			6.35	281.39	277	286.12	47.17	44.57	41.29	4.84
TC1201062	-		chr12:111453305-111453732			6.34	149.46	459.71	726.09	69	75.52	66	1.52
TC1700862	-	ENSMUSG00000024189	chr17:24469603-24470271			6.33	465.25	616.76	693.25	88.11	91.63	100.91	2.13
TC0101413	-	ENSMUSG00000059149	chr1:131918278-131963428	major facilitator superfamily domain containing 4	'Mfsd4	6.29	1392.53	1285.94	1087.48	188.86	206.72	202.83	8.64
TC1700438	+	ENSMUSG00000023959	chr17:42258883-42404070	chloride intracellular channel 5	'Clic5	6.29	700.98	540.52	665.05	90.8	108.81	103.63	10.35
TC0800318	+	ENSMUSG00000053886	chr8:66731229-66802192	SH2 domain containing 4A	'Sh2d4a	6.28	531.97	546.79	431.4	78.23	80.95	81.47	14.05
TC1100844	+	ENSMUSG00000017172	chr11:101439638-101448467			6.28	1169.94	1187.18	1714.71	210.7	218.25	219.66	6.36
TC1102040	-	ENSMUSG00000069609	chr11:115129781-115135943	CMRF-35-like molecule 3-like	'RP23-331L12.7	6.28	682.93	628.09	843.82	106.68	121.25	115.24	4.92
TC0401716	-	ENSMUSG00000070608	chr4:144082450-144087077			6.26	131.49	137.8	124.11	14.98	26.34	21.52	1.44
TC0101252	-	ENSMUSG00000036766	chr1:84583376-84909758	delta/notch-like EGF-related receptor	'Dner	6.25	563.17	545.57	721.79	92.22	106.46	94.14	12.66
TC0701468	-	ENSMUSG00000040703	chr7:22576507-22590685	cytochrome P450, family 2, subfamily s, polypeptide 1	'Cyp2s1	6.23	1064.75	1269.25	997.26	165.85	187.2	181.85	12.73
TC1300251	+	ENSMUSG00000038080	chr13:46525668-46567378	amine oxidase, flavin containing 1	'Aof1	6.23	1319.92	1127.59	1630.01	208.93	229.29	216.08	12.62
TC0500269	+	ENSMUSG00000060512	chr5:63166227-63253517	RIKEN cDNA 0610040J01 gene	'0610040J01Rik	6.21	336.45	335.06	273.02	64.88	50.43	36.89	3.06
TC1701254	-	ENSMUSG00000043705	chr17:71594841-71687673	calpain 13	'Capn13	6.21	796.31	713.9	451.98	104.52	115.66	95.73	8.99
TC0X01401	-	ENSMUSG00000040855	chrX:157186316-157418016	RALBP1 associated Eps domain containing protein 2	'Reps2	6.2	496.05	527.25	415.71	73.32	81.94	76.79	12.81
TC0901341	-	ENSMUSG00000032346	chr9:78451889-78454503	RIKEN cDNA 2410146L05 gene	'Ooep	6.17	639.17	698.23	744.97	103.16	131.19	103.39	6.56
TC0401808	-	ENSMUSG00000029055	chr4:153972919-154044291	phospholipase C, eta 2	'Plch2	6.16	913.16	965.84	744.99	139.03	152.8	134.14	16.9
TC1101729	-	ENSMUSG00000056668	chr11:88804876-88805270		'AL645601.13	6.16	599.86	705.73	574.76	94.69	110.97	99.44	6.72
TC0400833	+	ENSMUSG00000028977	chr4:147793934-147934671	castor homolog 1, zinc finger	'Casz1	6.15	612.61	627.62	643.54	99.3	109.12	97.95	15.34
TC0900571	+	ENSMUSG00000032261	chr9:83646574-83737047	SH3 domain binding glutamic acid-rich protein like 2	'Sh3bgrl2	6.15	1552.02	1546.99	1213.98	241.81	246.96	212.38	5.57
TC1000066	+	ENSMUSG00000071369	chr10:19659206-19867414	mitogen activated protein kinase kinase kinase 5	'Map3k5	6.15	814.82	872.38	767.05	125.15	141.8	131.89	25.12
TC1600949	-	ENSMUSG00000039639	chr16:92398524-92411977	potassium voltage-gated channel, Isk-related subfamily, member 1	'Kcne1	6.14	619.19	618.06	538.09	100.17	107.48	81.28	5.53
TC1700323	+	ENSMUSG00000033327	chr17:32755953-32805359	tenascin XB	'Tnxb	6.14	1012.49	1068.11	1221.36	170.22	190.67	176.77	25.22
TC0300679	+	ENSMUSG00000036736	chr3:146842002-146880706			6.13	937.3	868.53	994.54	148.8	150.93	157.37	12.7
TC1600388	+	ENSMUSG00000022860	chr16:78928087-78948867	chondrolectin	'Chodl	6.12	469.25	586.5	578.85	85.08	100.17	81.8	7.32
TC0501003	-	ENSMUSG00000067700	chr5:25117124-25121558		'AC125090.3-1	6.1	567.12	601.5	568.8	79.87	103.14	101.67	5.21
TC0600688	+	ENSMUSG00000030329	chr6:125022347-125028721	RIKEN cDNA C530028O21 gene	'C530028O21Rik	6.08	410.37	478.02	486.44	72.1	77.26	76.9	6.32
TC0901353	-	ENSMUSG00000034898	chr9:79891946-80054329	filamin A interacting protein 1	'Filip1	6.08	798.23	702.01	817.37	108.86	151.26	120.87	10.67
TC0601050	-	ENSMUSG00000029828	chr6:50533354-50556640	RIKEN cDNA 4921507P07 gene	'4921507P07Rik	6.07	315.04	303.27	391.28	51.73	58.26	56.2	8.09
TC1201064	-		chr12:111485736-111486208			6.04	36.49	126.42	215.09	19.81	19.19	23.55	0.59
TC0501133	-	ENSMUSG00000029167	chr5:50830808-50940875	peroxisome proliferative activated receptor, gamma, coactivator 1 alpha	'Ppargc1a	6.02	636.62	667.08	520.56	93.72	106.1	103.21	9.98
TC0201226	-	ENSMUSG00000015619	chr2:9796243-9817796	GATA binding protein 3	'Gata3	6.01	1571.06	1739.03	1311.42	240.46	284.49	244.18	5.88
TC0701861	-	ENSMUSG00000039062	chr7:75690533-75711834	alanyl	'Anpep	6.01	1033.39	993.8	998.82	160.83	174.75	167.86	22.23
TC1000295	+	ENSMUSG00000037762	chr10:69847487-69888162	solute carrier family 16	'Slc16a9	6.01	650.08	674.17	613.24	107.31	116.74	98.18	5.58
TC1700648	+	ENSMUSG00000045394	chr17:85938421-85953569	tumor-associated calcium signal transducer 1	'Tacstd1	6.01	951.76	1044.2	757.87	170.24	157.38	130.43	2.75
TC0702168	-	ENSMUSG00000036111	chr7:105053920-105090556	LIM domain only 1	'Lmo1	6	666.82	853.44	562.35	106.91	118.76	121.29	4.84
TC0401159	-	ENSMUSG00000054495	chr4:58565277-58565586			5.99	250.02	250.19	201.72	29.65	56.57	31.02	4.07
TC1001359	-	ENSMUSG00000018166	chr10:128070414-128091420	v-erb-b2 erythroblastic leukemia viral oncogene homolog 3	'Erbb3	5.99	805.58	882.66	657.77	127.15	135.61	128.71	19.73
TC1102074	-	ENSMUSG00000057286	chr11:116388400-116803913	ST6	'St6galnac2	5.99	1212.48	1389.33	1053.26	188.36	212.19	210.03	7.77
TC0101708	-	ENSMUSG00000053963	chr1:180416314-180463579	RIKEN cDNA 6330403A02 gene	'6330403A02Rik	5.98	780.87	682.97	1039.57	123.63	158.23	136.93	4.31
TC1200260	+	ENSMUSG00000044912	chr12:71950500-72223570	synaptotagmin XVI	'Syt16	5.98	469.48	421.86	353.84	65.18	78.78	64.31	6.44
TC0600056	+	ENSMUSG00000068748	chr6:22816338-22992945	protein tyrosine phosphatase, receptor type Z, polypeptide 1	'Ptprz1	5.96	723.94	892.94	1034.86	143.35	150.11	151.22	13.28
TC1200190	+		chr12:55499189-55557186			5.96	316.15	309.68	279.51	50.01	51.14	50.73	4.4
TC0400319	+	ENSMUSG00000066113	chr4:85680492-85832108	ADAMTS-like 1	'Adamtsl1	5.95	690.45	718.04	754.32	115.4	128.53	119.79	14.8
TC0900848	+	ENSMUSG00000049103	chr9:123820876-123827476	chemokine	'Ccr2	5.95	451.06	423.74	474.71	79.16	84.16	63.51	5.62
TC0300741	-	ENSMUSG00000062515	chr3:10212532-10216761	fatty acid binding protein 4, adipocyte	'Fabp4	5.94	1066.91	1031.64	882.12	160.85	187.38	153.77	9.23
TC1600973	-	ENSMUSG00000005251	chr16:98125419-98147254	receptor-interacting serine-threonine kinase 4	'Ripk4	5.93	560.41	589.54	454.52	84.92	93.84	91.86	9.74
TC0100138	+	ENSMUSG00000026065	chr1:40820519-40871047	solute carrier family 9	'Slc9a4	5.92	599.21	565.57	473.97	87.77	101.87	87.22	13.82
TC1301137	-	ENSMUSG00000048397	chr13:97285233-97320856			5.92	659.13	705.86	707.06	107.55	124.64	117.94	15.16
TC1400603	+	ENSMUSG00000022132	chr14:113190974-113279081	claudin 10A	'Cldn10a	5.88	380.5	362.97	543.14	65.14	78.72	74.84	5.09
TC1201098	-	ENSMUSG00000059928	chr12:112666909-112667341			5.86	148.92	373.63	501.4	54.41	60.9	59.42	1.15
TC1700529	+	ENSMUSG00000040828	chr17:54860314-54873993	transmembrane protein 146	'Tmem146	5.86	468.68	518.7	434.38	73.61	88.97	79.91	12.29
TC1401112	-	ENSMUSG00000033470	chr14:67711763-67731749	cysteinyl leukotriene receptor 2	'Cysltr2	5.85	74.31	75.47	89.99	10.67	14.44	15.87	2.5
TC0500948	-	ENSMUSG00000002944	chr5:16795535-16902349	CD36 antigen	'Cd36	5.84	939.06	751.56	794.48	136.1	155.13	134.23	17.45
TC0801304	-	ENSMUSG00000014846	chr8:104066132-104070061	tubulin polymerization-promoting protein family member 3	'Tppp3	5.84	956.05	1014.94	1288.61	182.62	200.55	175.29	6.3
TC0400318	+	ENSMUSG00000051261	chr4:85457701-85638157			5.82	779.98	838.96	862.25	129.87	148.75	147.73	7.17
TC0400613	+	ENSMUSG00000028786	chr4:128550248-128556273	transmembrane protein 54	'Tmem54	5.8	632.88	646.05	488.22	91.85	105.99	106.88	5.72
TC0800665	+	ENSMUSG00000055043	chr8:113580903-113582557			5.8	333.91	379.9	343.75	61.79	66.17	54.46	4.64
TC0600361	+	ENSMUSG00000071406	chr6:68097146-68097903			5.79	43.1	100.6	242.3	22.5	19.6	24.6	0.27
TC0600581	+	ENSMUSG00000043088	chr6:113619413-113631680	interleukin 17 receptor E	'Il17re	5.78	956.64	950.32	777.17	141.43	165.26	157.44	13.82
TC0601493	-	ENSMUSG00000047976	chr6:126663195-126667593	potassium voltage-gated channel, shaker-related subfamily, member 1	'Kcna1	5.78	502.22	512.92	405.56	67.42	92.38	85.92	5.31
TC1700809	-	ENSMUSG00000024136	chr17:22621116-22623930	deoxyribonuclease 1-like 2	'Dnase1l2	5.78	710.79	792.61	527.16	117.23	123.94	109.98	7.29
TC0100789	+		chr1:173673799-173676144			5.77	47.8	39.9	74.5	22.5	5.6	0	0.35
TC1800078	+	ENSMUSG00000044393	chr18:20928825-20975020	desmoglein 2	'Dsg2	5.77	796.79	803.34	631.7	125.68	140.15	120.76	12.61
TC1600855	-	ENSMUSG00000064115	chr16:66586428-67565313	CADM2_MOUSE Isoform 2 of Q8BLQ9 - Mus musculus	'Cadm2	5.76	559.79	584.65	508.06	81.87	105.2	99.67	8.31
TC1101569	-	ENSMUSG00000020774	chr11:73386562-73408051	aspartoacylase	'Aspa	5.75	267.08	299.3	312.44	44.84	54.49	53.47	6.37
TC1101343	-	ENSMUSG00000049588	chr11:55006488-55034870	coiled-coil domain containing 69	'Ccdc69	5.74	567.08	503.89	518.61	90.96	102.6	83.38	10.02
TC1500082	+	ENSMUSG00000022235	chr15:31677554-31702234	carboxymethylenebutenolidase-like	'Cmbl	5.74	1198.36	1417.03	1105.23	217.11	235.6	195.37	11.81
TC1700428	+	ENSMUSG00000023915	chr17:41135380-41207887	tumor necrosis factor receptor superfamily, member 21	'Tnfrsf21	5.74	1616.74	1691.28	1207.95	253.05	255.33	278.99	8.72
TC0601602	-	ENSMUSG00000030217	chr6:136873007-136882156	ADP-ribosyltransferase 4	'Art4	5.73	593.51	612.24	533.17	98.78	100.6	104.15	5.47
TC1300759	-		chr13:30731767-30774469			5.73	132.32	101.95	93.13	18.85	18.34	19.97	3.9
TC0601183	-	ENSMUSG00000071380	chr6:70475498-70476037			5.72	190	350.4	604.13	54.99	70.97	74.14	1.37
TC0702331	-	ENSMUSG00000030800	chr7:124022276-124026699	protease, serine, 8	'Prss8	5.72	947.08	1044.64	742.63	159.85	176.39	142.07	6.13
TC0600944	-	ENSMUSG00000044471	chr6:31095824-31148732	cDNA sequence AB041803	'AB041803	5.69	1490.45	1566.17	1367.61	247.59	254.95	275.63	6.88
TC0700326	+	ENSMUSG00000037166	chr7:26228582-26232644	protein phosphatase 1, regulatory	'Ppp1r14a	5.69	1223.82	1253.98	1510.64	237.67	230.62	232.12	6.97
TC0200027	+		chr2:9291648-9373584			5.68	246.57	265.27	227.9	38.31	46.18	45.72	6.45
TC0201922	-	ENSMUSG00000027224	chr2:122044406-122054583	dual oxidase maturation factor 1	'Duoxa1	5.68	1101.7	1110.76	825.01	170.37	185.49	178.56	9.81
TC1100981	+	ENSMUSG00000020758	chr11:116083770-116117457	integrin beta 4	'Itgb4	5.67	1412.16	1403.7	1133.25	223.56	241.12	231.23	20.34
TC0601624	-	ENSMUSG00000030246	chr6:142577941-142595648	lactate dehydrogenase B	'Ldhb	5.65	1783.22	1821.26	1481.59	294.6	312.12	293.09	10.35
TC0601397	-	ENSMUSG00000059900	chr6:115754814-115788139	transmembrane protein 40	'Tmem40	5.64	470.42	486.11	406.28	81.46	85.14	75.24	11.21
TC0801133	-	ENSMUSG00000057961	chr8:71961472-71961824			5.62	284.86	288.09	372.26	59.13	55.44	53.67	1.62
TC0401293	-	ENSMUSG00000015224	chr4:95961038-95984185	cytochrome P450, family 2, subfamily j, polypeptide 9	'Cyp2j9	5.61	462.84	474.27	507.64	78.69	92.02	86.71	11.43
TC0600082	+	ENSMUSG00000029772	chr6:29700674-29844455	RIKEN cDNA 4631427C17 gene	'Ahcyl2	5.61	1861.47	2067.47	1529.35	313.6	334.65	325.28	13.77
TC0600374	+	ENSMUSG00000072477	chr6:70442271-70442464		'AC153855.4-3	5.61	97.53	110.93	146.62	13.99	22.57	26.77	0.62
TC0101238	-	ENSMUSG00000038608	chr1:80715865-80973230	dedicator of cytokinesis 10	'Dock10	5.59	688.91	663.83	790.3	122.89	134.13	126.66	30.06
TC0200738	+	ENSMUSG00000033268	chr2:122065205-122088824	dual oxidase 1	'Duox1	5.59	697.18	722.54	552.93	109.72	128.11	114.77	14.34
TC0601158	-		chr6:69289659-69363293			5.59	83.94	290.67	216.8	28.7	39.32	37.77	1.29
TC0601170	-		chr6:69793749-69794344			5.57	86.88	236.04	333.98	36.86	46.76	34.33	1.12
TC0401149	-	ENSMUSG00000038764	chr4:57235282-57343226	protein tyrosine phosphatase, non-receptor type 3	'Ptpn3	5.56	742	738.81	664.62	126.78	131.4	127.71	23.11
TC0401779	-	ENSMUSG00000028957	chr4:149994254-150034207	period homolog 3	'Per3	5.55	1170.5	1375.27	1418.93	221.05	256.7	236.57	13.45
TC0200032	+	ENSMUSG00000025780	chr2:10092701-10191012	inter-alpha	'Itih5	5.53	1270.99	1209.8	1899.15	237.06	290.56	264.95	9.81
TC0501000	-	ENSMUSG00000070887	chr5:24978853-25055366			5.53	203.99	217.53	210.34	30.6	40.99	42.63	3.41
TC0800405	+	ENSMUSG00000031618	chr8:75443436-75788653	nuclear receptor subfamily 3, group C, member 2	'Nr3c2	5.53	478.27	470.92	513.72	81.4	97.99	85.2	10.51
TC0501498	-		chr5:118851816-118861368			5.51	315.33	341.83	255.62	55.07	54.64	55.92	5.11
TC1000200	+	ENSMUSG00000071317	chr10:45147860-45181814	blood vessel epicardial substance	'Bves	5.51	1605.36	1415.65	2002.6	307.4	295.95	308.34	5.31
TC0900587	+	ENSMUSG00000032420	chr9:88428560-88473016	5' nucleotidase, ecto	'Nt5e	5.5	1268.84	1196.46	1418.03	217.73	267.14	221.46	11.01
TC1401025	-	ENSMUSG00000035296	chr14:56088732-56126163	sarcoglycan, gamma	'Sgcg	5.5	316.91	400.55	465.86	69.88	80.02	65.13	6.56
TC1500293	+	ENSMUSG00000022415	chr15:80175815-80203982	synaptogyrin 1	'Syngr1	5.5	894.49	926.33	686.71	143.84	160.43	151.38	6.12
TC0X00936	-	ENSMUSG00000055653	chrX:47364681-47706512	glypican 3	'Gpc3	5.47	859.91	806.55	1058.24	149.51	173.71	174.96	10.48
TC1101270	-	ENSMUSG00000020340	chr11:46150611-46269612	cytoplasmic FMR1 interacting protein 2	'Cyfip2	5.45	730.59	684.21	718.67	126.79	136.39	128.51	16.59
TC1800465	-	ENSMUSG00000024331	chr18:20403999-20432872	desmocollin 2	'Dsc2	5.45	380.57	380.49	316.76	62.26	70.18	65.46	14.17
TC1000130	+	ENSMUSG00000019787	chr10:32864184-33101978	triadin	'Trdn	5.44	309.08	177.65	259.01	41.08	44.11	51.94	5.49
TC1000292	+	ENSMUSG00000069601	chr10:69137253-69627277	ankyrin 3, epithelial	'Ank3	5.44	886.65	842.79	873.58	153.68	162.45	162.6	25.65
TC0101482	-	ENSMUSG00000026358	chr1:144170253-144175523	regulator of G-protein signaling 1	'Rgs1	5.43	519.47	383.22	473.57	81.21	85.56	86.83	6.74
TC1900944	-	ENSMUSG00000041362	chr19:58895576-58998318	RIKEN cDNA 4930506M07 gene	'4930506M07Rik	5.42	486.1	469.06	394.12	75.91	89.61	83.57	13.2
TC0801157	-	ENSMUSG00000064325	chr8:78509933-78597708	Hedgehog-interacting protein	'Hhip	5.41	660.89	714.1	686.6	122.71	129.95	128.75	13.03
TC1400174	+	ENSMUSG00000021950	chr14:31518601-31533185	annexin A8	'Anxa8	5.41	1047.11	1031	793.08	169.13	193.45	168.54	17.04
TC0800682	+	ENSMUSG00000023336	chr8:118299290-118319739	WAP four-disulfide core domain 1	'Wfdc1	5.4	1359.3	1326.13	1693.05	275.93	288.13	246.29	9.51
TC0200723	+	ENSMUSG00000000308	chr2:121098625-121104586	creatine kinase, mitochondrial 1, ubiquitous	'Ckmt1	5.39	816.73	812.99	582.76	134.79	143.82	131.96	9.37
TC1001250	-	ENSMUSG00000053396	chr10:107315750-107362068			5.39	509.19	455.68	487.77	90.12	92.77	86.8	9.75
TC0301035	-	ENSMUSG00000028064	chr3:88549763-88572902	sema domain, immunoglobulin domain	'Sema4a	5.38	1054.4	1095.85	882.5	186.01	191.85	186.04	12.31
TC1500772	-	ENSMUSG00000046761	chr15:76083651-76096884	expressed sequence AA409316	'AA409316	5.38	1054.67	1152.28	840.07	179.82	193.01	193.91	8.44
TC0300678	+	ENSMUSG00000036745	chr3:146750965-146838234	tubulin tyrosine ligase-like family, member 7	'Ttll7	5.37	954.93	877.87	1012.95	173.09	181.47	175.85	15.63
TC0100569	+	ENSMUSG00000041757	chr1:133082241-133202568	pleckstrin homology domain containing, family A member 6	'Plekha6	5.36	1031.4	1119.12	1091.05	196.83	213.18	194.4	15.34
TC0200326	+	ENSMUSG00000026765	chr2:49794999-49956157	RIKEN cDNA 2310010M24 gene	'Lypd6b	5.36	269.74	289.84	240.38	45.48	48.9	54.93	4.98
TC1700836	-	ENSMUSG00000024112	chr17:23557378-23616876	calcium channel, voltage-dependent, T type, alpha 1H subunit	'Cacna1h	5.36	1107.47	1156.63	1407.77	211.86	244.05	228.59	22.11
TC0701397	-	ENSMUSG00000002985	chr7:17378483-17381562	apolipoprotein E	'Apoe	5.35	3260.97	2907.71	3048.71	495.85	634.51	593.17	5.08
TC1501048	-	ENSMUSG00000037280	chr15:100677059-100714621	UDP-N-acetyl-alpha-D-galactosamine:polypeptide N-acetylgalactosaminyltransferase 6	'Galnt6	5.35	1144.11	1182.98	828.64	184.11	213.67	191.79	7.45
TC0100905	+		chr1:194537125-194578012			5.34	614	575.68	606.48	100.68	123.65	112.2	7.37
TC0200065	+	ENSMUSG00000026778	chr2:11111271-11240384	protein kinase C, theta	'Prkcq	5.34	444.3	395.45	423.49	79.57	82.58	74.59	13.82
TC0100503	+	ENSMUSG00000026380	chr1:118488464-118545578	transcription factor CP2-like 1	'Tcfcp2l1	5.33	715.64	837.62	584.51	128.87	137.99	134.37	13.99
TC0300394	+	ENSMUSG00000068877	chr3:94545871-94578359	selenium binding protein 2	'Selenbp2	5.33	726.56	777.85	908.54	151.13	148.87	152.68	8.18
TC0501540	-		chr5:122368488-122370822			5.33	877.8	967.96	854.74	170.35	176.65	159.24	7.43
TC1101681	-	ENSMUSG00000019122	chr11:83642822-83648541	chemokine	'Ccl9	5.33	926.42	778.46	767.68	155.58	162.77	145.9	10.13
TC0101476	-		chr1:140517370-140543908			5.32	46.9	19.9	18.9	3.2	8.4	4.5	0.07
TC0101704	-	ENSMUSG00000026489	chr1:180145215-180176087	chaperone, ABC1 activity of bc1 complex like	'Cabc1	5.3	622.52	705.98	653.34	121.16	137.02	115.98	9.82
TC0300326	+	ENSMUSG00000000794	chr3:89646821-89794087	potassium intermediate/small conductance calcium-activated channel, subfamily N, member 3	'Kcnn3	5.3	552.26	614.96	628.01	94.74	123.78	120.4	6.66
TC1100792	+	ENSMUSG00000019312	chr11:98555878-98564412	growth factor receptor bound protein 7	'Grb7	5.3	724.64	806.01	645.59	128	147.59	134.98	14.12
TC1301138	-	ENSMUSG00000071203	chr13:97347789-97477146	NLR family, apoptosis inhibitory protein 5	'Naip5	5.3	616.72	656.09	633.81	109.03	123.9	126.61	11.13
TC0300359	+	ENSMUSG00000050635	chr3:92471224-92472479	small proline-rich protein 2F	'Sprr2f	5.29	487.98	294.92	137.76	53.44	58.5	62.23	1.72
TC0801221	-	ENSMUSG00000045333	chr8:86252250-86551894	zinc finger protein 423	'Zfp423	5.27	824.29	803.89	786.53	138.91	162.53	156.36	8.6
TC0600525	+	ENSMUSG00000068193	chr6:93028720-93326486			5.26	498.58	521.53	526.92	89.06	106.13	98.95	3.93
TC0701977	-	ENSMUSG00000030737	chr7:95688601-95742137	solute carrier organic anion transporter family, member 2b1	'Slco2b1	5.26	751.34	768.16	858.49	139.57	168.59	144.18	14.43
TC1600232	+	ENSMUSG00000060956	chr16:35813869-35815664		'CT573031.6	5.26	77.87	66.88	103.04	14.09	14.18	18.79	1.1
TC0600367	+		chr6:68246582-68247320			5.25	238.41	414.68	797.65	96	95.25	84.96	0.79
TC0700670	+	ENSMUSG00000070470	chr7:78257367-78478618			5.24	1090.85	1158.97	1538.5	227.58	257.21	237.89	5.15
TC0X00401	+	ENSMUSG00000065522	chrX:91567297-91570991			5.24	408.24	350.19	429.12	63.67	80.66	82.19	5.11
TC1101770	-	ENSMUSG00000001508	chr11:95071834-95085366	sarcoglycan, alpha	'Sgca	5.24	571.47	488.19	707.46	101.43	120.05	115.62	7.81
TC1500705	-		chr15:63852074-63884738			5.24	722.22	540.01	546.35	111.36	118.5	115.07	3.77
TC0701179	+	ENSMUSG00000031098	chr7:138862257-138867678	synaptotagmin VIII	'Syt8	5.23	713.31	608.73	526.17	110.27	126.52	116.75	6.7
TC0701969	-	ENSMUSG00000030747	chr7:95185560-95214625	diacylglycerol O-acyltransferase 2	'Dgat2	5.23	1415.61	1578.1	1093.36	252.7	268.72	260.48	11.63
TC1201051	-	ENSMUSG00000002799	chr12:110433535-110454714	jagged 2	'Jag2	5.23	1581.11	1699.6	1343.52	272.72	321.08	290.55	10.77
TC0900987	-	ENSMUSG00000031995	chr9:30988153-31046123	suppression of tumorigenicity 14	'St14	5.22	950.17	1029.37	765.54	161.2	191.24	173.57	12.14
TC0101031	-	ENSMUSG00000026110	chr1:37685498-37782394	mannoside acetylglucosaminyltransferase 4, isoenzyme A	'Mgat4a	5.21	1059.78	974.18	859.55	166.3	210.89	177.86	15.44
TC0500126	+	ENSMUSG00000049265	chr5:29620604-29657787	potassium channel, subfamily K, member 3	'Kcnk3	5.21	735.51	692.08	719.11	130.91	140.86	139.89	5.22
TC0601530	-		chr6:129484905-129496093			5.21	646.43	182.49	242.84	61.33	78.56	65.93	1.91
TC1600269	+	ENSMUSG00000072394	chr16:41256731-41259924			5.21	103.97	103.42	131.55	25.52	20.17	19.42	2.25
TC0501754	-		chr5:147894380-147894920			5.18	417.28	480.15	382.16	91.85	79.73	75.5	2.22
TC1200092	+	ENSMUSG00000020656	chr12:22408794-22453886	grainyhead-like 1	'Grhl1	5.18	337.98	358.74	283.24	60.83	64.29	63.96	9.41
TC1500041	+	ENSMUSG00000058914	chr15:11010621-11038439	C1q and tumor necrosis factor related protein 3	'C1qtnf3	5.17	333.7	342.56	540.3	78.11	79.22	78.01	4.82
TC1800351	+	ENSMUSG00000025885	chr18:74836881-75166777	myosin Vb	'Myo5b	5.16	465.63	464.82	398.51	81.66	91.22	84.73	11.91
TC0601088	-	ENSMUSG00000003477	chr6:55133997-55138413	indolethylamine N-methyltransferase	'Inmt	5.15	1802.26	2032.35	2190.46	423.51	416.3	330.02	3.1
TC1300775	-	ENSMUSG00000038267	chr13:33596704-33762728	RIKEN cDNA 3110004L20 gene	'Slc22a23	5.15	1274.11	1225.29	1021.37	210.35	241.64	232.14	13
TC1500018	+	ENSMUSG00000022148	chr15:6406863-6505400	FYN binding protein	'Fyb	5.15	573.79	531.64	640.28	98.17	124.01	116.9	11.38
TC0100060	+	ENSMUSG00000025934	chr1:21435288-21460035	glutathione S-transferase, alpha 3	'Gsta3	5.13	787.69	893.15	787.3	158.57	170.94	151.32	9.88
TC1800224	+	ENSMUSG00000054477	chr18:45936839-46063370	potassium intermediate/small conductance calcium-activated channel, subfamily N, member 2	'Kcnn2	5.13	369.86	274.12	391.33	63.17	70.29	68.43	6.66
TC1600332	+	ENSMUSG00000035258	chr16:56328648-56546140	ABI gene family, member 3	'Abi3bp	5.12	1492.24	1581.41	1532.29	273.48	318.31	307.65	17.33
TC1700544	+	ENSMUSG00000004730	chr17:55568162-55686758	EGF-like module containing, mucin-like, hormone receptor-like sequence 1	'Emr1	5.11	548.67	512.81	611.41	103.87	118.06	105.13	20.27
TC1101839	-	ENSMUSG00000017607	chr11:99174718-99198348	tensin 4	'Tns4	5.1	817.08	947.57	627.6	152.71	161.27	155.43	9.6
TC0801254	-	ENSMUSG00000031775	chr8:93263939-93285322	plasma membrane proteolipid	'Pllp	5.08	1456.48	1516.41	1061.9	268.93	274.54	250.91	4.17
TC1300872	-	ENSMUSG00000021469	chr13:52502531-52508721	homeo box, msh-like 2	'Msx2	5.08	711.03	841.15	586.53	134.87	127.28	158.53	5.95
TC0701209	-	ENSMUSG00000019734	chr7:3283067-3300512	transmembrane channel-like gene family 4	'Tmc4	5.07	1034.14	1047.46	800.96	187.05	193.87	187.5	8.24
TC0600376	+		chr6:70716464-70717067			5.06	301.36	595.65	998.53	101.12	140.41	132.93	1.22
TC0601653	-	ENSMUSG00000030306	chr6:148314916-148522672	transmembrane and tetratricopeptide repeat containing 1	'Tmtc1	5.06	1281.87	1382.83	1407.33	265.39	290.62	248.28	15.94
TC1000638	+	ENSMUSG00000034613	chr10:122172015-122435776	protein phosphatase 1H	'Ppm1h	5.06	947.17	904.4	884.59	182.95	179.38	178.72	9.61
TC1400664	-	ENSMUSG00000021747	chr14:6242457-6477571	RIKEN cDNA 4930452B06 gene	'4930452B06Rik	5.06	465.49	518.35	394.34	87.25	95.83	89.28	10.42
TC1400501	+	ENSMUSG00000022103	chr14:65535918-65625636	glial cell line derived neurotrophic factor family receptor alpha 2	'Gfra2	5.05	661.31	652.45	747.49	120.33	145.68	141.76	8.52
TC0901608	-	ENSMUSG00000035498	chr9:122876225-122921436	CUB domain containing protein 1	'Cdcp1	5.04	488.53	471.38	401.37	87.48	90.75	91.99	9.94
TC1200303	+	ENSMUSG00000021219	chr12:80609677-81153028	regulator of G-protein signaling 6	'Rgs6	5.04	551.64	499.4	603	103.07	113.93	111.34	15.89
TC1201094	-	ENSMUSG00000063141	chr12:112458540-112458993			5.04	33.69	81.37	130.28	8.51	17.49	22.72	0.78
TC1300255	+	ENSMUSG00000021379	chr13:47744246-47746855	inhibitor of DNA binding 4	'Id4	5.03	1070.52	1120.91	1313.62	237.75	236.2	222.28	5.34
TC0401604	-	ENSMUSG00000000682	chr4:133471972-133473515	CD52 antigen	'Cd52	5.02	463.9	389.4	485.59	88.14	100.23	78.13	5.13
TC1200697	-	ENSMUSG00000020577	chr12:33854165-33882138	tetraspanin 13	'Tspan13	5.02	1155.76	1186.8	1141.49	219.59	264.88	209.16	7.25
TC1600180	+	ENSMUSG00000022525	chr16:28872866-28893701	HRAS-like suppressor	'Hrasls	5.02	413.12	406.17	526.14	86.91	87.81	93.09	4.02
TC0601164	-	ENSMUSG00000071388	chr6:69562350-69594544			5.01	190.6	403.07	475.2	56.05	78.1	79	1.99
TC0X00928	-		chrX:45700730-45727562			4.99	941.52	986.84	903.19	184.95	191.57	190.84	7.91
TC0801401	-	ENSMUSG00000045246	chr8:118257031-118268857	potassium voltage-gated channel, subfamily G, member 4	'Kcng4	4.98	658.66	654.18	694.87	142.08	148.27	112.9	4.08
TC1000827	-	ENSMUSG00000037370	chr10:24392338-24463504	ectonucleotide pyrophosphatase/phosphodiesterase 1	'Enpp1	4.98	1365.57	1484.4	1389	267.89	300.7	282.15	16.82
TC0200417	+	ENSMUSG00000001819	chr2:74512026-74515314	homeo box D13	'Hoxd13	4.97	470.31	436.14	519.6	100.15	88.44	98.2	3.85
TC0201486	-	ENSMUSG00000026832	chr2:58133023-58196220	pleckstrin homology, Sec7 and coiled-coil domains, binding protein	'Cytip	4.97	320.9	271.18	325.02	57	67.94	59.76	5.9
TC1100495	+	ENSMUSG00000020788	chr11:73042829-73074612	ATPase, Ca++ transporting, ubiquitous	'Atp2a3	4.97	1135.55	1086.69	1168.31	202.82	241.68	237.23	8.46
TC1000964	-	ENSMUSG00000037031	chr10:61706094-61749990	tetraspanin 15	'Tspan15	4.94	809.09	830.29	665.86	150.65	168.7	147.69	11.18
TC1001319	-	ENSMUSG00000020102	chr10:124719702-124835088	solute carrier family 16	'Slc16a7	4.94	2101.06	2221.31	1876.48	420.25	397.21	436.18	5.66
TC0600675	+	ENSMUSG00000008845	chr6:124286956-124312827	CD163 antigen	'Cd163	4.92	300.52	306.03	379.65	63.38	73.58	63.5	10.24
TC0400663	+	ENSMUSG00000056529	chr4:131942620-131959292	platelet-activating factor receptor	'Ptafr	4.91	463.9	384.25	476.93	87.31	97.28	85.56	4.09
TC0401103	-	ENSMUSG00000039853	chr4:46509460-46549955	tripartite motif-containing 14	'Trim14	4.91	342.11	337.71	323.4	71.59	69.21	63.36	3.04
TC1300311	+	ENSMUSG00000021509	chr13:55530057-55564065	expressed sequence AU042651	'AU042651	4.91	621.67	639.21	578.29	127.21	128.86	118.62	7.68
TC0900813	+	ENSMUSG00000041608	chr9:120238177-120266651	ectonucleoside triphosphate diphosphohydrolase 3	'Entpd3	4.89	939.47	971.33	859.91	165.83	201.93	199.2	9.75
TC0200735	+	ENSMUSG00000027227	chr2:121975644-122006191	sorbitol dehydrogenase	'Sord	4.88	1670.76	1990.68	1701.78	376.92	363.46	357.89	9.24
TC0300788	-	ENSMUSG00000027684	chr3:29753789-30321613	ecotropic viral integration site 1	'Evi1	4.88	919.28	995.62	674.47	162.83	190.77	177.03	12.24
TC0501326	-	ENSMUSG00000029333	chr5:98432208-98467708	RasGEF domain family, member 1B	'Rasgef1b	4.88	336.05	367.69	265.05	59.7	73.23	65.55	9.24
TC1900804	-	ENSMUSG00000009378	chr19:34369710-34448550	solute carrier family 16	'Slc16a12	4.87	595.94	512	530.94	112.34	113.82	110.36	4.52
TC1600544	-	ENSMUSG00000018830	chr16:13741040-13837916	myosin, heavy polypeptide 11, smooth muscle	'Myh11	4.86	2503.02	2232.62	3249.64	546.13	542	554.08	7.84
TC0100239	+	ENSMUSG00000052062	chr1:61879487-62878585	par-3 partitioning defective 3 homolog B	'Pard3b	4.85	706.58	662.41	714.87	129.26	157.29	143.11	7.36
TC0201819	-	ENSMUSG00000041660	chr2:110113484-110165347	butyrobetaine	'Bbox1	4.85	263.45	306.72	228.82	51.49	60.67	52.74	6.28
TC0601157	-	ENSMUSG00000071395	chr6:69268620-69269145			4.85	82.62	255.64	291.89	33.53	50.26	46.08	0.84
TC1900859	-	ENSMUSG00000063282	chr19:43172556-43173085			4.85	132.44	105.79	158.27	27.76	31.43	22.5	1.32
TC0100207	+	ENSMUSG00000064294	chr1:58363857-58451419	aldehyde oxidase 3	'Aox3	4.84	485.47	556.65	531.75	102.31	115.69	107.43	19.61
TC0100136	+	ENSMUSG00000026070	chr1:40706030-40741149	interleukin 18 receptor 1	'Il18r1	4.83	262.59	255.69	230.38	50.07	56.03	48.84	8.03
TC0600664	+	ENSMUSG00000043832	chr6:122989496-123006856	C-type lectin domain family 4, member a3	'Clec4a3	4.83	229.32	209.48	264.52	44.21	51.31	50.12	6.2
TC0600861	-	ENSMUSG00000019577	chr6:5436237-5449221	pyruvate dehydrogenase kinase, isoenzyme 4	'Pdk4	4.83	1110.54	1191.69	1034.41	212.94	221.5	255.92	13.29
TC16r00001	+		chr16_random:2582703-2584643			4.83	138.13	297.33	473.5	59.23	69.18	59.61	1.2
TC1600500	-	ENSMUSG00000039457	chr16:4760086-4805752	periplakin	'Ppl	4.82	904.72	908.05	819.15	180.13	198	167.99	18.14
TC0702476	-	ENSMUSG00000010760	chr7:139928828-139929806	pleckstrin homology-like domain, family A, member 2	'Phlda2	4.81	903.62	776.86	786.1	155.98	168.57	188.63	3.38
TC0901270	-	ENSMUSG00000066510	chr9:65470420-65542390		'AC114645.9	4.81	791.84	792.22	671.89	163.74	166.23	139.05	4.76
TC1900651	-		chr19:10727738-10730691			4.8	427.03	423.04	470.74	82.62	107.85	84.75	7.29
TC0101628	-	ENSMUSG00000026656	chr1:170937043-170952603	Fc receptor, IgG, low affinity IIb	'Fcgr2b	4.79	1038.73	1002.43	1018.24	184.47	232.06	222.42	7.44
TC0300079	+	ENSMUSG00000037661	chr3:30667916-30709195	G protein-coupled receptor 160	'Gpr160	4.79	170.9	149.55	162.84	29.96	33.1	37.74	3.67
TC0300637	+	ENSMUSG00000055301	chr3:138026307-138167405	alcohol dehydrogenase 7	'Adh7	4.79	875.29	827.73	861.87	173.86	178.12	183.27	8.79
TC0500112	+		chr5:27705435-27744108			4.79	292.75	353.11	272.46	64.01	68.36	59.49	4.51
TC0601179	-		chr6:70278413-70278956			4.79	256.56	519.58	938.36	110.81	131.22	116.02	1.64
TC0900328	+	ENSMUSG00000032076	chr9:47491139-47814213	cell adhesion molecule 1	'Cadm1	4.78	546.62	513.17	495.93	96.85	110.53	118.3	10.86
TC0501753	-		chr5:147886031-147890172			4.77	734.83	824.66	726.29	140.84	166.01	172.43	4.03
TC0601409	-	ENSMUSG00000042129	chr6:116659342-116700175	Ras association	'Rassf4	4.77	335.51	301.8	373.46	64.63	73.12	74.27	8.07
TC0800570	+	ENSMUSG00000031877	chr8:103560346-103568140	RIKEN cDNA 2210023G05 gene	'2210023G05Rik	4.76	825.97	866.53	859.8	179.53	182.33	174.17	14.19
TC0800864	-	ENSMUSG00000062998	chr8:19947203-19954090			4.76	61.52	47.12	43.75	11.87	14.98	5.18	0.75
TC1500264	+	ENSMUSG00000071713	chr15:78408750-78433942	colony stimulating factor 2 receptor, beta, low-affinity	'Csf2rb	4.76	864.95	800.26	767.94	170.41	174.41	165.93	5.96
TC1701207	-	ENSMUSG00000024164	chr17:55414548-55438626	complement component 3	'C3	4.76	1515.51	1647.42	1511.96	306.25	340.98	334.58	19.19
TC0901015	-	ENSMUSG00000066765	chr9:36149765-36150852			4.75	296.68	299.45	238.51	45.21	68.03	62.62	0.79
TC0501668	-	ENSMUSG00000056413	chr5:138243986-138297732	centaurin, alpha 1	'Adap1	4.74	585.05	521.95	660.56	125.17	134.36	113.27	8.26
TC0X01377	-	ENSMUSG00000041552	chrX:150374758-150424285	patched domain containing 1	'Ptchd1	4.74	595.06	515.44	676.8	119.52	136.73	120.89	4.41
TC1201084	-	ENSMUSG00000062529	chr12:112104953-112105441			4.74	84.63	178.53	306.18	32.51	48.93	38.67	1.6
TC0900339	+	ENSMUSG00000032068	chr9:50473107-50483715	RIKEN cDNA 1600029D21 gene	'1600029D21Rik	4.73	1538.4	1565.24	1186.72	283	312.56	310.73	3.41
TC0X01047	-	ENSMUSG00000031391	chrX:69240624-69267483	L1 cell adhesion molecule	'L1cam	4.72	815.27	783.73	687.34	145.78	172.61	165.89	15.43
TC0401131	-	ENSMUSG00000015243	chr4:53044607-53173714	ATP-binding cassette, sub-family A	'Abca1	4.71	1471.82	1459.98	1525.38	300.81	338.63	307.13	21.29
TC0700227	+	ENSMUSG00000054342	chr7:21157969-21172918	potassium intermediate/small conductance calcium-activated channel, subfamily N, member 4	'Kcnn4	4.7	919.18	923.48	772.07	182.37	194.84	178.65	8.47
TC0301029	-	ENSMUSG00000001420	chr3:88442454-88448248	transmembrane protein 79	'Tmem79	4.69	603.07	529.51	474.45	104.14	128.8	109.53	6.03
TC1600470	+	ENSMUSG00000048360	chr16:96849229-96907359			4.69	554.53	448.98	587.7	102.38	126.93	109.84	1.82
TC1200284	+	ENSMUSG00000021125	chr12:77089301-77114776	arginase type II	'Arg2	4.68	650.51	744.37	540.37	135.1	146.88	131.64	8.16
TC1200714	-	ENSMUSG00000046314	chr12:42818636-43084981	syntaxin binding protein 6	'Stxbp6	4.68	829.08	706.07	872.04	176.93	165.53	171.47	7.3
TC1900728	-	ENSMUSG00000024747	chr19:20393260-20427871	aldehyde dehydrogenase family 1, subfamily A7	'Aldh1a7	4.68	854.58	871.35	657.98	174.19	167.49	168.14	11.11
TC0101473	-	ENSMUSG00000057037	chr1:139580649-139703667	complement factor H-related 1	'Cfhr1	4.67	741.38	789.78	884.71	157.55	203.34	156.08	5.99
TC0100568	+	ENSMUSG00000070648	chr1:133065378-133074730			4.66	612.81	632.24	462.88	116.96	128.46	121.06	4.27
TC0701960	-	ENSMUSG00000035547	chr7:94153467-94210176	calpain 5	'Capn5	4.66	1281.57	1325.79	923.14	233.85	255.57	267.42	10.57
TC0X00767	+	ENSMUSG00000054453	chrX:8360944-8391967	synaptotagmin-like 5	'Sytl5	4.65	575.75	603.06	449.94	112.14	117.91	119.87	9.88
TC1401019	-	ENSMUSG00000021983	chr14:54516038-55066001	ATPase, aminophospholipid transporter-like, class I, type 8A, member 2	'Atp8a2	4.65	448.94	462.88	341.25	80.65	95.59	93.41	9.36
TC0401144	-	ENSMUSG00000038816	chr4:56852324-56906658	catenin	'Ctnnal1	4.64	1261.8	1247.7	1104.95	263.72	264	250.79	13.12
TC0501260	-	ENSMUSG00000029272	chr5:87512734-87528375	sulfotransferase family 1E, member 1	'Sult1e1	4.64	175.22	169.54	160.14	33.85	35.83	39.07	5.72
TC1102015	-	ENSMUSG00000020620	chr11:110043314-110104857	ATP-binding cassette, sub-family A	'Abca8b	4.63	383.89	408.44	470.15	87.31	101.38	84.26	18.91
TC1900661	-	ENSMUSG00000024672	chr19:11001164-11016271	membrane-spanning 4-domains, subfamily A, member 7	'Ms4a7	4.62	785.58	513.54	597.05	123.77	150.79	136.1	4.8
TC0500346	+	ENSMUSG00000035811	chr5:86937623-86949619	UDP glucuronosyltransferase 2 family, polypeptide B35	'Ugt2b35	4.6	309.09	323.02	240.78	58.91	67.95	63.11	6.08
TC1400789	-	ENSMUSG00000048337	chr14:31576611-31585108	pancreatic polypeptide receptor 1	'Ppyr1	4.6	811.6	681.94	730.87	159.66	176.34	147.97	3.75
TC1800537	-	ENSMUSG00000060275	chr18:36394015-36572952	neuregulin 2	'Nrg2	4.6	339.74	354.62	319.87	81.83	80.86	57.85	3.61
TC0101095	-	ENSMUSG00000043629	chr1:53158649-53196782	RIKEN cDNA 1700019D03 gene	'1700019D03Rik	4.59	568.44	499.31	509.79	106.5	131.97	105.42	2.84
TC0101462	-	ENSMUSG00000026395	chr1:137950193-138062083	protein tyrosine phosphatase, receptor type, C	'Ptprc	4.59	372.44	331.06	413.45	81.27	82.2	79.88	11.57
TC0300569	+	ENSMUSG00000053965	chr3:122499316-122695870	phosphodiesterase 5A, cGMP-specific	'Pde5a	4.59	1759.2	1604.48	1801	353.76	412.14	358.16	11.77
TC0202031	-	ENSMUSG00000037091	chr2:145983000-146252883			4.58	827.94	816.79	701.64	159.8	177.69	174.99	24.12
TC1101740	-		chr11:90245439-90248413			4.58	69.69	72.27	204.26	26.44	23.42	25.79	0.53
TC0702052	-	ENSMUSG00000052305	chr7:99863344-99883968	hemoglobin, beta adult minor chain	'Hbb-b2	4.57	872.31	1229.6	1312.03	235.34	262.29	249.06	3.67
TC0900542	+	ENSMUSG00000047058	chr9:77133647-77136899			4.56	440.9	513.34	427.27	93.75	99.23	109.84	3.33
TC0100906	+	ENSMUSG00000065412	chr1:194586183-194592198	mmu-mir-29b-2	'mmu-mir-29b-2	4.55	304.72	299.2	279.53	70.71	58.17	65.37	3.47
TC0301256	-	ENSMUSG00000027895	chr3:107256592-107277186	potassium voltage gated channel, Shaw-related subfamily, member 4	'Kcnc4	4.55	443.89	352.31	544.79	87.54	109.68	97.8	2.94
TC0501774	-	ENSMUSG00000054622	chr5:150300797-150360700	RIKEN cDNA D730045B01 gene	'D730045B01Rik	4.55	400.42	398.45	318.3	65.65	91.17	88.93	3.01
TC1000296	+	ENSMUSG00000043259	chr10:70042258-70160946	RIKEN cDNA 1200015N20 gene	'Fam13c	4.55	850.44	816.63	821.26	171.2	193.65	181.81	14.56
TC1500548	-	ENSMUSG00000003882	chr15:9573756-9597473	interleukin 7 receptor	'Il7r	4.55	433.31	191.8	221.83	60.18	66.74	59.11	3.24
TC1300246	+	ENSMUSG00000021373	chr13:45984200-46132377	CAP, adenylate cyclase-associated protein, 2	'Cap2	4.54	1820.44	1595.25	1868.2	381.86	381.1	401.87	11.1
TC1800200	+	ENSMUSG00000057719	chr18:42431580-42536364	SH3 domain containing ring finger 2	'Sh3rf2	4.54	284.19	321.69	285.66	58.87	77.74	59.7	4.85
TC1400948	-	ENSMUSG00000022180	chr14:49589150-49648880	solute carrier family 7	'Slc7a8	4.53	1040.33	1021.27	919.28	198.6	222.14	237.8	12.2
TC0600728	+	ENSMUSG00000053063	chr6:129373025-129388615	C-type lectin domain family 12, member a	'Clec12a	4.52	274.84	228.15	293.91	54.3	64.76	57.09	3.81
TC0X01165	-	ENSMUSG00000061429	chrX:97624381-97624688			4.52	77.93	100.16	101.73	23.34	22.33	16.27	1.5
TC1500357	+	ENSMUSG00000022383	chr15:85817929-85885184	peroxisome proliferator activated receptor alpha	'Ppara	4.52	720.87	789.74	690.67	153.86	170.68	162.37	8.54
TC1600222	+	ENSMUSG00000022840	chr16:34830422-34980356	adenylate cyclase 5	'Adcy5	4.52	1120.15	992.97	1292.89	245.74	246.72	260.59	16.07
TC0101657	-	ENSMUSG00000007097	chr1:172241883-172268237	ATPase, Na+/K+ transporting, alpha 2 polypeptide	'Atp1a2	4.51	1126.48	1222.86	1177.5	260.82	278.05	242.33	15.63
TC1300751	-		chr13:28259330-28262984			4.51	172.34	182.28	152.18	36.34	40.47	35.44	3.16
TC1300862	-	ENSMUSG00000021451	chr13:50735339-50827839	sema domain, immunoglobulin domain	'Sema4d	4.51	547.62	490.87	488.85	112.27	120.44	106.2	10.68
TC1500017	+		chr15:6349882-6407309			4.51	553.23	600.53	538.7	111.99	128	135.27	5.78
TC1900177	+	ENSMUSG00000046805	chr19:12140902-12145399	macrophage expressed gene 1	'Mpeg1	4.5	749.83	432.84	514.73	106.6	151.32	118.9	0.83
TC0200126	+	ENSMUSG00000026979	chr2:24374921-24416039	pleckstrin and Sec7 domain containing 4	'Psd4	4.49	443.26	417.26	389.09	89.98	99.04	89.34	10.32
TC0702427	-	ENSMUSG00000059108	chr7:137432969-137434171	interferon induced transmembrane protein 6	'Ifitm6	4.49	123.64	103.86	137.73	25.45	30.51	25.45	1.58
TC0900533	+	ENSMUSG00000033590	chr9:75269202-75342589	myosin VC	'Myo5c	4.49	466.79	479.17	308.37	90.87	102.03	86.2	4.64
TC1600469	+	ENSMUSG00000000159	chr16:96742464-96802788	Purkinje cell protein 4	'Igsf5	4.49	733.02	738.56	602.58	144.71	171.15	145.78	6.37
TC0700317	+	ENSMUSG00000053964	chr7:25768092-25775864	lectin, galactose binding, soluble 4	'Lgals4	4.48	278.81	315.43	284.9	60.75	69.82	65.72	7.37
TC0900974	-	ENSMUSG00000036395	chr9:26646027-26689451	cDNA sequence BC038479	'Glb1l2	4.48	632.16	741.41	632.46	146.02	162.2	139.3	12.38
TC0X01127	-	ENSMUSG00000025656	chrX:90376299-90524188	Cdc42 guanine nucleotide exchange factor	'Arhgef9	4.48	655.6	630.68	706.08	141.63	158.19	145.07	10.36
TC1200661	-	ENSMUSG00000020641	chr12:24278563-24292253	radical S-adenosyl methionine domain containing 2	'Rsad2	4.48	374.08	404.48	446.68	77.42	91.31	104.98	5
TC1400793	-	ENSMUSG00000043681	chr14:31785626-31789139	RIKEN cDNA 2200001I15 gene	'2200001I15Rik	4.48	895.36	927.07	893.39	187.61	208.97	209.56	4.69
TC0702362	-	ENSMUSG00000030862	chr7:128447710-128559633	carboxypeptidase X 2	'Cpxm2	4.47	1068.71	1008.52	1163.81	230.86	254.65	238.93	12.89
TC1400086	+	ENSMUSG00000063458	chr14:19678828-20713718	RIKEN cDNA 1700112E06 gene	'1700112E06Rik	4.47	753.92	806	693.87	169.28	170.82	164.39	9.73
TC0100654	+	ENSMUSG00000026473	chr1:153860683-153870452	glutamate-ammonia ligase	'Glul	4.44	3009.92	3348.95	2949.04	654.99	733	709.24	3.28
TC0700771	+	ENSMUSG00000030688	chr7:97363365-97392557	START domain containing 10	'Stard10	4.44	1081.77	1254.88	1018.13	239.17	272.36	244.54	7.04
TC1000773	-	ENSMUSG00000052205	chr10:12655384-12655685			4.44	233.56	207.93	187.91	49.24	50.25	42.38	2.58
TC1400145	+	ENSMUSG00000021903	chr14:29458636-29491844	UDP-N-acetyl-alpha-D-galactosamine:polypeptide N-acetylgalactosaminyltransferase-like 2	'Galntl2	4.44	478.35	478.7	581.87	107.9	123.83	114.61	9.65
TC0X00045	+	ENSMUSG00000047344	chrX:7633123-7701235	LanC lantibiotic synthetase component C-like 3	'Lancl3	4.43	415.05	359.95	342.08	82.58	88.03	81.8	6.59
TC1200172	+	ENSMUSG00000061603	chr12:50712236-51168287	A kinase	'Akap6	4.43	446.27	383.14	576.22	96.74	112.59	107.68	7.44
TC1201065	-		chr12:111503264-111503728			4.43	82.15	233.56	152.88	39.57	33.36	32.74	1.48
TC1200851	-	ENSMUSG00000021118	chr12:76847366-76865636	pleckstrin 2	'Plek2	4.42	392.86	490.29	346.23	85.24	102.79	90.37	7.88
TC1500152	+	ENSMUSG00000022419	chr15:55172444-55314322	DEP domain containing 6	'Depdc6	4.42	1391.47	1321.99	1442.93	306.93	320.65	313.46	8.84
TC1900001	+	ENSMUSG00000071707	chr19:3029021-3029709			4.42	127.21	243.1	401.54	55.97	60.51	58.1	1.73
TC0100411	+	ENSMUSG00000026303	chr1:90819115-90855153	melanophilin	'Mlph	4.41	696.15	664.05	508.03	130.41	149.17	144.32	9.86
TC0100616	+		chr1:138861096-138862250			4.41	58.61	50.19	50.42	14.28	13.96	7.89	1.16
TC0900733	+	ENSMUSG00000053646	chr9:108797381-108830173	plexin B1	'Plxnb1	4.41	1130.32	1232.45	954.52	222.5	265.63	263.68	5.97
TC0X00053	+		chrX:8318772-8427692			4.4	916.43	971.72	755.8	195.27	194.4	211.62	10.28
TC0701990	-	ENSMUSG00000030701	chr7:96690144-96708660	pleckstrin homology domain containing, family B	'Plekhb1	4.39	840.84	837.06	771.19	178.41	194.01	185.88	8.94
TC0500979	-	ENSMUSG00000038319	chr5:23360083-23392097	potassium voltage-gated channel, subfamily H	'Kcnh2	4.38	607.89	591.49	728.58	143.39	151.3	144.98	9.35
TC0X01378	-	ENSMUSG00000041552	chrX:150423304-150424416	patched domain containing 1	'Ptchd1	4.38	586.58	555.91	656.55	115.46	146.9	148.27	3.01
TC0500054	+		chr5:14402576-14456425			4.37	303.36	294.97	368.42	73.66	77.25	70.56	1.72
TC1400952	-	ENSMUSG00000022203	chr14:49783242-49792514	embryonal Fyn-associated substrate	'Efs	4.37	679.26	724.37	588.01	143.04	158.89	154.07	6.79
TC1600790	-	ENSMUSG00000022636	chr16:52083025-52286186	activated leukocyte cell adhesion molecule	'Alcam	4.36	1081.06	1060.32	877.19	221.51	244.73	225.59	10.57
TC1800406	+	ENSMUSG00000034028	chr18:89499949-89593307	CD226 antigen	'Cd226	4.36	109.84	100.51	113.8	29.43	23.73	21.13	3.18
TC1900390	+	ENSMUSG00000025207	chr19:44883166-44897269	sema domain, immunoglobulin domain	'Sema4g	4.36	684.01	810.32	630.2	153.52	169.41	164.71	12.14
TC1500545	-	ENSMUSG00000065962	chr15:8957252-8982798			4.34	222.64	213.23	271.84	50.91	56.21	55.89	1.31
TC1700166	+	ENSMUSG00000038880	chr17:23078276-23080687	mitochondrial ribosomal protein S34	'Mrps34	4.34	629.71	638.3	673.17	145.98	162.94	138.44	5.76
TC1701185	-		chr17:54762135-54763009			4.34	443.92	476.93	381.32	98.84	109.33	91.83	2.97
TC0400373	+	ENSMUSG00000061859	chr4:97788433-98112210	InaD-like	'Inadl	4.33	622.22	642.66	524.3	131.49	143.38	138.46	20.92
TC0500545	+	ENSMUSG00000063430	chr5:112584726-112813505	WSC domain containing 2	'Wscd2	4.33	723.82	663.48	837.86	165.14	177.79	170.47	7.57
TC0702002	-	ENSMUSG00000032725	chr7:97886236-97903440	folate receptor 2	'Folr2	4.33	579.64	490.71	734.82	124.85	149.15	142.66	6.57
TC0201364	-	ENSMUSG00000039648	chr2:30192439-30213158	cysteine conjugate-beta lyase 1	'Ccbl1	4.32	1168.89	1316.18	983	266.76	276.22	260.44	10.31
TC0X00765	-	ENSMUSG00000015340	chrX:7869178-7920921	cytochrome b-245, beta polypeptide	'Cybb	4.32	907.15	592.73	754.09	165.97	182.55	173.24	8.65
TC1300204	+	ENSMUSG00000021423	chr13:36767283-36840908	lymphocyte antigen 86	'Ly86	4.32	656	595.38	743.32	143.42	163.61	155.05	4.27
TC1600054	+	ENSMUSG00000022494	chr16:11534684-11794989	RIKEN cDNA 2700045P11 gene	'2700045P11Rik	4.32	423.56	377.76	349.59	81.89	100.28	84.55	1.64
TC0501144	-	ENSMUSG00000029189	chr5:52480392-52586759	RIKEN cDNA 2310045A20 gene	'2310045A20Rik	4.31	525.95	571.86	438.73	114.44	124.92	116.9	12.94
TC0501344	-		chr5:100058427-100063962			4.31	172.88	196.82	205.58	46.27	45.87	41.39	2.67
TC0901329	-	ENSMUSG00000032358	chr9:76527195-76604461	RIKEN cDNA C530008M07 gene	'C530008M07Rik	4.31	794.28	799.04	590.78	193.94	158.58	154.28	3.05
TC1400459	+	ENSMUSG00000022037	chr14:60829089-60842012	clusterin	'Clu	4.31	1561.39	1417.64	1208.78	299.99	338.81	333.59	5.47
TC03r00004	+		chr3_random:726662-794235			4.3	216.07	251.68	228.13	49.76	60.1	51.89	3.2
TC0601603	-	ENSMUSG00000030218	chr6:136896992-136900376	matrix Gla protein	'Mgp	4.3	1669.83	1827.5	1833.71	412.8	434.33	391.23	2.81
TC1100473	+	ENSMUSG00000040746	chr11:70728809-70732995	ring finger protein 167	'Rnf167	4.3	1441.21	1424.41	1431.8	315.44	369.74	314.13	8.23
TC1200891	-	ENSMUSG00000021238	chr12:82430690-82450992	aldehyde dehydrogenase family 6, subfamily A1	'Aldh6a1	4.3	928.94	1067.14	1013.55	226.29	242.69	231.43	5.12
TC0100599	+	ENSMUSG00000041782	chr1:135704888-135719549	ladinin	'Lad1	4.29	811.8	887.39	656.11	178.13	190.72	179.71	6.62
TC0700622	+		chr7:69593178-69629659			4.29	1140.78	1145.65	892.45	223.51	260.24	257.61	4.63
TC1000843	-	ENSMUSG00000019880	chr10:29233096-29316508	R-spondin 3 homolog	'Rspo3	4.29	319.95	266.1	310.08	66.62	71.12	71.36	5.42
TC0100946	-	ENSMUSG00000025932	chr1:14351067-14492348	eyes absent 1 homolog	'Eya1	4.28	453.97	504.05	512.97	110.3	111.36	121.79	6.33
TC0101179	-	ENSMUSG00000025997	chr1:69779220-69929069	IKAROS family zinc finger 2	'Ikzf2	4.28	1134.97	1102.85	847.39	231.91	232.54	256.58	4.79
TC0X00572	+	ENSMUSG00000042498	chrX:134199584-134273793	RIKEN cDNA D330045A20 gene	'D330045A20Rik	4.28	187.98	201.23	180.02	40.93	46.85	45.2	6.37
TC1201106	-	ENSMUSG00000066289	chr12:113080391-113080872			4.28	79.89	172.14	279.67	36.39	44.65	43.33	1.03
TC0100547	+	ENSMUSG00000042251	chr1:131692870-131716944	RIKEN cDNA 4732466D17 gene	'Pm20d1	4.26	601.48	647.48	499.82	135.55	150.42	124.12	10.84
TC0202256	-		chr2:177191252-177228955			4.26	376.12	449.75	381.11	88.29	107.6	87.25	3.11
TC1201000	-	ENSMUSG00000021097	chr12:102266079-102359398	calmin	'Clmn	4.26	506.79	563.97	420.97	105.41	127.24	117.89	8.67
TC1700688	-	ENSMUSG00000052397	chr17:6278039-6322686	villin 2	'Ezr	4.26	1508.23	1640.93	1151.16	317.6	344.21	346.7	9.75
TC1900235	+	ENSMUSG00000045104	chr19:21633129-21636511		'AC129205.3	4.26	817.45	815.56	674.03	178.53	177.81	185.01	1
TC1100645	+	ENSMUSG00000020679	chr11:83920777-83975723	HNF1 homeobox B	'Hnf1b	4.25	639.29	699.66	553.36	141.06	163.51	140.8	5.92
TC0301323	-	ENSMUSG00000039865	chr3:121228317-121301183	solute carrier family 44, member 3	'Slc44a3	4.24	954.44	1015.99	763.29	197.83	222.11	225.03	12.22
TC0300501	+	ENSMUSG00000040896	chr3:105270616-105492288	potassium voltage-gated channel, Shal-related family, member 3	'Kcnd3	4.23	828.42	745.56	866.9	178.67	194.22	204.42	8.02
TC0400060	+	ENSMUSG00000028229	chr4:19502338-19534080	RIKEN cDNA 2410005O16 gene	'Fam82b	4.23	454.85	493.01	508.55	105.91	133.11	104.99	2.88
TC0600356	+	ENSMUSG00000068421	chr6:67815848-67816319			4.23	403.64	476.27	744.45	103.47	140.37	140.5	1.61
TC1301180	-	ENSMUSG00000021754	chr13:108903123-108965502	mitogen activated protein kinase kinase kinase 1	'Map3k1	4.22	944.85	1011.78	834.73	217.81	227.17	216.86	14.87
TC1600598	-	ENSMUSG00000061944	chr16:18611361-18635232			4.22	161.29	348.49	450.5	68.99	82.85	75.87	2.57
TC0200383	+	ENSMUSG00000042155	chr2:69752520-69767197	kelch-like 23	'Klhl23	4.21	1063.19	968.24	1425.95	267.77	288.37	264.81	4.56
TC0201208	-	ENSMUSG00000039145	chr2:5210731-5632035	calcium/calmodulin-dependent protein kinase ID	'Camk1d	4.21	537.83	511.21	556.13	118.85	133.79	128.63	11.36
TC0702189	-		chr7:107033199-107036549			4.21	248.05	257.3	237.94	58.92	60.89	56.76	1.76
TC1400456	+	ENSMUSG00000022032	chr14:60526867-60625289	scavenger receptor class A, member 5	'Scara5	4.21	587.61	651.5	751.39	149.93	169.73	152.87	5.59
TC0200247	+	ENSMUSG00000039157	chr2:32542643-32577068	RIKEN cDNA C230093N12 gene	'Fam102a	4.2	996.49	1128.59	849.3	223.05	243.86	241.03	10.43
TC0201753	-	ENSMUSG00000002109	chr2:91062300-91087782	damage specific DNA binding protein 2	'Ddb2	4.2	368.92	389.68	358.69	81.1	92.04	92.81	4.29
TC0500169	+	ENSMUSG00000054252	chr5:32784669-32800234	fibroblast growth factor receptor 3	'Fgfr3	4.2	705.43	792.93	675.81	164.99	183.79	168.33	9.77
TC0501434	-	ENSMUSG00000042249	chr5:112096981-112202017	adrenergic receptor kinase, beta 2	'Adrbk2	4.2	351.68	366.4	327.09	74.87	89.99	83.84	5.64
TC1800284	+	ENSMUSG00000063388	chr18:60828734-60833289		'AC151990.6-2	4.2	239.51	289.51	292.09	56.81	71.74	67.15	2.18
TC0101549	-		chr1:158447863-158449988			4.19	35.08	30.27	41.15	5.72	9.32	10.35	0.76
TC0300066	+	ENSMUSG00000039304	chr3:27132786-27155374	tumor necrosis factor	'Tnfsf10	4.19	380.36	390.01	464.96	90.73	102.47	101.79	5.42
TC0300364	+	ENSMUSG00000054215	chr3:92538619-92539964	small proline-rich protein 2K	'Sprr2k	4.18	220.98	231.1	264.25	41.22	66.98	63.1	1.69
TC1800644	-	ENSMUSG00000033871	chr18:61687576-61789870	peroxisome proliferative activated receptor, gamma, coactivator 1 beta	'Ppargc1b	4.18	511.91	471.46	559.89	125.68	129.2	114.38	7.21
TC0501243	-		chr5:86347534-86406114			4.17	229.77	238.03	182.19	47.48	54.66	53.78	4.17
TC1200847	-	ENSMUSG00000021062	chr12:74756648-74781201	RAB15, member RAS oncogene family	'Rab15	4.17	1295.69	1454.32	1120.16	316.38	322.48	288.25	7.65
TC1301143	-	ENSMUSG00000021636	chr13:97683600-97706174	MARVEL	'Marveld2	4.17	275.58	297.86	256.95	66.01	74.16	59	3.88
TC0601219	-	ENSMUSG00000030017	chr6:78484176-78486782	regenerating islet-derived 3 gamma	'Reg3g	4.16	323.06	260.14	171.16	55.21	65	60.98	3.49
TC1300245	+	ENSMUSG00000038132	chr13:45900740-45911516	RNA binding motif protein 24	'Rbm24	4.16	372.24	374.79	357.27	85.39	94.15	86.24	3.59
TC1500708	-	ENSMUSG00000055748	chr15:63967244-63988276	RIKEN cDNA 9030605I04 gene	'Gsdmc4	4.16	376.1	290.29	302.36	77.37	79.61	75.8	1.84
TC1800138	+	ENSMUSG00000038418	chr18:35237308-35241078	early growth response 1	'Egr1	4.16	2019.51	1453.08	1180.88	327.8	397.84	392.15	1.88
TC0200626	+	ENSMUSG00000016386	chr2:106544056-106719140	metallophosphoesterase domain containing 2	'Mpped2	4.15	444.6	480.48	409.61	93.59	115.29	112.95	4.33
TC1000907	-		chr10:43811867-43817683			4.15	462.14	457.58	422.79	98.34	112.68	112.27	2.89
TC1600308	+	ENSMUSG00000061100	chr16:48603274-48605184	resistin like alpha	'Retnla	4.15	592.24	615.78	814.99	152.47	176.23	158.97	3.22
TC1100008	+		chr11:3484422-3485533			4.14	1231.13	1141.35	1676.95	304.37	319.46	353.75	3.13
TC0101251	-	ENSMUSG00000045658	chr1:84249837-84553404	phosphotyrosine interaction domain containing 1	'Pid1	4.13	905.96	913	904.31	210.04	221.85	228.18	4.26
TC0300773	-	ENSMUSG00000001865	chr3:19947533-19974097	carboxypeptidase A3, mast cell	'Cpa3	4.13	206.85	264.27	248.72	55.83	62.86	55.55	5.62
TC0701383	-	ENSMUSG00000003545	chr7:16985288-16992125	FBJ osteosarcoma oncogene B	'Fosb	4.13	1031.47	714.93	693.37	186.66	190.62	214.11	2.64
TC1700923	-	ENSMUSG00000037577	chr17:30375600-30381302	abhydrolase domain containing 9	'Abhd9	4.13	340.43	340.85	283.05	73.21	84.35	75.91	7.24
TC0401119	-	ENSMUSG00000039611	chr4:49598391-49611626	RIKEN cDNA 2810432L12 gene	'2810432L12Rik	4.12	572.01	585.57	556.81	130.18	145.56	140.07	4.63
TC1100751	+	ENSMUSG00000000690	chr11:96408113-96410607	homeo box B6	'Hoxb6	4.12	279.48	307	215.45	63.41	68.51	62.71	2.31
TC0300411	+	ENSMUSG00000038642	chr3:95400735-95430353	cathepsin S	'Ctss	4.11	832.39	419.86	483.69	139.09	154.3	129.45	3.6
TC0600765	+	ENSMUSG00000020939	chr6:134201020-134204684			4.11	759.68	690.52	726.67	162.9	172.49	193.66	2.26
TC1700975	-	ENSMUSG00000015451	chr17:32814528-32919520	complement component 4A	'C4a	4.11	1096.65	1418.91	1305.09	286.79	340.53	303.34	15.97
TC0200375	+	ENSMUSG00000034738	chr2:69066372-69119874	nitric oxide synthase trafficker	'Nostrin	4.1	366.33	380.11	293.12	78.21	91.69	83.68	8.41
TC0300780	-		chr3:24247332-24708420			4.1	587.52	617.48	553.61	131.37	144.59	152.7	4.39
TC0201227	-		chr2:9822199-9826825			4.09	592.56	640.75	512.32	128.28	150.83	147.21	3.63
TC0500922	-	ENSMUSG00000040537	chr5:8115483-8405804	a disintegrin and metallopeptidase domain 22	'Adam22	4.09	625.63	585.05	625.91	142.68	162.43	143.51	11.87
TC0700151	+	ENSMUSG00000040987	chr7:16522545-16545692	MHC I like leukocyte 2	'Mill2	4.09	509.93	519.97	617.79	126.21	144.01	132.66	5.64
TC1101380	-	ENSMUSG00000049154	chr11:58865437-58883562	RIKEN cDNA 3100002J23 gene	'3100002J23Rik	4.09	153.41	197.92	170.77	40.01	51.39	36.22	1.98
TC1300322	+	ENSMUSG00000055254	chr13:57901243-58228644	neurotrophic tyrosine kinase, receptor, type 2	'Ntrk2	4.09	269.18	288.16	242.64	61.29	66.46	67.67	8.62
TC1400751	-	ENSMUSG00000021991	chr14:26334612-27151122	calcium channel, voltage-dependent, alpha2/delta subunit 3	'Cacna2d3	4.09	251.89	220.16	286.85	58.17	67.02	60.24	6.45
TC1800592	-	ENSMUSG00000033949	chr18:46543333-46590095	tripartite motif-containing 36	'Trim36	4.09	296.4	255.97	318.29	66.78	76.71	69.34	5.05
TC0600730	+	ENSMUSG00000046080	chr6:129432174-129448580	C-type lectin domain family 9, member a	'Clec9a	4.08	234.81	215.1	251.69	53.41	64.74	54	4.32
TC1700747	-	ENSMUSG00000054149	chr17:18403564-18405008	vomeronasal receptor Vmn2r95	'M_001102581.1	4.08	355.97	394.31	381.26	77.64	101.48	98.25	0.76
TC0800226	+		chr8:40660547-40830303			4.07	331.53	234.25	515.6	73.62	92.44	99.88	0.64
TC1101741	-	ENSMUSG00000003949	chr11:90447605-90499934	hepatic leukemia factor	'Hlf	4.07	465.51	490.21	548.5	119.03	131.53	119.21	3.71
TC0100600	+	ENSMUSG00000026414	chr1:135722598-135738475	troponin T2, cardiac	'Tnnt2	4.06	1910.8	1698.07	1839.75	427.24	477.93	438.03	5.29
TC0400049	+	ENSMUSG00000043252	chr4:15192924-15213893	transmembrane protein 64	'Tmem64	4.06	1906.48	1703.53	1948.04	449.29	494.42	423.67	3.12
TC0800304	+	ENSMUSG00000054162	chr8:61360456-61763452	sparc/osteonectin, cwcv and kazal-like domains proteoglycan 3	'Spock3	4.05	303.73	192.8	293.13	57.03	73.26	64.82	4.54
TC1200122	+	ENSMUSG00000059937	chr12:30661447-30666479		'CT572998.9	4.05	497.27	427.01	460.75	110.92	117.21	114.27	3.01
TC0200443	+	ENSMUSG00000027007	chr2:79479141-79516678	sperm specific antigen 2	'Ssfa2	4.04	1696.06	1543.71	1681.01	388.09	421.64	407.65	10.1
TC0201506	-	ENSMUSG00000026888	chr2:64843032-64953331	growth factor receptor bound protein 14	'Grb14	4.04	738.08	609.13	792.45	167.41	190.29	171.79	7.94
TC0600791	+	ENSMUSG00000008540	chr6:138185249-138201467	microsomal glutathione S-transferase 1	'Mgst1	4.02	2367.18	2455.39	1766.34	502.83	596.8	540.17	3.16
TC0100543	+	ENSMUSG00000026432	chr1:131502893-131515779	arginine vasopressin receptor 1B	'Avpr1b	4.01	309.89	274.33	260.28	56.61	82.43	71.51	0.58
TC0100902	+	ENSMUSG00000026639	chr1:192760344-192896529	laminin, beta 3	'Lamb3	4.01	774.89	757.27	613.44	166.01	196.46	172.27	10.12
TC0500318	+		chr5:74546424-74565360			4.01	389.28	395.61	429.8	93.02	107.52	102.14	1.7
TC0900407	+	ENSMUSG00000032315	chr9:57679051-57731488	cytochrome P450, family 1, subfamily a, polypeptide 1	'Cyp1a1	4.01	728.85	576.18	844.22	166.35	180.11	189.85	7.34
TC0201039	+	ENSMUSG00000070529	chr2:164396700-164398022	WAP four-disulfide core domain 10	'Wfdc10	4	131.38	129.34	151.92	27.49	37.26	38.43	2.06
TC1900612	-	ENSMUSG00000071668	chr19:7802244-7804245			4	786.38	790.07	669.26	186.78	199.08	175.95	2.85
TC0501075	-	ENSMUSG00000029096	chr5:34714436-34742176	HtrA serine peptidase 3	'Htra3	3.99	893.04	951.24	1040.86	218.88	262.03	241.52	5.77
TC0600593	+	ENSMUSG00000009394	chr6:115160516-115307610	synapsin II	'Syn2	3.99	673.11	617.07	727.64	158.61	173.74	173.91	6.89
TC0701141	+	ENSMUSG00000025481	chr7:137252281-137255232	RIKEN cDNA 1190003J15 gene	'1190003J15Rik	3.99	702.16	770.24	544.88	157.01	177.39	171.52	5.6
TC1001285	-	ENSMUSG00000069515	chr10:116795682-116800753	lysozyme	'Lyz1	3.99	946.26	683.59	781.11	203.85	212.74	187.32	5.1
TC0301388	-	ENSMUSG00000037922	chr3:135847710-136120325	B-cell scaffold protein with ankyrin repeats 1	'Bank1	3.98	190.87	187.89	323.76	54.15	64.72	57.82	4.76
TC0401559	-	ENSMUSG00000028909	chr4:130982876-131052707	protein tyrosine phosphatase, receptor type, U	'Ptpru	3.98	1001.88	1153.37	885.9	241.58	263.86	258.17	16.04
TC1200933	-	ENSMUSG00000020961	chr12:89120441-89269593	stonin 2	'Ston2	3.98	608.43	627.32	602.1	143.67	158.37	159.44	6.96
TC0700525	+	ENSMUSG00000003273	chr7:41875960-41880778	carbonic anhydrase 11	'Car11	3.97	599.37	599.63	669.95	154.25	163.42	153.66	6.64
TC0X00647	+	ENSMUSG00000041658	chrX:147898657-147930618	Ras-related GTP binding B	'Rragb	3.97	331.93	320.12	357.31	82.76	92.37	79.24	7.26
TC1200426	+	ENSMUSG00000021091	chr12:101901051-101908650	serine	'Serpina3n	3.97	2737.15	3239.42	2297.26	654.55	805.08	625.45	2.5
TC0101040	-	ENSMUSG00000048814	chr1:39035063-39062596	LON peptidase N-terminal domain and ring finger 2	'Lonrf2	3.96	526.51	521.08	522.74	121.01	152.86	122.67	4.29
TC0202273	-	ENSMUSG00000015627	chr2:180826046-180835612	GATA binding protein 5	'Gata5	3.96	1347.61	1474.2	1444.15	330.78	370.82	376.34	6.22
TC0300815	-	ENSMUSG00000069064	chr3:35220787-35221114			3.96	2406.43	2325.76	2264.05	611.48	609.18	545.86	1.85
TC1800283	+	ENSMUSG00000054072	chr18:60765468-60782066	interferon inducible GTPase 1	'Iigp1	3.96	309.65	336.36	410.91	79.69	99.64	87.48	2.92
TC1900784	-	ENSMUSG00000024827	chr19:29798293-29874572	glycine decarboxylase	'Gldc	3.96	702.53	669.36	619.14	162.06	178.61	162.41	11.34
TC0201099	+	ENSMUSG00000027510	chr2:172766060-172779117	RNA binding motif protein 38	'Rbm38	3.95	1506.98	1408.26	1694.3	377.87	373.44	416.2	6.03
TC0702286	-	ENSMUSG00000030711	chr7:122769428-122772976	sulfotransferase family 1A, phenol-preferring, member 1	'Sult1a1	3.95	268.14	310.02	345.96	70.87	81.37	81.5	4.11
TC0900939	-	ENSMUSG00000003309	chr9:21172016-21188891	adaptor protein complex AP-1, mu 2 subunit	'Ap1m2	3.94	405.1	408.21	314.78	92.98	102.21	90.89	6.84
TC0100309	+	ENSMUSG00000026170	chr1:74953243-74977571	cytochrome P450, family 27, subfamily a, polypeptide 1	'Cyp27a1	3.93	965.37	1109.67	983.95	249.67	276.13	251.68	7.93
TC0101354	-	ENSMUSG00000047216	chr1:110788240-110877120	cadherin 19, type 2	'Cdh19	3.93	332.3	314.01	284.13	75.88	82.78	78.06	7.13
TC0202051	-	ENSMUSG00000027452	chr2:150358968-150409357	acyl-CoA synthetase short-chain family member 1	'Acss1	3.93	478.66	449.76	453.85	116.19	123.76	111.75	9.85
TC0800108	+	ENSMUSG00000071167	chr8:19706329-19730280			3.93	223.8	254.07	262.04	55.83	68.19	64.28	3.42
TC1300294	+	ENSMUSG00000025876	chr13:54031801-54088406	unc-5 homolog A	'Unc5a	3.93	1451.54	1522.85	1156.48	335.47	354.64	360.76	11.44
TC1300406	+	ENSMUSG00000017756	chr13:70665414-70749594	solute carrier family 12, member 7	'Slc12a7	3.93	1362.79	1363.92	1107.19	303.66	324.82	347.01	8.36
TC1900303	+	ENSMUSG00000062488	chr19:34284835-34588601	interferon-induced protein with tetratricopeptide repeats 3	'I830012O16Rik	3.93	735.52	838.49	954.39	202.85	217.78	222.46	2
TC0601146	-	ENSMUSG00000068410	chr6:68721122-68721615			3.92	127.43	199.54	358.78	45.99	69.5	59.55	0.72
TC1101758	-	ENSMUSG00000010080	chr11:94600031-94609013	epsin 3	'Epn3	3.92	498.42	521.51	411.3	112.31	131.41	121.58	8.05
TC1900156	+	ENSMUSG00000024677	chr19:11149524-11211383	membrane-spanning 4-domains, subfamily A, member 6B	'Ms4a6b	3.92	482.22	421.62	494.29	108.75	131.69	116.56	7.76
TC0200268	+	ENSMUSG00000026879	chr2:35263718-35315212	gelsolin	'Gsn	3.91	2378.44	2308.32	2406.8	593.7	593.01	629.28	7.55
TC0301125	-	ENSMUSG00000068876	chr3:94634032-94660464	cingulin	'Cgn	3.91	589.58	620.04	498.18	142.21	158.51	135.76	6.01
TC0700199	+		chr7:19053203-19065827			3.91	423.33	433.54	387.34	99.4	119.1	99.74	0.71
TC0701057	+	ENSMUSG00000070366	chr7:125378612-125512989	phosphatidic acid phosphatase type 2 domain containing 1A	'Ppapdc1a	3.91	277.29	259.97	239.76	62.32	70.05	66.42	4.78
TC1001118	-	ENSMUSG00000034917	chr10:81065204-81083578	tight junction protein 3	'Tjp3	3.91	585.3	591.8	511.25	135.1	156.16	140.09	9.01
TC1600382	+		chr16:77677253-77688675			3.91	65.85	53.89	70.28	18.61	15.57	14.37	1.25
TC16r00007	-		chr16_random:319666-322684			3.91	281.34	305.69	312.43	72.96	76.67	80.4	3.32
TC0701190	+	ENSMUSG00000000154	chr7:139901069-139926618	solute carrier family 22	'Slc22a18	3.9	729.08	739.74	606.91	158.57	187.71	186.12	10.09
TC1000240	+	ENSMUSG00000071286	chr10:58740239-58741777	ankyrin repeat domain 57	'Ankrd57	3.9	575.19	623.51	456.06	138.1	147.7	138.05	2.6
TC1101678	-	ENSMUSG00000020682	chr11:83510673-83532976	growth arrest-specific 2 like 2	'Mmp28	3.9	808.08	852.92	688.72	193.35	210.05	199.07	6.86
TC08r00019	+		chr8_random:8356074-8376454			3.89	165.5	197.9	142.46	39.12	47.19	43.57	1.54
TC0601114	-	ENSMUSG00000037709	chr6:58900585-58993027	RIKEN cDNA D430015B01 gene	'Fam13a	3.88	256.57	282.19	250.98	63.17	72.67	67.67	7.47
TC0900946	-	ENSMUSG00000019066	chr9:21785929-21796611	RAB3D, member RAS oncogene family	'Rab3d	3.88	1036.61	1125.46	995.31	248.98	291.65	273.22	7.86
TC1200571	+	ENSMUSG00000041886	chr12:117229742-117252001	RIKEN cDNA 4732474O15 gene	'Macc1	3.88	376.66	361.2	278.47	91.39	90.2	80.14	2.84
TC1400562	+	ENSMUSG00000005148	chr14:93699834-93714625	Kruppel-like factor 5	'Klf5	3.88	2302.84	2550.39	2080.13	624.88	569.05	595.16	2.86
TC1500358	+	ENSMUSG00000035944	chr15:85914709-85940098	expressed sequence AW124722	'Ttc38	3.88	859.56	922.83	744.85	199.4	229.08	223.46	11.25
TC1900153	+	ENSMUSG00000071635	chr19:11058821-11072864			3.88	197.88	181.8	220.22	46.99	57.54	50.22	3.51
TC1001156	-	ENSMUSG00000059602	chr10:85613720-86057107	synapsin III	'Syn3	3.87	330.79	356.44	294.16	78.14	92.37	82.96	5.44
TC0200878	+		chr2:149571654-149671899			3.86	735.77	631.67	840.41	181.15	204.64	186.89	3.32
TC0201377	-	ENSMUSG00000063540	chr2:31033518-31149319			3.86	1584.57	1513.79	1757.5	419.93	431.25	405.45	8.12
TC0501745	-	ENSMUSG00000029650	chr5:146772856-146789219	solute carrier family 46, member 3	'Slc46a3	3.86	437.93	505.93	500.51	103.62	139.94	130.55	6.31
TC1401234	-	ENSMUSG00000025558	chr14:115946437-116202950	dedicator of cytokinesis 9	'Dock9	3.86	1453.53	1510.34	1361.73	345.86	390.17	385.72	20.22
TC1001341	-	ENSMUSG00000058396	chr10:127248664-127253186	adrenomedullin receptor	'Gpr182	3.85	370.49	355.2	389.55	96.68	91.95	101.1	3.45
TC1200283	+	ENSMUSG00000060716	chr12:76987639-77040125	pleckstrin homology domain containing, family H	'Plekhh1	3.85	563.58	643.95	479.38	138.19	150.97	149.52	8.31
TC0500739	+	ENSMUSG00000042985	chr5:135009776-135016579	uroplakin 3B	'Upk3b	3.84	2085.54	1936.83	1647.21	478.46	496.42	502.11	5.79
TC1001270	-	ENSMUSG00000020140	chr10:114956548-115094014	leucine rich repeat containing G protein coupled receptor 5	'Lgr5	3.84	328.64	353.47	261.45	72.62	88.24	84.96	8.49
TC0401429	-	ENSMUSG00000033295	chr4:117585434-117667831	protein tyrosine phosphatase, receptor type, F	'Ptprf	3.83	1784.6	1878.35	1407.87	428.62	443.42	450.76	10.92
TC0101485	-	ENSMUSG00000026357	chr1:144678812-144701408	regulator of G-protein signaling 18	'Rgs18	3.82	125.5	107.02	143.15	28.61	35.72	33.91	3.48
TC01r00015	+		chr1_random:7913505-7915024			3.82	492.99	531.91	405.72	138.76	131.76	104.19	2.87
TC0202015	-	ENSMUSG00000051379	chr2:140399056-140412326	fibronectin leucine rich transmembrane protein 3	'Flrt3	3.82	893.69	790.96	807.53	203.34	207.18	241.35	4.88
TC0702186	-	ENSMUSG00000030787	chr7:106765933-106778565	lymphatic vessel endothelial hyaluronan receptor 1	'Lyve1	3.82	1024.16	803.21	932.37	236.6	247.69	238.95	5.48
TC0101568	-	ENSMUSG00000049540	chr1:162183349-162183464		'AC113015.12-1	3.81	132.71	167.08	175.06	40.65	44.39	39.67	1.54
TC0101783	-	ENSMUSG00000016493	chr1:194596196-194646544	CD46 antigen, complement regulatory protein	'Cd46	3.81	267.47	288.36	278.53	67.44	79.71	72.11	6.59
TC0401672	-	ENSMUSG00000025330	chr4:140124143-140152675	peptidyl arginine deiminase, type IV	'Padi4	3.81	516.58	551.62	451.54	126.89	146.33	126.19	6.99
TC0900522	+	ENSMUSG00000032202	chr9:73077343-73130091	RAB27A, member RAS oncogene family	'Rab27a	3.81	609.03	672.72	665.62	175.15	159.49	176.38	6.61
TC0200885	+	ENSMUSG00000033059	chr2:150527619-150572604	brain glycogen phosphorylase	'Pygb	3.8	2314.2	2227.14	2797.62	649.33	633.06	647.78	7.35
TC0300227	+	ENSMUSG00000027784	chr3:69417922-69656400	protein phosphatase 1	'Ppm1l	3.8	636.11	590.74	636.28	164.37	165.96	160.15	6.11
TC0300507	+	ENSMUSG00000027901	chr3:106300693-106321318	DENN/MADD domain containing 2D	'Dennd2d	3.8	1138.59	1232.59	890.07	280.11	275.23	303.17	9.97
TC0400711	+	ENSMUSG00000001604	chr4:135626389-135653334	transcription elongation factor A	'Tcea3	3.8	731.52	740.31	786	190.64	212.27	190.7	7
TC0600245	+	ENSMUSG00000029816	chr6:48996677-49018232	glycoprotein	'Gpnmb	3.8	2875.57	2088.93	1787.92	579.36	615.2	582.52	5.68
TC0600722	+	ENSMUSG00000030365	chr6:128910828-128921136	C-type lectin domain family 2, member i	'Clec2i	3.8	78.68	73.22	111.1	24.31	23.7	21.24	1.68
TC0601649	-	ENSMUSG00000048776	chr6:147330419-147342520	parathyroid hormone-like peptide	'Pthlh	3.8	512.04	400.04	717.87	141.28	152.16	135.18	2.81
TC0900793	+	ENSMUSG00000038775	chr9:118732982-118751729	villin-like	'Vill	3.8	629.29	721.05	560.66	159.66	180.71	162.96	9.44
TC1200539	+	ENSMUSG00000052160	chr12:110285600-110293933	phospholipase D family, member 4	'Pld4	3.8	511.67	526.74	673.84	140.87	156.54	153.71	8.14
TC1500085	+	ENSMUSG00000022231	chr15:32356918-32808445	sema domain, seven thrombospondin repeats	'Sema5a	3.8	1176.4	1061.86	1219.01	288.54	307.88	312.2	13.19
TC0100243	+	ENSMUSG00000056751	chr1:62965102-62966828			3.79	912.25	782.72	910.12	216.14	226.79	244.95	3.35
TC0100281	+		chr1:72479708-72483345			3.79	93.45	117.24	116.56	22.87	31.39	32.06	1.62
TC0401626	-	ENSMUSG00000028803	chr4:134823857-134872976	NIPA-like domain containing 3	'Npal3	3.79	840.29	814.11	950.35	222.22	232.61	232.43	9.19
TC0801465	-	ENSMUSG00000050751	chr8:122956220-123026829	piggyBac transposable element derived 5	'Pgbd5	3.79	319.46	278.68	368.48	80.91	92.5	81.78	5.1
TC1300240	+	ENSMUSG00000038175	chr13:44839803-44861690	myosin regulatory light chain interacting protein	'Mylip	3.79	1098.7	1179.26	970.12	284.65	291.04	282.22	6.96
TC1900812	-	ENSMUSG00000067279	chr19:36432419-36437352	protein phosphatase 1, regulatory	'Ppp1r3c	3.79	876.7	895.78	923.95	239.41	260.32	211.65	3.62
TC0101336	-		chr1:97883208-97899874			3.78	285.04	256.72	306.74	58.42	86.57	79.61	2.04
TC0400736	+	ENSMUSG00000041202	chr4:138154176-138160584	phospholipase A2, group IID	'Pla2g2d	3.78	369.44	259.01	338.35	83.04	87.38	85.17	4.07
TC1900563	-		chr19:5737115-5740282			3.78	706.79	731.62	541.67	165.8	175.79	182.07	3.48
TC0701698	-	ENSMUSG00000011382	chr7:41649291-41664533	dihydrodiol dehydrogenase	'Dhdh	3.77	648.49	615.7	671.77	165.44	184.72	162.84	6.68
TC1101269	-	ENSMUSG00000020411	chr11:46104908-46123261	RIKEN cDNA 9530066K23 gene	'Nipal4	3.77	1513.13	1268.58	1239.67	350.14	349.73	366.7	6.21
TC1400060	+	ENSMUSG00000021779	chr14:15474915-15850986	thyroid hormone receptor beta	'Thrb	3.77	577.25	561.92	557.87	149.55	157.84	142.37	7.63
TC0101645	-	ENSMUSG00000038179	chr1:171602496-171623130	SLAM family member 7	'Slamf7	3.76	461.4	301.64	364.92	99.01	109.3	91.31	3.28
TC0600724	+		chr6:129016261-129029888			3.76	918.59	1091.78	877.99	255.84	283.26	228.4	5.49
TC0601048	-	ENSMUSG00000029822	chr6:50256851-50416251	oxysterol binding protein-like 3	'Osbpl3	3.76	1001.7	1020.99	758.12	240.78	246.96	251.2	12.31
TC0900841	+	ENSMUSG00000025784	chr9:122856247-122862828	C-type lectin domain family 3, member b	'Clec3b	3.76	533.01	517.24	666.24	134.89	160.41	161.14	3.73
TC1102024	-		chr11:113152951-113310883			3.76	811.44	697.86	777.57	199.49	211.9	196.81	3.14
TC1301203	-	ENSMUSG00000043379	chr13:114666758-114667776			3.76	804.7	862.34	722.17	227.67	217.67	190.44	1.49
TC1501047	-	ENSMUSG00000023031	chr15:100659667-100673163	elastase 1, pancreatic	'Ela1	3.76	254.4	274.22	257.83	58.31	73.91	77.17	2.72
TC0100855	+	ENSMUSG00000038576	chr1:182751236-182882592	sushi domain containing 4	'Susd4	3.75	320.43	333.27	346.06	85.14	91.36	90.14	6.26
TC1000248	+	ENSMUSG00000058297	chr10:59624452-59653389	sparc/osteonectin, cwcv and kazal-like domains proteoglycan 2	'Spock2	3.75	564.24	580.04	517.02	142.02	159.71	140.85	7.04
TC0601465	-	ENSMUSG00000004266	chr6:124745712-124758131	protein tyrosine phosphatase, non-receptor type 6	'Ptpn6	3.74	385.96	388.63	398.86	100.06	112.45	101.25	7.77
TC1000253	+	ENSMUSG00000020098	chr10:60607006-60611970	pterin 4 alpha carbinolamine dehydratase/dimerization cofactor of hepatocyte nuclear factor 1 alpha	'Pcbd1	3.74	479.47	550.26	517.4	135.56	145.59	132.64	4.64
TC1800301	+	ENSMUSG00000026322	chr18:62713643-62885990	5 hydroxytryptamine	'Htr4	3.74	486.85	527.47	449.14	121.56	138.6	131.09	4.38
TC0201762	-	ENSMUSG00000040434	chr2:92215763-92222661	glycosyltransferase-like 1B	'Gyltl1b	3.73	459.62	501.92	386.83	111.42	125.44	124.86	6.66
TC0300988	-	ENSMUSG00000027995	chr3:83941324-83957125	toll-like receptor 2	'Tlr2	3.73	689.47	681.03	774.29	182.82	199.38	193.24	3.7
TC0400395	+	ENSMUSG00000057722	chr4:101093878-101191996	leptin receptor	'Lepr	3.73	673.73	734.1	869.82	194.12	209.02	207.38	11.75
TC1100497	+	ENSMUSG00000020785	chr11:73100582-73123637	calcium/calmodulin-dependent protein kinase kinase 1, alpha	'Camkk1	3.73	728.59	648.42	1092.78	219.01	227.7	215	6.21
TC1500457	+	ENSMUSG00000054619	chr15:100289473-100313907	methyltransferase like 7A	'Mettl7a1	3.73	627.5	689.48	719.26	188.03	188.05	170.55	4.93
TC1701088	-	ENSMUSG00000023961	chr17:42218951-42228447	ectonucleotide pyrophosphatase/phosphodiesterase 4	'Enpp4	3.73	844.22	801.99	778.15	219.47	232.92	197.91	3.54
TC1800474	-	ENSMUSG00000042514	chr18:21927266-22028968	kelch-like 14	'Klhl14	3.73	350.96	398.82	303.54	96.51	103.36	82.35	3.32
TC0601143	-	ENSMUSG00000071405	chr6:68612438-68612912			3.72	117.98	227.03	364.05	53.05	74.93	62.59	1.09
TC1102103	-	ENSMUSG00000025576	chr11:118598805-119020642	D11Bwg0517e protein	'D11Bwg0517e	3.72	1134.07	824.22	1610.5	317.42	323.48	317.99	2.84
TC1201080	-	ENSMUSG00000071128	chr12:112008517-112008956			3.72	79.83	209.64	340.36	45.38	65.23	58.79	0.61
TC1500851	-	ENSMUSG00000053411	chr15:79999939-80055250	chromobox homolog 7	'Cbx7	3.72	1074.43	1164.43	1188.72	300.72	318.02	302.4	6.62
TCUnr00098	-		chrUn_random:1231105-1234877			3.72	844.59	913.68	1096.45	238.7	276.15	251.59	5.93
TC0200308	+	ENSMUSG00000046618	chr2:38939291-38967896	olfactomedin-like 2A	'Olfml2a	3.71	535.04	622.01	518.96	138.87	160.47	152.96	6.04
TC0400389	+	ENSMUSG00000035275	chr4:100445477-100528807	ribonucleoprotein, PTB-binding 2	'Raver2	3.71	423.54	383.34	628.67	125.78	126.77	134.88	5.48
TC0901303	-	ENSMUSG00000041361	chr9:71539196-71627209	expressed sequence AA407270	'Gcom1	3.71	753.08	753.8	645.33	187.57	210.65	181.84	9.59
TC1000568	+	ENSMUSG00000019907	chr10:107624875-107742467	protein phosphatase 1, regulatory	'Ppp1r12a	3.71	2426.79	2232.46	2609.58	625.1	676.71	655.36	8.29
TC1001249	-	ENSMUSG00000053575	chr10:107224793-107249358			3.71	348.33	316.85	328.78	102.85	92.31	72.77	5.64
TC1102017	-	ENSMUSG00000041797	chr11:110209863-110277237	ATP-binding cassette transporter sub-family A member 9	'Abca9	3.71	385.21	441.63	521.01	118.55	136.69	107.7	5.14
TC1500560	-		chr15:12419673-12435678			3.71	1028.83	1058.36	1089.04	276.94	291.31	287.92	6.67
TC1900064	+	ENSMUSG00000043488	chr19:5743314-5746175	FERM domain containing 8	'AC142098.2	3.71	129.93	129.12	153.53	40.37	42.86	27.97	1.02
TC0501646	-	ENSMUSG00000007324	chr5:136637609-136638787			3.7	198.76	204.9	222.2	56.33	62.48	50.48	1.72
TC0X00046	+	ENSMUSG00000015342	chrX:7705954-7744323	Kell blood group precursor	'Xk	3.7	776.2	742.19	853.54	202.37	225.21	214.09	4.75
TC1000983	-	ENSMUSG00000042846	chr10:63447627-63609385	leucine rich repeat transmembrane neuronal 3	'Lrrtm3	3.7	211.44	245.59	269.62	54.56	77.35	64.25	2.56
TC1100363	+	ENSMUSG00000042436	chr11:61567002-61570458	microfibrillar-associated protein 4	'Mfap4	3.7	1809.73	2219.15	2786.24	536.43	651.54	651.56	3.02
TC0300836	-		chr3:38240955-38258277			3.69	156.76	137.34	151.48	47.94	33.84	38.96	1.05
TC1600167	+	ENSMUSG00000046440	chr16:24189248-24190680		'AC125115.3	3.69	91.81	62.2	86.46	15.3	21.78	28.01	0.71
TC0100761	+	ENSMUSG00000015355	chr1:171652102-171675354	CD48 antigen	'Cd48	3.68	223.96	193.59	233.78	54	61.29	61.62	2.45
TC0400033	+	ENSMUSG00000028214	chr4:11631594-11642140	GTP binding protein	'Gem	3.68	803.01	788.59	654.35	190.17	215.71	205.13	5.08
TC1800562	-	ENSMUSG00000036585	chr18:39214876-39305605	fibroblast growth factor 1	'Fgf1	3.68	645.33	666.27	544.51	167.8	183.66	152.49	3.52
TC0301218	-	ENSMUSG00000054379	chr3:102992334-102993083		'AC150894.4	3.67	623.67	633.18	649.88	163.85	193.26	162.6	2.44
TC0701562	-	ENSMUSG00000001247	chr7:27897556-27913194	lipolysis stimulated lipoprotein receptor	'Lsr	3.67	574	581.45	473.28	136.03	159.06	148.34	6.04
TC0901482	-	ENSMUSG00000039716	chr9:106624828-106961307	dedicator of cyto-kinesis 3	'Dock3	3.67	380.39	318.86	445.87	97.73	112.78	101.63	11.81
TC1000134	+	ENSMUSG00000039552	chr10:33686129-33696527	radial spokehead-like 3	'Rshl3	3.67	269.52	233.05	340.06	80.82	89.45	59.07	2.76
TC1100456	+	ENSMUSG00000040950	chr11:70211931-70219121	macrophage galactose N-acetyl-galactosamine specific lectin 2	'Mgl2	3.67	388.42	402.23	460.8	112.49	121.79	107	6.45
TC0401284	-	ENSMUSG00000052684	chr4:94441661-94444793	Jun oncogene	'Jun	3.66	658.16	553.76	388.85	131.63	143.77	162.17	2.13
TC0601123	-	ENSMUSG00000029919	chr6:65107117-65132661	prostaglandin D2 synthase 2, hematopoietic	'Ptgds2	3.66	194.89	167.4	183.74	45.45	56.39	47.18	4.79
TC0X01397	-	ENSMUSG00000045884	chrX:156259076-156260845			3.66	224.39	164.96	189.33	57.14	55.85	45.24	0.85
TC1500295	+	ENSMUSG00000042428	chr15:80258292-80299999	mannoside acetylglucosaminyltransferase 3	'Mgat3	3.66	1440.57	1415.58	1274.88	347.59	406.73	373.84	3.59
TC0300536	+	ENSMUSG00000049565	chr3:108557946-108600584	RIKEN cDNA 4921525H12 gene	'4921525H12Rik	3.65	427.04	482.64	390.1	110.05	123.63	122.15	3.24
TC0401581	-	ENSMUSG00000028885	chr4:132111399-132135685	sphingomyelin phosphodiesterase, acid-like 3B	'Smpdl3b	3.65	361.61	362.3	502.71	121.95	109.53	104.7	5.49
TC0200985	+	ENSMUSG00000016024	chr2:158047435-158073209	lipopolysaccharide binding protein	'Lbp	3.63	1460.89	1846.04	1536.79	442.54	475.99	415.95	3.02
TC0800973	-	ENSMUSG00000058906	chr8:40406913-40869812	zinc finger protein 353	'Zfp353	3.63	528.27	529.1	508.43	123.43	161.69	146.49	2.19
TC0100901	+	ENSMUSG00000026638	chr1:192705773-192728919	interferon regulatory factor 6	'Irf6	3.62	643.3	708.51	552.37	162.86	180.14	183.46	4.94
TC0300651	+	ENSMUSG00000028268	chr3:142452991-142466146	guanylate nucleotide binding protein 3	'Gbp3	3.62	429.14	435.86	530.88	123.23	143.54	118.9	7.4
TC0601488	-	ENSMUSG00000038167	chr6:125388954-125407096	pleckstrin homology domain containing, family G	'Plekhg6	3.62	498.4	539.04	439.21	133.63	147.38	126.88	9.83
TC0701400	-	ENSMUSG00000002980	chr7:17438513-17452907	basal cell adhesion molecule	'Bcam	3.62	1298.39	1408.92	1203.25	341.6	368.08	369.71	5.87
TC0701842	-	ENSMUSG00000053025	chr7:70967337-71161256	synaptic vesicle glycoprotein 2 b	'Sv2b	3.62	634.72	491.11	657.21	165.08	169.25	158.58	8.44
TC1800292	+	ENSMUSG00000024621	chr18:61495011-61521588	colony stimulating factor 1 receptor	'Csf1r	3.62	775.91	707.62	887.38	223.73	221.71	209.01	9.95
TC0X00611	+	ENSMUSG00000072410	chrX:142845051-143185772			3.61	130.15	131.03	131.2	33.87	32.83	42.01	1.19
TC0X00927	-		chrX:45648003-45693150			3.61	1025.35	1087.09	996.52	284.34	305.02	272.81	8.91
TC1100640	+	ENSMUSG00000069792	chr11:83773988-83776174	predicted gene, OTTMUSG00000000971	'RP23-430I21.1	3.61	731.5	738.64	802.41	184.88	252.74	192.26	4.37
TC0500850	-	ENSMUSG00000029630	chr5:144967593-145001576	cytochrome P450, family 3, subfamily a, polypeptide 25	'Cyp3a25	3.6	225.28	214.06	194.52	52.41	61.53	62.04	2.88
TC0800844	-	ENSMUSG00000050052	chr8:13926229-13948949	RIKEN cDNA 2610019F03 gene	'2610019F03Rik	3.6	297.46	271	317.87	84.62	75.4	86.3	2.44
TC0X00556	+	ENSMUSG00000044550	chrX:131385616-131387589	transcription elongation factor A	'Tceal3	3.6	225.04	223.42	232.53	60.51	72.98	55.86	3.96
TC1500996	-	ENSMUSG00000022987	chr15:98268181-98278746	zinc finger protein 641	'Zfp641	3.6	623.59	683.67	585.63	163.76	186.95	174.63	4.27
TC1700984	-	ENSMUSG00000067283	chr17:33066285-33069214	heat shock protein 1A	'Hspa1a	3.6	2078.54	1983.47	1832.14	560.49	519.78	557.54	1.8
TC0100979	-	ENSMUSG00000028033	chr1:21596837-22156255	potassium voltage-gated channel, subfamily Q, member 5	'Kcnq5	3.59	537.36	539.61	683.77	156.18	168.62	165.67	6.69
TC0701915	-	ENSMUSG00000054054	chr7:82241337-82248657	olfactory receptor 309	'Olfr309	3.59	186.94	178.86	153.37	42.22	53.05	49.23	0.95
TC0901532	-	ENSMUSG00000056724	chr9:110322497-110351665	neurobeachin-like 2	'Nbeal2	3.59	811.24	812.85	680.31	207.85	224.12	210.19	17.09
TC1200657	-	ENSMUSG00000020644	chr12:22930303-22932597	inhibitor of DNA binding 2	'Id2	3.59	2536.12	2430.12	2493.89	674.32	675.51	728.06	2.86
TC1600220	+	ENSMUSG00000022836	chr16:34420766-34675364	myosin, light polypeptide kinase	'Mylk	3.59	946.89	859.88	949.05	255.94	265.09	247.06	11.61
TC0100764	+	ENSMUSG00000038147	chr1:171809814-171860811	CD84 antigen	'Cd84	3.58	367.69	268.48	285.11	78.03	92.68	86.54	4.19
TC0300650	+	ENSMUSG00000040253	chr3:142423281-142440460	guanylate binding protein 6	'Gbp6	3.58	561.7	540.52	632.23	148.29	175.24	161.55	10.01
TC0301124	-		chr3:94534539-94540093			3.58	464.53	489.89	400.71	123.94	138.45	115.64	3.74
TC0800539	+	ENSMUSG00000031790	chr8:93941690-93963365	matrix metallopeptidase 15	'Mmp15	3.58	913.76	969.2	759.41	224.68	268.21	245.18	7.3
TC0X00689	+	ENSMUSG00000015405	chrX:158913694-158962780	angiotensin I converting enzyme	'Ace2	3.58	296.97	286.12	264.45	72.97	92.48	71.58	8.75
TC1001334	-	ENSMUSG00000025407	chr10:126831280-126843282	GLI-Kruppel family member GLI1	'Gli1	3.58	404.87	394.39	379.15	104.53	116.5	108.5	7.19
TC0600213	+	ENSMUSG00000039419	chr6:45101643-47338065	contactin associated protein-like 2	'Cntnap2	3.57	344.11	314.44	397.52	90.2	110.46	95.34	3.57
TC0X00212	+	ENSMUSG00000031112	chrX:45933650-45984100	RIKEN cDNA 2610018G03 gene	'2610018G03Rik	3.57	574.72	615.76	461.56	146.68	164.63	151.53	8.82
TC1300427	+	ENSMUSG00000021596	chr13:73397120-74045474	multiple C2 domains, transmembrane 1	'Mctp1	3.57	330.81	335.68	338.05	89.16	102.45	89.99	6.8
TC0300842	-	ENSMUSG00000069025	chr3:40605390-40651354			3.56	591.16	589.28	564.23	149.4	163.79	176.85	3.71
TC1001243	-	ENSMUSG00000035948	chr10:106427565-106586151	RIKEN cDNA 8430416H19 gene	'Acss3	3.56	281.05	295.15	326.33	84.7	89.47	79.63	6.24
TC1900931	-		chr19:55187952-55188358			3.56	46.49	58.7	51.83	14.47	15.79	13.78	0.88
TC1100624	+	ENSMUSG00000054404	chr11:83033677-83044516	schlafen 5	'Slfn5	3.55	595.59	590.57	556.98	146.65	179.56	164.84	5.1
TC1301141	-	ENSMUSG00000021638	chr13:97585017-97640417	occludin	'Ocln	3.55	482.15	510.64	401.24	124.98	140.03	127.86	6.29
TC0600353	+	ENSMUSG00000055315	chr6:67597739-67598533			3.54	123.39	261.27	305.12	65.45	60.32	69.12	0.99
TC0700617	+	ENSMUSG00000062383	chr7:66220887-66266872	RIKEN cDNA B130024G19 gene	'B130024G19Rik	3.54	412.97	456.27	423.74	116.84	127.15	121.09	6.17
TC1500834	-		chr15:79098824-79108734			3.54	128.27	112.06	159.85	34.11	41.57	37.29	1.29
TC1600557	-	ENSMUSG00000022788	chr16:15969148-16148304	FYVE, RhoGEF and PH domain containing 4	'Fgd4	3.54	459.58	441.56	416.81	119	131.27	122.04	8.58
TC0100487	+	ENSMUSG00000026315	chr1:107489984-107508956	serine	'Serpinb8	3.53	384.71	407.91	351.95	108.3	103.25	113.01	4.61
TC0300133	+	ENSMUSG00000025766	chr3:41594595-41611413	UPF0462 protein C4orf33 homolog.	'D3Ertd751e	3.53	290.94	316.34	316.14	82.72	99.26	79.86	5
TC1600857	-	ENSMUSG00000063163	chr16:69803196-69854507	spermatogenesis associated glutamate	'Speer2	3.53	349.27	352.66	352.67	104.51	107.47	86.61	1.9
TC0202131	-		chr2:157824967-157832687			3.52	147.92	145.83	170.81	36.85	47.02	48.04	2.05
TC1201069	-		chr12:111581231-111581708			3.52	21.73	37.13	68.75	6.27	17.86	12.08	0.26
TC1201119	-	ENSMUSG00000071114	chr12:113737818-113738251			3.52	142.07	265.31	412.28	72.32	79.93	80.56	0.84
TC0100014	+	ENSMUSG00000054338	chr1:7601972-7622153		'AC163387.2	3.51	498.61	480.16	569.68	148.64	151.68	140.37	1.79
TC0300186	+	ENSMUSG00000056476	chr3:59134601-59443300	mediator of RNA polymerase II transcription, subunit 12 homolog	'Med12l	3.51	406.91	416.88	373.7	108.36	119.43	113.41	5.52
TC0700365	+		chr7:27726263-27729710			3.51	210.13	174.59	230.17	58.31	66.54	50.14	3.6
TC0702211	-	ENSMUSG00000045659	chr7:112039687-112224589	PKHA7_MOUSE Isoform 4 of Q3UIL6 - Mus musculus	'Plekha7	3.51	649.82	648.59	542.88	166.03	188.21	170.14	10.76
TC1100079	+	ENSMUSG00000048250	chr11:19672364-19673481			3.51	1316.96	1426.42	1311.56	367.78	428.49	357.42	2.58
TC1500077	+	ENSMUSG00000022240	chr15:30277867-31136746	catenin	'Ctnnd2	3.51	832.19	949.98	725.84	238.38	226.42	249.99	10.51
TC1000188	+	ENSMUSG00000047139	chr10:43392469-43397564	CD24a antigen	'Cd24a	3.5	1598.48	1562.9	1420.67	471.79	390.17	446.69	2.97
TC1000290	+	ENSMUSG00000019944	chr10:68758842-68893399	Rho-related BTB domain containing 1	'Rhobtb1	3.5	770.74	790.16	806.34	216.56	233.38	227.3	8.46
TC1200976	-	ENSMUSG00000057963	chr12:100063877-100200224	inositol 1,3,4-triphosphate 5/6 kinase	'Itpk1	3.5	665.58	645.72	731.04	186.39	206.49	190.74	8.6
TC1900742	-	ENSMUSG00000071604	chr19:23670878-23728939	gene model 967,	'Gm967	3.5	365.12	366.47	404.65	105.26	118.69	100.63	4.34
TC0200013	+	ENSMUSG00000026664	chr2:4836283-4856005	phytanoyl-CoA hydroxylase	'Phyh	3.49	920.95	948.92	912.35	249.85	285.44	261.81	7.25
TC0600393	+	ENSMUSG00000056091	chr6:72115539-72172501	ST3 beta-galactoside alpha-2,3-sialyltransferase 5	'St3gal5	3.49	593.76	574.09	677.77	151.13	168.21	209.76	2.87
TC1000354	+	ENSMUSG00000000732	chr10:77723964-77738391	icos ligand	'Icosl	3.49	878.58	949.12	877.69	236.41	267.12	271.45	5.52
TC1101335	-	ENSMUSG00000020388	chr11:54011685-54025731	PDZ and LIM domain 4	'Pdlim4	3.49	680.05	648.85	850.88	188.26	221.95	213.87	5.1
TC1400627	+	ENSMUSG00000032925	chr14:118057441-118373115	integrin, beta-like 1	'Itgbl1	3.49	420.4	417.91	586.85	133.03	146.46	128.4	5.49
TC1800511	-	ENSMUSG00000024376	chr18:34171793-34382671	erythrocyte protein band 4.1-like 4a	'Epb4.1l4a	3.49	320.94	331.7	283.28	86.51	93.89	88.08	9.43
[truncated: 3,087 more rows]

## Sheet: Bladder vs Aorta transcript
TIGR Transcript Cluster	Strand	Ensembl Gene ID	Position	Description	Gene Symbol	dT	TA_1 Bladder	TA_2 Bladder	TA_3 Bladder	TA_1 Aorta	TA_2 Aorta	TA_3 Aorta	dTrank
[truncated: 1,797 more rows]
