# Supplementary material for: The alternative splicing program of differentiated smooth muscle cells involves concerted non-productive splicing of post-transcriptional regulators
Source: Nucleic Acids Res. 2016 Jun 17;44(18):8933–50. doi: 10.1093/nar/gkw560 (PMC5062968; doi:10.1093/nar/gkw560)
Supplement: SUPPLEMENTARY DATA [file supp_gkw560_nar-01411-a-2016-File012.xlsx]

## Sheet: AORTA PANTHER
Gene Lists
Aorta D 3 fold: Genes upregulated by >3 fold in differentiated bladder	Significantly overrepresented
Aorta P 3 fold: Genes upregulated by >3 fold in proliferative Aorta	Significantly underrepresented
Aorta CE dIrank gtr 5: genes with regulated cassette exons (dIrank > 5)
Aorta all dIrank gtr 5: genes with regulated alternative splicing events (all types, dIrank > 5)
Analysis Type:	PANTHER Overrepresentation Test (release 20150430)
Annotation Version and Release Date:	PANTHER version 10.0 Released 2015-05-15
Analyzed List:	Aorta D 3 fold.txt (Mus musculus)Aorta P 3 fold.txt (Mus musculus)Aorta CE dIrank gtr 5.txt (Mus musculus)	There are duplicate IDs in the file. The unique set of IDs will be used.Aorta all dIrank gtr 5.txt (Mus musculus)	There are duplicate IDs in the file. The unique set of IDs will be used.
Reference List:	Aorta background TA _ 500 in one condition.txt (Mus musculus)	There are duplicate IDs in the file. The unique set of IDs will be used.
Bonferroni correction:	TRUE
PANTHER Protein Class	Aorta background TA _ 500 in one condition.txt - REFLIST (6347)	Aorta D 3 fold.txt (520)	Aorta D 3 fold.txt (expected)	Aorta D 3 fold.txt (over/under)	Aorta D 3 fold.txt (fold Enrichment)	Aorta D 3 fold.txt (P-value)	Aorta P 3 fold.txt (360)	Aorta P 3 fold.txt (expected)	Aorta P 3 fold.txt (over/under)	Aorta P 3 fold.txt (fold Enrichment)	Aorta P 3 fold.txt (P-value)	Aorta CE dIrank gtr 5.txt (123)	Aorta CE dIrank gtr 5.txt (expected)	Aorta CE dIrank gtr 5.txt (over/under)	Aorta CE dIrank gtr 5.txt (fold Enrichment)	Aorta CE dIrank gtr 5.txt (P-value)	Aorta all dIrank gtr 5.txt (385)	Aorta all dIrank gtr 5.txt (expected)	Aorta all dIrank gtr 5.txt (over/under)	Aorta all dIrank gtr 5.txt (fold Enrichment)	Aorta all dIrank gtr 5.txt (P-value)
Unclassified (UNCLASSIFIED)	2338	158	191.55	-	0.82	0	117	132.61	-	0.88	0	37	45.31	-	0.82	0	111	141.82	-	0.78	0
RNA binding protein (PC00031)	422	5	34.57	-	< 0.2	3.63e-08	2	23.94	-	< 0.2	1.19e-06	4	8.18	-	0.49	1	18	25.6	-	0.7	1
signaling molecule (PC00207)	320	41	26.22	+	1.56	0.687	40	18.15	+	2.2	0.000609	3	6.2	-	0.48	1	13	19.41	-	0.67	1
oxygenase (PC00177)	22	5	1.8	+	2.77	1	9	1.25	+	> 5	0.00117	1	0.43	+	2.35	1	2	1.33	+	1.5	1
microtubule binding motor protein (PC00156)	19	1	1.56	-	0.64	1	8	1.08	+	> 5	0.00314	2	0.37	+	> 5	1	3	1.15	+	2.6	1
microtubule family cytoskeletal protein (PC00157)	85	2	6.96	-	0.29	1	16	4.82	+	3.32	0.00734	3	1.65	+	1.82	1	6	5.16	+	1.16	1
receptor (PC00197)	398	70	32.61	+	2.15	4e-07	42	22.57	+	1.86	0.0177	8	7.71	+	1.04	1	36	24.14	+	1.49	1
growth factor (PC00112)	47	7	3.85	+	1.82	1	11	2.67	+	4.13	0.0188	0	0.91	-	< 0.2	1	3	2.85	+	1.05	1
peptide hormone (PC00179)	13	2	1.07	+	1.88	1	6	0.74	+	> 5	0.022	2	0.25	+	> 5	1	3	0.79	+	3.8	1
apolipoprotein (PC00052)	19	0	1.56	-	< 0.2	1	7	1.08	+	> 5	0.0241	0	0.37	-	< 0.2	1	0	1.15	-	< 0.2	1
cytokine (PC00083)	50	13	4.1	+	3.17	0.0608	11	2.84	+	3.88	0.032	0	0.97	-	< 0.2	1	4	3.03	+	1.32	1
cell adhesion molecule (PC00069)	118	21	9.67	+	2.17	0.179	18	6.69	+	2.69	0.0344	4	2.29	+	1.75	1	10	7.16	+	1.4	1
nucleic acid binding (PC00171)	888	28	72.75	-	0.38	3.85e-08	28	50.37	-	0.56	0.0361	10	17.21	-	0.58	1	43	53.86	-	0.8	1
ion channel (PC00133)	71	25	5.82	+	4.3	4.35e-07	6	4.03	+	1.49	1	4	1.38	+	2.91	1	9	4.31	+	2.09	1
DNA binding protein (PC00009)	234	1	19.17	-	< 0.2	1.31e-05	15	13.27	+	1.13	1	4	4.53	-	0.88	1	11	14.19	-	0.77	1
voltage-gated ion channel (PC00241)	27	14	2.21	+	> 5	1.66e-05	0	1.53	-	< 0.2	1	2	0.52	+	3.82	1	4	1.64	+	2.44	1
voltage-gated potassium channel (PC00242)	12	10	0.98	+	> 5	1.7e-05	0	0.68	-	< 0.2	1	1	0.23	+	4.3	1	1	0.73	+	1.37	1
potassium channel (PC00188)	12	10	0.98	+	> 5	1.7e-05	0	0.68	-	< 0.2	1	1	0.23	+	4.3	1	1	0.73	+	1.37	1
defense/immunity protein (PC00090)	124	27	10.16	+	2.66	0.00123	14	7.03	+	1.99	1	5	2.4	+	2.08	1	17	7.52	+	2.26	0.344
transporter (PC00227)	349	52	28.59	+	1.82	0.0058	19	19.8	-	0.96	1	12	6.76	+	1.77	1	25	21.17	+	1.18	1
immunoglobulin receptor superfamily (PC00124)	25	10	2.05	+	4.88	0.0102	0	1.42	-	< 0.2	1	3	0.48	+	> 5	1	6	1.52	+	3.96	0.877
non-motor actin binding protein (PC00165)	90	13	7.37	+	1.76	1	3	5.1	-	0.59	1	10	1.74	+	> 5	0.00219	20	5.46	+	3.66	0.00019
actin family cytoskeletal protein (PC00041)	183	18	14.99	+	1.2	1	11	10.38	+	1.06	1	14	3.55	+	3.95	0.00264	39	11.1	+	3.51	4.04e-09
cytoskeletal protein (PC00085)	327	27	26.79	+	1.01	1	29	18.55	+	1.56	1	18	6.34	+	2.84	0.012	52	19.84	+	2.62	6.36e-08
intermediate filament binding protein (PC00130)	2	1	0.16	+	> 5	1	0	0.11	-	< 0.2	1	1	0.04	+	> 5	1	4	0.12	+	> 5	0.00154
actin binding motor protein (PC00040)	24	1	1.97	-	0.51	1	5	1.36	+	3.67	1	2	0.47	+	4.3	1	8	1.46	+	> 5	0.0252

## Sheet: BLADDER PANTHER
Gene Lists
Bladder D 3 fold: Genes upregulated by >3 fold in differentiated bladder	Significantly overrepresented
Bladder P 3 fold: Genes upregulated by >3 fold in proliferative bladder	Significantly underrepresented
Bladder CE dIrank gtr 5: genes with regulated cassette exons (dIrank > 5)
Bladder all dIrank gtr 5: genes with regulated alternative splicing events (all types, dIrank > 5)
Analysis Type:	PANTHER Overrepresentation Test (release 20150430)
Annotation Version and Release Date:	PANTHER version 10.0 Released 2015-05-15
Analyzed List:	Bladder D 3 fold.txt (Mus musculus)	There are duplicate IDs in the file. The unique set of IDs will be used.Bladder P 3 fold.txt (Mus musculus)Bladder CE dIrank gtr 5.txt (Mus musculus)	There are duplicate IDs in the file. The unique set of IDs will be used.Bladder all dIrank gtr 5.txt (Mus musculus)	There are duplicate IDs in the file. The unique set of IDs will be used.
Reference List:	Bladder background TA gtr 500 in one condition.txt (Mus musculus)	There are duplicate IDs in the file. The unique set of IDs will be used.
Bonferroni correction:	TRUE
PANTHER Protein Class	Bladder background TA gtr 500 in one condition.txt - REFLIST (6941)	Bladder D 3 fold.txt (819)	Bladder D 3 fold.txt (expected)	Bladder D 3 fold.txt (over/under)	Bladder D 3 fold.txt (fold Enrichment)	Bladder D 3 fold.txt (P-value)	Bladder P 3 fold.txt (331)	Bladder P 3 fold.txt (expected)	Bladder P 3 fold.txt (over/under)	Bladder P 3 fold.txt (fold Enrichment)	Bladder P 3 fold.txt (P-value)	Bladder CE dIrank gtr 5.txt (156)	Bladder CE dIrank gtr 5.txt (expected)	Bladder CE dIrank gtr 5.txt (over/under)	Bladder CE dIrank gtr 5.txt (fold Enrichment)	Bladder CE dIrank gtr 5.txt (P-value)	Bladder all dIrank gtr 5.txt (569)	Bladder all dIrank gtr 5.txt (expected)	Bladder all dIrank gtr 5.txt (over/under)	Bladder all dIrank gtr 5.txt (fold Enrichment)	Bladder all dIrank gtr 5.txt (P-value)
Unclassified (UNCLASSIFIED)	2575	254	303.84	-	0.84	0	97	122.8	-	0.79	0	45	57.87	-	0.78	0	168	211.09	-	0.8	0
receptor (PC00197)	442	125	52.15	+	2.4	5.01e-17	41	21.08	+	1.95	0.00775	10	9.93	+	1.01	1	49	36.23	+	1.35	1
RNA binding protein (PC00031)	456	12	53.81	-	0.22	4.14e-10	6	21.75	-	0.28	0.00908	2	10.25	-	< 0.2	0.339	28	37.38	-	0.75	1
nucleic acid binding (PC00171)	972	52	114.69	-	0.45	5.3e-10	26	46.35	-	0.56	0.0744	10	21.85	-	0.46	0.431	78	79.68	-	0.98	1
defense/immunity protein (PC00090)	133	49	15.69	+	3.12	1.36e-09	16	6.34	+	2.52	0.15	5	2.99	+	1.67	1	20	10.9	+	1.83	1
immunoglobulin receptor superfamily (PC00124)	28	18	3.3	+	> 5	2.55e-06	3	1.34	+	2.25	1	4	0.63	+	> 5	0.735	12	2.3	+	> 5	0.000958
cell adhesion molecule (PC00069)	124	40	14.63	+	2.73	4.37e-06	14	5.91	+	2.37	0.553	5	2.79	+	1.79	1	17	10.17	+	1.67	1
voltage-gated potassium channel (PC00242)	16	13	1.89	+	> 5	1.92e-05	0	0.76	-	< 0.2	1	1	0.36	+	2.78	1	2	1.31	+	1.52	1
potassium channel (PC00188)	16	13	1.89	+	> 5	1.92e-05	0	0.76	-	< 0.2	1	1	0.36	+	2.78	1	2	1.31	+	1.52	1
ion channel (PC00133)	74	28	8.73	+	3.21	2.57e-05	2	3.53	-	0.57	1	5	1.66	+	3.01	1	13	6.07	+	2.14	1
voltage-gated ion channel (PC00241)	30	17	3.54	+	4.8	3.73e-05	0	1.43	-	< 0.2	1	2	0.67	+	2.97	1	3	2.46	+	1.22	1
cytokine receptor (PC00084)	70	26	8.26	+	3.15	0.0001	10	3.34	+	3	0.425	5	1.57	+	3.18	1	16	5.74	+	2.79	0.0551
G-protein coupled receptor (PC00021)	63	23	7.43	+	3.09	0.00059	5	3	+	1.66	1	1	1.42	-	0.71	1	3	5.16	-	0.58	1
DNA binding protein (PC00009)	259	9	30.56	-	0.29	0.000673	13	12.35	+	1.05	1	6	5.82	+	1.03	1	24	21.23	+	1.13	1
structural protein (PC00211)	45	18	5.31	+	3.39	0.00207	6	2.15	+	2.8	1	1	1.01	-	0.99	1	7	3.69	+	1.9	1
intermediate filament (PC00129)	18	11	2.12	+	> 5	0.00262	1	0.86	+	1.16	1	2	0.4	+	4.94	1	6	1.48	+	4.07	0.771
signaling molecule (PC00207)	337	67	39.76	+	1.68	0.00593	32	16.07	+	1.99	0.0377	4	7.57	-	0.53	1	28	27.63	+	1.01	1
oxygenase (PC00177)	23	11	2.71	+	4.05	0.0229	6	1.1	+	> 5	0.176	1	0.52	+	1.93	1	4	1.89	+	2.12	1
chromatin/chromatin-binding protein (PC00077)	95	1	11.21	-	< 0.2	0.0295	4	4.53	-	0.88	1	3	2.14	+	1.41	1	9	7.79	+	1.16	1
transporter (PC00227)	377	70	44.48	+	1.57	0.0303	17	17.98	-	0.95	1	14	8.47	+	1.65	1	39	30.91	+	1.26	1
immunoglobulin superfamily cell adhesion molecule (PC00125)	24	11	2.83	+	3.88	0.033	3	1.14	+	2.62	1	4	0.54	+	> 5	0.425	10	1.97	+	> 5	0.00733
mRNA processing factor (PC00147)	93	1	10.97	-	< 0.2	0.0367	0	4.43	-	< 0.2	1	1	2.09	-	0.48	1	5	7.62	-	0.66	1
extracellular matrix protein (PC00102)	150	32	17.7	+	1.81	0.235	22	7.15	+	3.08	0.000861	2	3.37	-	0.59	1	13	12.3	+	1.06	1
growth factor (PC00112)	42	8	4.96	+	1.61	1	13	2	+	> 5	3.37e-05	1	0.94	+	1.06	1	2	3.44	-	0.58	1
microtubule binding motor protein (PC00156)	18	0	2.12	-	< 0.2	1	7	0.86	+	> 5	0.00584	1	0.4	+	2.47	1	2	1.48	+	1.36	1
extracellular matrix structural protein (PC00103)	34	5	4.01	+	1.25	1	9	1.62	+	> 5	0.00886	0	0.76	-	< 0.2	1	4	2.79	+	1.44	1
cytoskeletal protein (PC00085)	336	52	39.65	+	1.31	1	22	16.02	+	1.37	1	25	7.55	+	3.31	2.88e-05	56	27.54	+	2.03	0.000114
actin family cytoskeletal protein (PC00041)	185	29	21.83	+	1.33	1	6	8.82	-	0.68	1	17	4.16	+	4.09	0.000212	36	15.17	+	2.37	0.000487
non-motor actin binding protein (PC00165)	95	18	11.21	+	1.61	1	4	4.53	-	0.88	1	10	2.14	+	4.68	0.0125	21	7.79	+	2.7	0.0106
actin binding motor protein (PC00040)	22	6	2.6	+	2.31	1	0	1.05	-	< 0.2	1	4	0.49	+	> 5	0.31	10	1.8	+	> 5	0.00355

## Sheet: Intron Retention AORTA
Analysis Type:	PANTHER Overrepresentation Test (release 20160321)
Annotation Version and Release Date:	PANTHER version 10.0 Released 2015-05-15
Analyzed List:	Aorta IR dIr gtr 1.txt (Mus musculus)	There are duplicate IDs in the file. The unique set of IDs will be used.
Reference List:	Aorta background TA _ 500 in one condition.txt (Mus musculus)	There are duplicate IDs in the file. The unique set of IDs will be used.
Bonferroni correction:	FALSE
PANTHER Protein Class	Aorta background TA _ 500 in one condition.txt - REFLIST (6347)	Aorta IR dIr gtr 1.txt (163)	Aorta IR dIr gtr 1.txt (expected)	Aorta IR dIr gtr 1.txt (over/under)	Aorta IR dIr gtr 1.txt (fold Enrichment)	Aorta IR dIr gtr 1.txt (P-value)
non-motor microtubule binding protein (PC00166)	34	4	0.87	+	4.58	0.0119
mRNA splicing factor (PC00148)	57	5	1.46	+	3.42	0.0164
microtubule family cytoskeletal protein (PC00157)	85	6	2.18	+	2.75	0.0232
RNA binding protein (PC00031)	422	18	10.84	+	1.66	0.0241
mRNA processing factor (PC00147)	86	6	2.21	+	2.72	0.0244
deaminase (PC00088)	11	2	0.28	+	7.08	0.033
oxidoreductase (PC00176)	262	2	6.73	-	0.3	0.0337
chaperone (PC00072)	97	6	2.49	+	2.41	0.0402
vesicle coat protein (PC00235)	31	3	0.8	+	3.77	0.0464

## Sheet: Intron Retention BLADDER
Analysis Type:	PANTHER Overrepresentation Test (release 20160321)
Annotation Version and Release Date:	PANTHER version 10.0 Released 2015-05-15
Analyzed List:	Bladder IR dIr gtr 1.txt (Mus musculus)	There are duplicate IDs in the file. The unique set of IDs will be used.
Reference List:	Bladder background TA gtr 500 in one condition.txt (Mus musculus)	There are duplicate IDs in the file. The unique set of IDs will be used.
Bonferroni correction:	FALSE
PANTHER Protein Class	Bladder background TA gtr 500 in one condition.txt - REFLIST (6941)	Bladder IR dIr gtr 1.txt (214)	Bladder IR dIr gtr 1.txt (expected)	Bladder IR dIr gtr 1.txt (over/under)	Bladder IR dIr gtr 1.txt (fold Enrichment)	Bladder IR dIr gtr 1.txt (P-value)
RNA methyltransferase (PC00033)	6	2	0.18	+	10.81	0.0151
mRNA splicing factor (PC00148)	64	6	1.97	+	3.04	0.0151
DNA binding protein (PC00009)	259	15	7.99	+	1.88	0.0152
RNA binding protein (PC00031)	456	22	14.06	+	1.56	0.0255
mRNA processing factor (PC00147)	93	7	2.87	+	2.44	0.0263
receptor (PC00197)	442	7	13.63	-	0.51	0.0344
transcription factor (PC00218)	545	10	16.8	-	0.6	0.0472
