# Supplementary material for: The alternative splicing program of differentiated smooth muscle cells involves concerted non-productive splicing of post-transcriptional regulators
Source: Nucleic Acids Res. 2016 Jun 17;44(18):8933–50. doi: 10.1093/nar/gkw560 (PMC5062968; doi:10.1093/nar/gkw560)
Supplement: SUPPLEMENTARY DATA [file supp_gkw560_nar-01411-a-2016-File013.xlsx]

## Sheet: Chromosomal coordenates SF
Ensembl Gene ID	mm9 in	mm9 skip	mm9 Strand	Gene Symbol	Event type
ENSMUSG00000018379	chr11:87862718-87862914	chr11:87862718-87862914	+	'Sfrs1	IR
ENSMUSG00000016921	chr2:162757879-162758337	chr2:162757879-162758551	+	'Sfrs6	CE
ENSMUSG00000022858	chr16:22259060-22259334	chr16:22255191-22265814	-	'Sfrs10	CE
ENSMUSG00000018379	chr11:87863632-87864336	chr11:87863598-87864479	+	'Sfrs1	IR
ENSMUSG00000025982	chr1:55071769-55073220	chr1:55071769-55073220	-	'Sf3b1	IR
ENSMUSG00000025982	chr1:55071407-55071713	chr1:55071407-55071713	-	'Sf3b1	IR
ENSMUSG00000033732	chr8:113353420-113353447	chr8:113350147-113355384	-	'Sf3b3	CE
ENSMUSG00000030512	chr7:73214413-73215005	chr7:73214413-73215005	+	'Snrpa1	IR
ENSMUSG00000030512	chr7:73215085-73215476	chr7:73215085-73215476	+	'Snrpa1	IR
ENSMUSG00000063511	chr7:52637195-52638554	chr7:52637195-52638554	-	Snrnp70	CE
ENSMUSG00000063511	chr7:52638710-52639173	chr7:52638710-52639173	-	Snrnp70	Alt 3' End
ENSMUSG00000035215	chr10:80315846-80316503	chr10:80315846-80316503	-	'Lsm7	IR
ENSMUSG00000026034	chr1:58477056-58477927	chr1:58477056-58477927	-	'Clk1	IR
ENSMUSG00000032316	chr9:57606531-57608631	chr9:57606531-57608631	-	'Clk3	IR
ENSMUSG00000002107	chr2:6541286-6545717	chr2:6536869-6545717	-	'Cugbp2	Alt 3' End
ENSMUSG00000024097	chr17:80603962-80604421	chr17:80603728-80604601	-	Srsf7	CE
ENSMUSG00000015165	chr7:29600372-29601979	chr7:29600372-29602354	+	'Hnrnpl	Alt 3' End
ENSMUSG00000031167	chrX:7721074-7721301	chrX:7721074-7721301	-	'Rbm3	IR
ENSMUSG00000031167	chrX:7721302-7721571	chrX:7721074-7721699	-	'Rbm3	CE
ENSMUSG00000031167	chrX:7721601-7721699	chrX:7721572-7721699	-	'Rbm3	IR
ENSMUSG00000030929	chr7:126930342-126930918	chr7:126930342-126930918	-	'Exod1	IR
ENSMUSG00000039542	chr9:49358646-49358674	chr9:49354414-49365201	-	'Ncam1	CE
ENSMUSG00000040118	chr5:15847809-15847828	chr5:15846602-15848501	+	'Cacna2d1	CE
ENSMUSG00000026463	chr1:135608220-135608399	chr1:135603574-135611631	-	'Atp2b4	CE
ENSMUSG00000061950	chr17:66179212-66179330	chr17:66178888-66180337	+	Ppp4r1	CE
ENSMUSG00000011958	chr9:69852114-69852148	chr9:69851475-69854871	+	'Bnip2	CE
ENSMUSG00000050017	chr5:111814541-111814624	chr5:111812131-111815523	+	'Pitpnb	CE
ENSMUSG00000068747	chr3:108158391-108158488	chr3:108157160-108159149	+	'Sort1	CE
ENSMUSG00000032366	chr9:66895594-66895718	chr9:66883936-66895931	-	'Tpm1	Mutually Exclusive
ENSMUSG00000032366	chr9:66895932-66896056	chr9:66895719-66896826	-	'Tpm1	Mutually Exclusive
ENSMUSG00000015143	chr12:81271673-81271753	chr12:81270004-81272715	-	Actn1	Mutually Exclusive
ENSMUSG00000015143	chr12:81271170-81271235	chr12:81270004-81272715	-	Actn1	Mutually Exclusive
ENSMUSG00000020439	chr11:3420755-3420919	chr11:3417831-3421819	-	Smtn	CE
ENSMUSG00000019907	chr10:107710451-107710482	chr10:107708826-107711193	+	Ppp1r12a	CE
ENSMUSG00000029761	chr6:34697886-34697969	chr6:34696016-34703442	+	Cald1	CE
ENSMUSG00000025348	chr10:128378879-128378997	chr10:128378633-128379864	+	'Itga7	Mutually Exclusive
ENSMUSG00000036552	chr17:15196730-15196948	chr17:15196441-15198042	+	'2210404J11Rik	CE
ENSMUSG00000025816	chr2:5798902-5799054	chr2:5798048-5803627	-	'Sec61a2	CE

## Sheet: PCR primers
	primer name	sequence
"Housekeepers"	alkbh3_4_F	TCCGCAACCAAGACTTACAG								"house keepers"
	alkbh3_4_R	TCTCTTCAATGCGGCTCTTC								alkbh3_4_F	TCCGCAACCAAGACTTACAG
	hgsnat_F	AAAGCCAGCAAAGCCAAG								alkbh3_4_R	TCTCTTCAATGCGGCTCTTC
	hgsnat_R	GCTGCACCAAAAGGGAATAG								hgsnat_F	AAAGCCAGCAAAGCCAAG
	Atp6v1e1_F	TTGAGAAAGGTCGCCTTGTG								hgsnat_R	GCTGCACCAAAAGGGAATAG
	Atp6v1e1_R	AGGACTTTGAGCCTTGCTTG								Atp6v1e1_F	TTGAGAAAGGTCGCCTTGTG
	Bmpr2_F	TGCTTTGGCATCAGTTTCTG								Atp6v1e1_R	AGGACTTTGAGCCTTGCTTG
	Bmpr2_R	TGCTGTGAAGACCCTGTTTC								Bmpr2_F	TGCTTTGGCATCAGTTTCTG
	polr2b_F	CAAGGGTGAAATTGGTGACG								Bmpr2_R	TGCTGTGAAGACCCTGTTTC
	polr2b_R	CATTGTAGAGCACCTCGTTCC								polr2b_F	CAAGGGTGAAATTGGTGACG
										polr2b_R	CATTGTAGAGCACCTCGTTCC
Figure 1	Myh11 qRT GE Mo F 2	CACGGCTCAGAAGAATGAGAG
	Myh11 qRT GE Mo R 2	CAACAGTGGACTTGAGCTTGG
	Myocd qRT GE MoRa F	GTTTTCAATTCCATCCCCAAC
	Myocd qRT GE Mo R	CTCCGAGTCATTTGCTGCTT
	Smtn qRT GE Mo F	GGAGTCCCCTGAGTGCAGA
	Smtn qRT GE Mo R	GGATGAGCTTCCTCTCCTCAA
	Myh9 qRT GE MoRa F	AGGTCAGCTCCCTGAAGAACA
	Myh9 qRT GE MoRa R	GCTTTACCGTCGACCTCCTC						Snrpa1 qRT IS1 Mo F	AAACCCTGTAACCAATAAGAAGCA
	Myh10 qRT GE Mo F 2	AAGGTGTCAGAGGGTGACAGG						Snrpa1 qRT IS1 Mo R	CTGCTTCCTGACGCTCTTTG
	Myh10 qRT GE Mo R 2	GAGACTCGAGACCAGCTGCAT						Snrpa1 qRT IR2 Mo F	CAGCTTGCCCCTTTCAGAAT
								Snrpa1 qRT IR2 Mo R	ACCAGCACCTGGATTAAAACTG
Figure 2	Ncam1F	GCCATGGAACTAGAGGAGCA						Snrpa1 qRT IS2 Mo F	GAGCGTCAGGAAGCAGAGAA
	Ncam1R	TGCTGGCAGTGCAGATGTAT						Snrpa1 qRT IS2 Mo R	GCACCTGGATTAAAAGTTTTGC
	mCacna2d1F	GCCTTGGTATTGCCAACCT
	mCacna2d1R	TGGTGCTATGAAAGTATAGCCAGA
	mAtp2b4F	AGGACATCAGCAGGGATACTGAGG
	mAtp2b4R	TTTATGAGCAACTTCATGGTTATTATGG
	mPpp4r1F	CACGACACTTGTGTGCCTTT						smtn_F	TTCTTCCCTGAGGCTTTTGA
	mPpp4r1R	CATCACCAGGGCTTACGTCT						smtn_R	TGGTTGTACAGCGATTGCAC
	mBnip2F	GGCATACCAGAGTGCATCAA						Actn1_F	CAGATCTTGACCCGGGATG
	mBnip2R	TGAGCCATGAGTGCAATAGG						Actn1_R	GCCTGGAACGTCACTACCC
	mPitpnbF	GACATTAGGCGAATGGAGGA
	mPitpnbR	CAGCTACAGACATCCACACACAT						Itga7_(27-29)_F	TGGTACTGCTGCTGTGGAAG
	sec61a2-Mm_F	TGTATGTCATGACGGGGATG						Itga7_(27-29)_R	TTGCCCCAGTTACTCCTCTG
	sec61a2-Mm_R	CGACAGCAAACACGAACACT						Itga7_(4-7)_F	GGGGAGTGGAAGTTCTGTGA
	sort1-Mm_F	CAGGAGACAAATGCCAAGGT						Itga7_(4-7)_R	CTGAGCGCATAAGACCCTTC
	sort1-Mm_R	ACAAGCATCAGTCCCACGAT
	Ermard-Mm_F	AGCATGTGCCTGCAACTCTT						sort1-Mm_F	CAGGAGACAAATGCCAAGGT
	Ermard-Mm_R	CAGTGCAAGGAGCAACAAAA						sort1-Mm_R	ACAAGCATCAGTCCCACGAT
	Itga7_(4-7)_F	GGGGAGTGGAAGTTCTGTGA						2210404J11Rik-Mm_F	AGCATGTGCCTGCAACTCTT
	Itga7_(4-7)_R	CTGAGCGCATAAGACCCTTC						2210404J11Rik-Mm_R	CAGTGCAAGGAGCAACAAAA
	Ppp1r12a_F	CGGATCTAAAGTTGCAGTTGG						sec61a2-Mm_F	TGTATGTCATGACGGGGATG
	Ppp1r12a_R	TTCTTCTTTCTAGAGCTCTTCGTTC						sec61a2-Mm_R	CGACAGCAAACACGAACACT
	Cald1_F	CAGGATGCTGAAGACAAAAAGA
	Cald1_R	TGTGGGTCATGAATTCTCCA
	Actn1_F	CAGATCTTGACCCGGGATG
	Actn1_R	GCCTGGAACGTCACTACCC
	smtn_F	TTCTTCCCTGAGGCTTTTGA
	smtn_R	TGGTTGTACAGCGATTGCAC
	Tpm1 exon 2	AGGAGGACATCTCAGCAA
	Tpm1 exon 3	GAGCTGGCGGAGAAAAAG
	Tpm1 exon 4	TCCAACTCCTCCTCAACCAG
Figure 5&6	Sfrs1-ex3_F	TGACGTATGCAGTTCGAAAAC	intron 3 retention
	SFRS1-int3_R	TGAACACCCTTGCCTGTATC
	SFRS1-jtn	GTTTAGATCTCACGAGGAGAA	intron 3 spliced
	SFRS1-ex4	TGATCCTCTGCTTCTCCTTG
	SFRS1-gexp_F	GGACATCGAGGACGTGTTTT	gene expression
	SFRS-gexp_R	TAGCCGTCGTAGTCGTAGCC
	Sfrs1_ex5_F	GGATTAAGGATTGTGGAGCAC	intron 5 retention
	Sfrs1_int5_R	CACTTGGAGTCATACCATTGC
	SFSR1_J5-6_F	ATGGAGGCAATGgtttgg	intron 5 spliced
	SFSR1_ex6_R	tcatcctccctatcctatccac
	SFRS6-skip_F	CTCAACAGCAAGGAGCTGTG	exon skipping
	SFRS6-skip_R	TGTATCCACCTCCACCACTGCGG
	SFRS6-inc_F	ACCACCACCAAAAACCTCAC	exon inclusion
	SFRS6-inc_R	AGTCTTGCCAACTGCAACG
	SFRS6-gexp_F	CGACCTCAAAAATGGGTACG	gene expression
	SFRS6-gexp_R	CACAGCTCCTTGCTGTTGAG
	SRFS10_ex1_F	GAGCTTGACAGCTTCAGGAAAG	exon 2 inclusion
	SRFS10_ex2_R	cgacttccgcattttccttc
	SRFS10_ex3_F	TCTCGCTCCAAGGAAGACTC	gene expression
	SRFS10_ex4_R	AGATCGTGATCGTGACCTTG
	SRFS10_jnt_1-3_R	gcagaacgggattcCCGCTC	exon 2 skipping
	SF3B1_IR_F	ATGATCCATTTGCTGAGCATC	Intron retention
	SF3B1_IR_R	AAGTGGGAAAGAATTACCATCTG
	SF3B1_SI_F	CTGAGCATCGTCCTCCAAAG	spliced intron
	SF3B1_SI_R	GGGAGTCTTCCCTCCATCTG
	Sf3B1_gexp_f	CTTGCTCGGTCAGAAGAAGC	gene expression
	Sf3B1_gexp_R	GCAATCTTTGGAGGACGATG
	Sf3b3-inc_1_F	CGGAAATGGCTGTTTCTGAG	exon inclusion
	Sf3b3-inc_1_R	tcaccagccacCTTCAATG
	Sf3b3-gexp_F	ATTTGGCCAATGAAGACACC	gene expression
	Sf3b3-gexp_R	GAAACAGCCATTTCCGACAC
	Sf3b3-skp_F	GGAAATGGCTGTTTCTGAGC	exon skipping
	Sf3b3-skp_R	AGCACAAGTGTGGCATTCAC
	snrnpa1-int1-inc_F	CCACAAGTCAGAGTACTGGAC
	snrnpa1-int1-inc_R	Tcccacaggttaagtttcaaag
	Snrpa1 qRT IS1 Mo F	AAACCCTGTAACCAATAAGAAGCA	intron 5 spliced
	Snrpa1 qRT IS1 Mo R	CTGCTTCCTGACGCTCTTTG
	Snrpa1 qRT IR2 Mo F	CAGCTTGCCCCTTTCAGAAT	intron 5 retained
	Snrpa1 qRT IR2 Mo R	ACCAGCACCTGGATTAAAACTG
	Snrpa1 qRT IS2 Mo F	GAGCGTCAGGAAGCAGAGAA	intron 6 spliced
	Snrpa1 qRT IS2 Mo R	GCACCTGGATTAAAAGTTTTGC
	Snrnp70 qRT GE MoRa F	ACACAGTTTCTGCCTCCCAAC	intron 6 retained
	Snrnp70 qRT GE MoRa R	ATGGTGCAATGCCACAGTAAG
	Snrnp70 qRT Alt3 MoRa F	TGAACGAGACATGCACTGTGA	Alt 3 end
	Snrnp70 qRT Alt3 MoRa R	GCAGCAGAGGTAGAGGGTCAG
	Snrnp70 qRT CE MoRa F	TGAACGAGACATGCACTCACC	Cassette exon inclusion
	Snrnp70 qRT CE MoRa R	TGCGGTGCTGTGATCTTACC
	Snrnp70 qRT Norm Mo F	CCCTGCAGATCCACATGGTA	Exon skipping
	Snrnp70 qRT Norm MoRa R	CGTGCTTGTAAGCGGAGTG
	lsm7_IS_F	TACATGAGAGACCCTGATGACC	intron spliced
	lsm7_IS_R	GTGCCACGACATACGACAAG
	lsm7_IR_F	TATCCTGAAGGGCTTTGACC	intron retention
	lsm7_IR_R	tcaccacctgctgtaatctgac
	lsm7_gexp_F	ACAAGATGGCGGACAAAGAG	Gene expression
	lsm7_gexp_R	CTGGAACTTCACCCGAATG
	CLK1-IS_F	TGGAAGCAGATACCAGATGC	spliced intron
	CLK1-IS_R	TGACTCTTCCGTGTGAATGG
	CLK1-IR_2_R	TCATACCCCGTGTGAATGG	intron retention (use together with CLK1_IS_F)
	CLK1-gexp_F	CGATCACTCCAAAACGACAG	Gene expression
	CLK1-gexp_R	CGTAGCCCATGTAGTCATTCC
	CLK3-gexp_F	TTACAGTCGGGAGCATGAAG	Gene expression
	CLK3-gexp_R	TACGATCATGGCTTCTGGAC
	CLK3-IR_F	ACTGTCACAAACGCCGTACC	Intron retention
	CLK3-IR_R	agaagcgagaaagaggtgagg
	CLK3-IS_F	TATGGGTCTTCACGTTCTCG	spliced intron
	CLK3-IS_R	tactgctctgttggcttctCGAGG
	CUGBP2-gexp_F	CAAAGCCATGCATCAGTCTC	Gene expression
	CUGBP2-gexp_R	GCCTTTGCTCTTTGTCCTTC
	CUGBP2-prox_F	AAAGTCAAACGgtaggtgtcg	Alt 3' end proximal
	CUGBP2-prox_R	cctccccaacctgaagtaatc
	CUGBP2-dist_F	TCAAACGCTGTGGAAGACAG	Alt 3' end distal
	CUGBP2-dist_R	TCCGGCATTCTTCTATCTGAC
	SRSF7_IS2_Mo_F2	GCAGCGATCGGCTATAGATAC	exon inclusion
	SRSF7_IS2_Mo_R2	ATCTAGATCGTGACCTTGCAAG
	SRSF7_GE_Mo_F	GGTATGGAGGAGAAACCAAGG	gene expression
	SRSF7_GE_Mo_R	TCTGGCAATCCACACAGTTC
	SRSF7_skp_Mo_F	TCGTTTTGATAGGCCACCTG	exon skipping
	SRSF7_skp_Mo_R	TCGTGACCTGCTTCTTCTTC
	hnRNPL-alt3_prox_F	TGGACAAGGTAATCCTGATGG	Alt 3' end proximal
	hnRNPL-alt3_prox_R	TGGCATTACATAACCCTGAGC
	hnRNPL-alt3_dist_F	AGATACTTGGGACTACACGAACC	Alt 3' end distal
	hnRNPL-alt3_dist_R	GGCGTTTGTTGGGGTTAC
	hnRNPL-gexp_F	TTGAGTACGCAAAGCCTACG	Gene expression
	hnRNPL-gexp_R	TGAGGTTGGGGTTCGTGTAG
	rmb3-gexp_F	GATCATGCAGGAAAGTCTGC	Gene expression
	rmb3-gexp_R	ACTTCCATATCCCTGGTCTCC
	rmb3-IS_F	GAGAGCTATGAATGGAGATCCC	spliced intro/exon skipping
	rmb3-IS_R	ATCCCCTGGCAGACTTTCC
	rmb3-IR4_F	GCCTACACCTACCTGCCTGT	intron4 retained
	rmb3-IR4_R	AAGGCACCCCCTCTGGAT
	rmb3-IR3_F	TTGGCTTCATCACCTTCACA	intron 3 retained
	rmb3-IR3_R	CCCCTGGCAGACATAGAGG
	exod1-IS_F	AAACCCAAAGGACTGAGTGG	intron spliced
	exod1-IS_R	CCGAGAATCATCTAAGCAGAATG
	exod1-IR_F	GAACAGAACGCCCCAATTTC	intron retention
	exod1-IR_R	TCCAAGCAAGAAGAGCAGTG
	exod1-gexp_F	TCGGAACACTGCTCTTCTTG	Gene expression
	exod1-gexp_R	GGCCAAAATCTTGGGATTC
